# Supplementary material for: Heat Tolerance Differences Between Hu Sheep and Hu Crossbred Sheep in Microbial Community Structure and Metabolism
Source: Metabolites. 2025 Jan 10;15(1):40. doi: 10.3390/metabo15010040 (PMC11768064; doi:10.3390/metabo15010040)
Supplement: Supplementary file 1 [file metabolites-15-00040-s001.zip]

Archive with 4 entries (4 files):
- Figure S1 ANOSIM analysis.tif
- Table S1 S2 S4.pdf
- Table S3.xlsx
- Table S5.xlsx
