# Supplementary material for: Heat Tolerance Differences Between Hu Sheep and Hu Crossbred Sheep in Microbial Community Structure and Metabolism
Source: Metabolites. 2025 Jan 10;15(1):40. doi: 10.3390/metabo15010040 (PMC11768064; doi:10.3390/metabo15010040)
Supplement: Supplementary file 1 [file metabolites-15-00040-s001.zip › Table S3.xlsx]

## Sheet: ALL
ID	XL01	XL02	XL03	XL04	XL05	XL06	XL07	XL08	XL09	XL10	HL01	HL02	HL03	HL04	HL05	HL06	HL07	HL08	HL09	HL10	ratio	t.test_p.value	wilcox.test_p.value	t.test_p.value_BHcorrect	wilcox.test_p.value_BHcorrect	VIP	regulated	MZ	RT	IsAnnotated	IsMS2ident	MS2Metabolite	MS2MetaboliteFormula	MS2MetaboliteAdductedIon	MS2MetaboliteScore	MS2superclass	MS2class	MS2hmdb	MS2kegg	MS2keggPathway	NumberMS1hmdb	MS1hmdbName	MS1hmdbID	NumberMS1kegg	MS1keggName	MS1keggID
neg-M1000T226	204.74	629.14	5393.3	1387.75	127.479	711.922	265.477	2251.74	741.371	148.016	4526.87	67.5117	18666.8	690.673	588.894	15448.3	2833.21	1317.8	1355.97	3235.22	4.10855	0.0946602	0.14314	0.254865	0.322117	2.14844	none	999.59	3.77382	0	0	-	-	-	-	Unknown	-	-	-	-	0	-	-	0	-	-
neg-M1000T255	592.584	696.02	853.076	920.732	707.887	661.983	557.714	719.28	711.639	546.713	1057.63	672.436	833.624	686.436	785.303	576.565	712.07	749.397	804.746	716.548	1.09001	0.250542	0.247451	0.468948	0.458458	0.307671	none	999.72	4.24383	0	0	-	-	-	-	Unknown	-	-	-	-	0	-	-	0	-	-
neg-M1000T340	2861.29	4656.93	3194.76	2817.08	4119.18	2120.87	4206.7	4006.06	4271.13	3011.41	2481.9	2850.72	2242.93	1390.57	2163.6	2445.05	2102.12	3118.38	2535.91	3500.64	0.704141	0.00595729	0.0089307	0.0418062	0.0516199	1.27022	none	999.64	5.66335	0	0	-	-	-	-	Unknown	-	-	-	-	0	-	-	0	-	-
neg-M1000T420	1301.92	977.492	1404.35	1293.07	1454.85	943.767	1300.06	2102.32	1208.5	1307.7	1104.56	998.401	855.426	1234.55	986.896	799.131	737.342	807.391	1315.14	908.696	0.733227	0.00420122	0.0089307	0.0332135	0.0516199	1.24547	none	999.779	6.9974	0	0	-	-	-	-	Unknown	-	-	-	-	0	-	-	0	-	-
neg-M1000T445	3825.71	2686.79	1857.46	1736.59	2133.83	2563.15	1503.03	3982.42	7160.88	2705.68	2845.09	2241.42	1827.68	7005.01	2953.24	2893.09	2009.84	2533.13	3556.38	2260.55	0.999001	0.874224	0.795936	0.943531	0.896467	0.251113	none	999.781	7.424	0	0	-	-	-	-	Unknown	-	-	-	-	0	-	-	0	-	-
neg-M1000T49	1413.38	1586.42	1661.49	1676.33	1677.99	1700.84	1528.72	1534.2	1710.42	1570.95	1660.21	1466.57	1651.55	1635.89	1599.31	1824.78	1718.54	1352.78	1544.33	1593.84	0.999195	0.946646	0.970512	0.977132	0.985368	0.129367	none	1000.27	0.808633	1	0	-	-	-	-	Unknown	-	-	-	-	1	Secaloside A	HMDB0034565	0	-	-
neg-M1000T54	1973.56	1257.83	2342.61	1211.71	1565.85	1679.93	1633.64	1266.61	1236.4	756.722	1881.47	1616.06	1279.66	1870.24	1714.73	1219.43	1323.07	2124.6	1590.83	1669.56	1.09144	0.331105	0.314999	0.554778	0.532686	0.511153	none	1000.09	0.89565	0	0	-	-	-	-	Unknown	-	-	-	-	0	-	-	0	-	-
neg-M1001T226	117.29	181.197	2503.57	575.12	59.4236	306.947	131.577	1149.4	337.438	112.418	1774.78	31.1722	6770.92	270.011	185.769	5508.02	1193.22	549.223	476.91	1245.18	3.289	0.152107	0.123005	0.345557	0.294605	1.80843	none	1000.59	3.77407	0	0	-	-	-	-	Unknown	-	-	-	-	0	-	-	0	-	-
neg-M1001T339	1536.38	1637.43	1734.98	1687.45	2556.38	1269.37	1662.98	2085.99	2324.74	1736.39	1477.37	1566.76	1476.83	861.319	1051.7	1446.6	1355.02	1439.14	1825.45	1773.77	0.782904	0.0201714	0.0288056	0.0934341	0.113035	0.857821	none	1000.64	5.65592	0	0	-	-	-	-	Unknown	-	-	-	-	0	-	-	0	-	-
neg-M1001T49	1218.47	1078.51	1156	1329.81	1509.55	1327.33	1100.32	1382.39	1576.17	1237.77	1212.23	1021.64	1467.75	1387.74	1012.52	1273.15	1552	1155.74	1437.31	1144.72	0.980528	0.722678	0.739364	0.857481	0.864951	0.173001	none	1001.27	0.808667	1	0	-	-	-	-	Unknown	-	-	-	-	1	trans-2-Enoyl-OPC4-CoA	HMDB0011120	1	trans-2-Enoyl-OPC4-CoA	C16336
neg-M1002T218	559.443	1913.34	1034.93	537.876	416.816	759.634	821.597	3435.73	815.991	402.26	891.972	129.189	4899.51	492.248	325.728	1449.51	475.826	741.158	699.062	3812.52	1.30092	0.932731	0.853428	0.971501	0.926315	0.289643	none	1001.58	3.6267	0	0	-	-	-	-	Unknown	-	-	-	-	0	-	-	0	-	-
neg-M1002T331	719.537	1683.23	1035.94	1629.36	1636.32	569.475	1321.16	1117.82	1690.29	1981.67	1704.33	1385.9	678.869	816.839	1165.02	1284.62	967.85	1496.41	1942.81	832.363	0.917086	0.676367	0.630529	0.828508	0.796363	0.256416	none	1001.65	5.51843	0	0	-	-	-	-	Unknown	-	-	-	-	0	-	-	0	-	-
neg-M1002T360	630.057	731.729	1369.36	922.33	2014.47	1038.08	1402.15	1089.71	846.257	809.313	1484.55	417.458	607.203	1557.78	1453.83	1170.69	651.115	1390.8	1492.77	1064.21	1.04026	0.949379	0.578742	0.978325	0.760779	0.216079	none	1001.82	6.00697	0	0	-	-	-	-	Unknown	-	-	-	-	0	-	-	0	-	-
neg-M1002T452	4466.39	9982.44	5247.38	4873.27	3870.63	3927.48	4010.96	3943.7	3753.77	5408.61	3305.58	3129.77	1952.39	3281.57	4824.12	2563.18	4797.44	3996.61	1777.38	3153.53	0.66246	0.00897645	0.0089307	0.0546339	0.0516199	1.2812	down	1001.78	7.5313	0	0	-	-	-	-	Unknown	-	-	-	-	0	-	-	0	-	-
neg-M1002T49	1172.02	1141.85	1072.23	1089	1142.54	1268.02	1036.53	1252.41	1258.41	1275.31	1159.83	1014.45	1215.2	1210.01	1097.85	1214.34	1115.97	1027.78	1305.28	1189.14	0.986465	0.69595	0.739364	0.841002	0.864951	0.0881502	none	1002.27	0.808817	0	0	-	-	-	-	Unknown	-	-	-	-	0	-	-	0	-	-
neg-M1003T218	433.007	1159.28	379.528	286.637	362.503	526.624	445.812	2114.08	538.276	238.725	259.918	119.072	1971.13	282.49	114.036	356.558	451.774	519.556	332.446	2418.75	1.05263	0.563066	0.352681	0.752117	0.569395	0.636246	none	1002.58	3.62842	0	0	-	-	-	-	Unknown	-	-	-	-	0	-	-	0	-	-
neg-M1003T285	1031.72	1023.31	895.072	1071.93	676.026	920.867	1082.41	838.443	1192.48	926.914	969.308	672.662	535.199	539.87	454.796	784.992	672.109	588.119	808.008	972.876	0.724486	0.00288366	0.00287947	0.025733	0.0242149	1.12847	none	1002.6	4.74523	0	0	-	-	-	-	Unknown	-	-	-	-	0	-	-	0	-	-
neg-M1003T360	475.091	414.831	1115.14	629.433	1323.16	617.203	700.102	763.794	559.426	588.74	1012.63	272.558	367.873	1219.75	831.838	599.995	455.336	596.187	915.258	662.956	0.96486	0.723961	0.911797	0.858264	0.957009	0.390014	none	1002.83	6.00762	0	0	-	-	-	-	Unknown	-	-	-	-	0	-	-	0	-	-
neg-M1003T49	946.698	885.621	980.194	985.801	985.538	1113.35	837.442	861.683	1159.19	895.89	1017.99	777.86	814.128	1017.38	711.038	928.106	980.425	758.828	954.585	912.697	0.919352	0.122031	0.279861	0.301757	0.494079	0.535211	none	1003.27	0.80965	1	0	-	-	-	-	Unknown	-	-	-	-	2	OPC4-CoA;(3S)-3-Hydroxy-cis-8-tetradecenoyl-CoA	HMDB0011113;HMDB0012474	1	OPC4-CoA	C16335
neg-M1004T285	772.987	819.172	467.335	842.931	440.875	589.879	651.495	565.848	745.717	730.715	630.992	467.256	313.319	334.964	307.856	531.286	429.336	408.802	489.203	498.21	0.665649	0.00101678	0.00208924	0.0124745	0.0193251	1.31989	down	1003.6	4.7442	0	0	-	-	-	-	Unknown	-	-	-	-	0	-	-	0	-	-
neg-M1004T383	608.688	1606.12	648.849	980.941	993.58	802.129	857.74	801.358	1257.27	750.004	1199.05	905.115	818.301	658.296	783.907	2449.61	588.072	1218.71	1248.45	2481.86	1.32715	0.281395	0.481251	0.504323	0.683941	0.725873	none	1003.67	6.38351	0	0	-	-	-	-	Unknown	-	-	-	-	0	-	-	0	-	-
neg-M1004T402	995.618	553.201	788.032	1305.95	1080.28	1167.36	960.337	1303.09	857.995	1023.88	756.38	396.355	857.369	804.443	767.968	743.504	638.557	737.054	1288.48	824.287	0.778658	0.0494287	0.0185434	0.168409	0.0842535	0.920002	none	1003.78	6.70525	1	0	-	-	-	-	Unknown	-	-	-	-	47	TG(22:4(7Z,10Z,13Z,16Z)/20:5(5Z,8Z,11Z,14Z,17Z)/22:4(7Z,10Z,13Z,16Z));TG(22:5(4Z,7Z,10Z,13Z,16Z)/20:3(5Z,8Z,11Z)/22:5(4Z,7Z,10Z,13Z,16Z));TG(22:5(4Z,7Z,10Z,13Z,16Z)/20:3n6/22:5(4Z,7Z,10Z,13Z,16Z));TG(22:5(7Z,10Z,13Z,16Z,19Z)/20:3(5Z,8Z,11Z)/22:5(7Z,10Z,13Z,16Z,19Z));TG(22:5(7Z,10Z,13Z,16Z,19Z)/20:3n6/22:5(7Z,10Z,13Z,16Z,19Z));TG(22:6(4Z,7Z,10Z,13Z,16Z,19Z)/20:1(11Z)/22:6(4Z,7Z,10Z,13Z,16Z,19Z));T…	HMDB0054874;HMDB0055005;HMDB0055053;HMDB0055840;HMDB0055858;HMDB0055915;HMDB0050849;HMDB0051263;HMDB0051275;HMDB0051280;HMDB0051365;HMDB0051370;HMDB0051382;HMDB0053561;HMDB0053626;HMDB0053633;HMDB0053638;HMDB0053915;HMDB0053921;HMDB0053926;HMDB0053981;HMDB0053986;HMDB0053992;HMDB0054246;HMDB0054251;HMDB0054256;HMDB0054311;HMDB0054609;HMDB0054627;HMDB0054755;HMDB0054809;HMDB0054812;HMDB0054817;HMD…	0	-	-
neg-M1004T49	1000.08	944.435	963.57	804.928	1061.35	1079.08	914.6	1033.34	926.86	1014.38	1001.24	921.974	1084.37	1108.69	851.699	796.043	862.881	927.215	1019.44	924.575	0.974905	0.539315	0.578742	0.735874	0.760779	0.165838	none	1004.27	0.809925	0	0	-	-	-	-	Unknown	-	-	-	-	0	-	-	0	-	-
neg-M1005T402	482.577	377.046	632.615	478.347	767.972	566.799	665.278	801.971	605.664	649.279	550.307	244.25	549.683	712.939	527.295	486.802	420.804	636.346	850.054	437.451	0.89853	0.325395	0.393048	0.548844	0.607523	0.477929	none	1004.79	6.70705	0	0	-	-	-	-	Unknown	-	-	-	-	0	-	-	0	-	-
neg-M1005T49	929.522	1031.54	980.834	1051.4	926.071	1019.29	931.588	908.879	1084.84	1007.64	885.096	987.333	889.299	1028.72	904.264	809.535	935.888	923.166	871.996	1148.93	0.950629	0.166115	0.0892096	0.365142	0.237764	0.347896	none	1005.27	0.809417	0	0	-	-	-	-	Unknown	-	-	-	-	0	-	-	0	-	-
neg-M1006T438	4118.5	3459.83	5618.55	6386.33	10440.1	9272.21	5922.05	7700.16	7943.58	9703.76	8290.43	4602.57	11913.9	9420.62	14192.2	6952.66	5411.3	8961.74	11833.5	4136.3	1.2147	0.334329	0.352681	0.557769	0.569395	0.542118	none	1005.8	7.30428	1	0	-	-	-	-	Unknown	-	-	-	-	49	TG(22:2(13Z,16Z)/20:5(5Z,8Z,11Z,14Z,17Z)/22:5(4Z,7Z,10Z,13Z,16Z));TG(22:4(7Z,10Z,13Z,16Z)/20:4(5Z,8Z,11Z,14Z)/22:4(7Z,10Z,13Z,16Z));TG(22:4(7Z,10Z,13Z,16Z)/20:4(8Z,11Z,14Z,17Z)/22:4(7Z,10Z,13Z,16Z));TG(22:6(4Z,7Z,10Z,13Z,16Z,19Z)/20:0/22:6(4Z,7Z,10Z,13Z,16Z,19Z));TG(20:0/22:6(4Z,7Z,10Z,13Z,16Z,19Z)/22:6(4Z,7Z,10Z,13Z,16Z,19Z));TG(20:1(11Z)/22:5(4Z,7Z,10Z,13Z,16Z)/22:6(4Z,7Z,10Z,13Z,16Z,19Z));TG(2…	HMDB0054603;HMDB0054811;HMDB0054865;HMDB0055901;HMDB0046229;HMDB0050735;HMDB0050830;HMDB0050843;HMDB0050848;HMDB0051257;HMDB0051262;HMDB0051274;HMDB0051364;HMDB0051865;HMDB0051897;HMDB0053548;HMDB0053555;HMDB0053560;HMDB0053620;HMDB0053625;HMDB0053632;HMDB0053909;HMDB0053914;HMDB0053920;HMDB0053980;HMDB0054241;HMDB0054245;HMDB0054321;HMDB0054539;HMDB0054567;HMDB0054599;HMDB0054608;HMDB0054617;HMD…	0	-	-
neg-M1006T49	1245.68	1329.97	1155.05	1303.73	1189.97	1296.69	1291.11	1147.15	1195.76	1391.47	1443.52	1234.51	1195.35	1312.98	1130.23	1198.53	1120.84	1271.64	1221.87	1196.04	0.982381	0.560412	0.578742	0.749724	0.760779	0.126457	none	1006.27	0.809417	0	0	-	-	-	-	Unknown	-	-	-	-	0	-	-	0	-	-
neg-M1007T438	2905.37	2293.88	3876.51	3352.09	6498.57	6358.36	3967.24	7212.27	6152.23	5607.07	6850.58	3638.61	8178.71	6843.12	10264.5	4214.98	2918.76	6015.38	9815	3364.69	1.28784	0.24367	0.217563	0.461449	0.421861	0.683898	none	1006.8	7.30612	0	0	-	-	-	-	Unknown	-	-	-	-	0	-	-	0	-	-
neg-M1007T49	1123.99	1245.1	979.87	1256.29	1250.88	1017.92	1172.97	1237.38	1230.31	1210.22	1183.36	1309.25	1256.7	1360.53	1322.31	1116.72	1052.56	1208.03	1210.52	1310.45	1.05164	0.200369	0.217563	0.407992	0.421861	0.343025	none	1007.26	0.809708	0	0	-	-	-	-	Unknown	-	-	-	-	0	-	-	0	-	-
neg-M1007T50	1197.47	578.431	1089.94	783.711	890.398	1044.52	954.695	983.833	907.244	1254.05	1386.36	1362.16	1112.99	1163.84	1309.44	1244.79	1342.29	1284.71	1091.05	1217.95	1.29236	0.00366394	0.000725281	0.0305427	0.00907809	1.31372	none	1006.83	0.838083	0	0	-	-	-	-	Unknown	-	-	-	-	0	-	-	0	-	-
neg-M1007T54	2689.21	3017.34	2894.11	2500.54	2668.39	3419.5	3301.98	2692.41	3827.87	2919.35	3085.36	3925.27	2331.92	3482.83	3474.14	2861.34	3771.61	3378.76	3858.4	2485.88	1.09104	0.271808	0.247451	0.492983	0.458458	0.428072	none	1007.04	0.895117	0	0	-	-	-	-	Unknown	-	-	-	-	0	-	-	0	-	-
neg-M1008T438	1851.21	1117.64	1887.76	2283.15	3382.25	2921.65	1807.88	2646	3212.86	3438.98	2512.59	1927.99	3038.17	3015.22	5037.81	1904.48	1605.7	2450.04	3019.78	1164.73	1.04591	0.892821	0.970512	0.953266	0.985368	0.292646	none	1007.81	7.3044	1	0	-	-	-	-	Unknown	-	-	-	-	67	TG(22:4(7Z,10Z,13Z,16Z)/20:3(5Z,8Z,11Z)/22:4(7Z,10Z,13Z,16Z));TG(22:4(7Z,10Z,13Z,16Z)/20:3n6/22:4(7Z,10Z,13Z,16Z));TG(22:5(4Z,7Z,10Z,13Z,16Z)/20:1(11Z)/22:5(4Z,7Z,10Z,13Z,16Z));TG(20:5(5Z,8Z,11Z,14Z,17Z)/24:1(15Z)/20:5(5Z,8Z,11Z,14Z,17Z));TG(22:5(7Z,10Z,13Z,16Z,19Z)/20:1(11Z)/22:5(7Z,10Z,13Z,16Z,19Z));TG(20:0/22:5(4Z,7Z,10Z,13Z,16Z)/22:6(4Z,7Z,10Z,13Z,16Z,19Z));TG(20:0/22:5(7Z,10Z,13Z,16Z,19Z)/22…	HMDB0054748;HMDB0054802;HMDB0054997;HMDB0055741;HMDB0055837;HMDB0046073;HMDB0046203;HMDB0046223;HMDB0046228;HMDB0046929;HMDB0046977;HMDB0050716;HMDB0050729;HMDB0050734;HMDB0050824;HMDB0050829;HMDB0050842;HMDB0051245;HMDB0051256;HMDB0051381;HMDB0051746;HMDB0051795;HMDB0051848;HMDB0051859;HMDB0051864;HMDB0051880;HMDB0051890;HMDB0051896;HMDB0052315;HMDB0052345;HMDB0052375;HMDB0053542;HMDB0053547;HMD…	0	-	-
neg-M1008T49	1133.16	1188.99	1205.44	1194.7	1295.46	1268.82	1281.88	1281.94	1350.74	1223.24	1201.3	1123.36	1306.55	1380.84	1329.04	1362.39	1339.68	1178.1	1144.36	1189.4	1.01052	0.766315	0.795936	0.883363	0.896467	0.140921	none	1008.26	0.80955	0	0	-	-	-	-	Unknown	-	-	-	-	0	-	-	0	-	-
neg-M1008T54	2524.04	1515.04	2530.85	1870.3	2293.92	2994.88	2673.24	2504.06	2045.45	2580.2	1667.63	2376.58	1490.19	2409.88	1569.44	2814.28	2267.42	1616.59	1858.08	1334.43	0.824602	0.0590887	0.0524259	0.189145	0.168295	0.918943	none	1008.04	0.897533	0	0	-	-	-	-	Unknown	-	-	-	-	0	-	-	0	-	-
neg-M1009T356	890.784	1081.46	1003.15	757.757	1108	834.05	673.481	648.649	884.667	834.86	1167.51	1317.25	915.259	900.677	1047.78	987.098	1825.97	700.727	766.555	1003.04	1.21969	0.107425	0.123005	0.277142	0.294605	0.692421	none	1008.76	5.93665	0	0	-	-	-	-	Unknown	-	-	-	-	0	-	-	0	-	-
neg-M1009T420	2194.12	1894.6	5534.26	3221.46	2970.96	2148.7	2470.65	3560.74	3066.74	2645.65	2064.34	3050.99	2742.05	3955.47	2851.46	2028.99	3217.44	2634.83	6884.76	2165.88	1.06356	0.79816	1	0.899829	1	0.257843	none	1008.76	7	0	0	-	-	-	-	Unknown	-	-	-	-	0	-	-	0	-	-
neg-M1009T49	1056.99	885.254	909.037	890.831	1123.67	975.038	1089.77	775.868	980.451	904.925	968.7	986.673	924.937	1168.98	793.265	982.279	1082.51	1071.6	1042.31	1026.13	1.04749	0.344684	0.279861	0.568469	0.494079	0.328296	none	1009.26	0.809858	0	0	-	-	-	-	Unknown	-	-	-	-	0	-	-	0	-	-
neg-M1010T356	375.738	561.592	563.265	508.133	621.552	672.909	419.498	427.815	608.172	447.152	608.961	645.693	537.178	824.07	1466.05	576.476	721.742	364.75	499.138	638.969	1.32218	0.0994643	0.105122	0.263199	0.264813	0.899568	none	1009.76	5.93632	0	0	-	-	-	-	Unknown	-	-	-	-	0	-	-	0	-	-
neg-M1010T420	1496.16	1335.49	2891.92	2069.15	3582.51	1364.19	2039.28	2207.75	2624.73	3058.43	1177.27	2746.35	1503.02	2757.03	1924.3	1623.12	2207.08	2063.22	1164.11	1482.07	0.82258	0.223595	0.247451	0.43651	0.458458	0.714539	none	1009.76	7.00221	0	0	-	-	-	-	Unknown	-	-	-	-	0	-	-	0	-	-
neg-M1010T449	1801.89	2339.19	1251.38	1335.46	1954.5	1974.62	1588.28	2057.01	1939.8	1468.07	2889.87	5248.51	3218.91	5254.45	2923.04	1993.14	3523.51	5685.07	3531.59	1529.44	2.0213	0.000798668	0.00105003	0.0105566	0.0116395	1.75463	up	1009.83	7.48427	1	0	-	-	-	-	Unknown	-	-	-	-	95	TG(22:5(4Z,7Z,10Z,13Z,16Z)/20:0/22:5(4Z,7Z,10Z,13Z,16Z));TG(20:5(5Z,8Z,11Z,14Z,17Z)/24:0/20:5(5Z,8Z,11Z,14Z,17Z));TG(22:5(7Z,10Z,13Z,16Z,19Z)/20:0/22:5(7Z,10Z,13Z,16Z,19Z));TG(20:0/22:4(7Z,10Z,13Z,16Z)/22:6(4Z,7Z,10Z,13Z,16Z,19Z));TG(20:0/22:5(4Z,7Z,10Z,13Z,16Z)/22:5(4Z,7Z,10Z,13Z,16Z));TG(20:0/22:5(4Z,7Z,10Z,13Z,16Z)/22:5(7Z,10Z,13Z,16Z,19Z));TG(20:0/22:5(7Z,10Z,13Z,16Z,19Z)/22:5(4Z,7Z,10Z,13Z,1…	HMDB0054941;HMDB0055709;HMDB0055816;HMDB0046047;HMDB0046067;HMDB0046072;HMDB0046197;HMDB0046202;HMDB0046222;HMDB0046754;HMDB0046827;HMDB0046904;HMDB0046923;HMDB0046928;HMDB0046952;HMDB0046970;HMDB0046976;HMDB0047603;HMDB0047649;HMDB0047695;HMDB0050710;HMDB0050715;HMDB0050728;HMDB0050823;HMDB0051119;HMDB0051239;HMDB0051244;HMDB0051273;HMDB0051363;HMDB0051374;HMDB0051627;HMDB0051729;HMDB0051740;HMD…	0	-	-
neg-M1010T49	863.477	863.921	986.242	871.078	998.435	1029.23	982.348	856.198	1012.59	1026.9	911.881	891.881	982.301	1106.38	998.414	827.075	907.381	993.383	982.004	1017.1	1.01342	0.720717	1	0.856138	1	0.0722092	none	1010.27	0.8095	1	0	-	-	-	-	Unknown	-	-	-	-	0	-	-	1	Calcein_AM	C11257
neg-M1011T420	5120.32	4172.5	5962.86	5608.4	4963.81	3563.39	4211.81	4975.74	4519.16	4203.2	2956.47	3372.91	2860.64	3567.53	3941.18	2572.99	2874.43	3539.21	5476.07	2171.28	0.704691	0.00139344	0.00150469	0.0155855	0.0150154	1.42383	none	1010.78	6.9987	0	0	-	-	-	-	Unknown	-	-	-	-	0	-	-	0	-	-
neg-M1011T436	6992.22	19202.9	10892.8	18756.2	19554.3	8203.93	7865.34	17545.2	17066.8	7883.02	5726.43	11497	5162.31	4838.06	8590.53	8211.75	7519.77	9811.23	22011.1	4754.01	0.657811	0.0403381	0.105122	0.147206	0.264813	1.26192	down	1010.78	7.26023	0	0	-	-	-	-	Unknown	-	-	-	-	0	-	-	0	-	-
neg-M1011T52	2859.54	2735.54	3334.02	2961.78	3272.15	3423.94	3099.01	3273.86	3074.29	3214.55	2340.27	3611.4	3540.17	3405.59	3127.38	3329.34	3836.2	3185.28	3199.01	3110.95	1.04598	0.422131	0.217563	0.638317	0.421861	0.22056	none	1010.94	0.85835	1	0	-	-	-	-	Unknown	-	-	-	-	0	-	-	1	N-(30-(9Z,12Z-octadecadienoyloxy)-tricontanoyl)-sphing-4-enine	C13918
neg-M1012T420	3247.12	2535.48	4525.81	3516.93	2728.51	2192.98	3092.97	4089.24	2669.09	2982.87	2087.24	2143.18	1777.74	2324.78	2246.81	1553.71	1878.46	2231.53	3245.83	1687.08	0.670542	0.000600252	0.00105003	0.00855808	0.0116395	1.51572	none	1011.78	6.99833	0	0	-	-	-	-	Unknown	-	-	-	-	0	-	-	0	-	-
neg-M1012T435	4952.72	7309.47	6574.72	6383.06	6726.81	8753.37	6098.46	6902.11	10246.6	9121.27	5335.04	5734.63	4552.44	6613.03	6445.29	5527.41	5849.45	5928.55	8586.01	3400.18	0.793392	0.0335432	0.0185434	0.130634	0.0842535	0.688905	none	1011.78	7.24892	0	0	-	-	-	-	Unknown	-	-	-	-	0	-	-	0	-	-
neg-M1012T52	1367.76	1327.75	1238.26	1431.35	1413.83	1753.5	1511.07	1562.61	1875.61	1867.31	1092.87	1977.2	1693.73	1593.52	2177.29	1753.22	1442.02	1313.45	2052.53	1891.83	1.10676	0.285827	0.217563	0.508884	0.421861	0.456362	none	1011.94	0.8664	0	0	-	-	-	-	Unknown	-	-	-	-	0	-	-	0	-	-
neg-M1013T420	13465.8	12857.3	23441.9	20090.1	29659.9	14274.3	15255.9	13297.7	12080.1	10662.5	13495.6	12185.7	8808.13	10099.9	11094.4	8482.28	8220.14	10316.7	15498.7	7035.61	0.63747	0.00408824	0.00684146	0.0327585	0.0430987	1.56093	down	1012.79	7.00005	0	0	-	-	-	-	Unknown	-	-	-	-	0	-	-	0	-	-
neg-M1013T436	7742.82	9380.15	11226.7	8203.99	10882.3	6763.32	6664.2	7344.01	7058.89	7205.46	13518.5	10448.2	5999.07	8131.58	24603.4	7828.94	7184.3	8376.21	11727	5591.81	1.25387	0.355486	0.481251	0.578819	0.683941	0.516426	none	1012.79	7.27135	1	0	-	-	-	-	Unknown	-	-	-	-	1	Agavasaponin H	HMDB0033715	0	-	-
neg-M1013T450	12938.1	11977.5	11002.5	8146.41	8489.67	6807.04	7685.32	17542	6501.03	6970.52	4581.69	7184.86	5372.91	10567.7	11522.9	7981.06	17044.4	10842.2	8464.26	6966.6	0.923195	0.556726	0.578742	0.747366	0.760779	0.345346	none	1012.78	7.49368	1	0	-	-	-	-	Unknown	-	-	-	-	1	Agavasaponin H	HMDB0033715	0	-	-
neg-M1013T481	10905.1	9071.49	12910.6	8155.23	16368.1	8118.2	10429.8	7521.25	10879.4	10521.5	15450.7	16682	9878.5	22222.5	14109.6	17063.8	12981.1	18703.2	17883	12942.2	1.50568	0.000915742	0.00150469	0.0116645	0.0150154	1.50442	up	1012.79	8.00903	0	0	-	-	-	-	Unknown	-	-	-	-	0	-	-	0	-	-
neg-M1013T51	2436.52	1972.55	2736.22	2907.06	2439.91	2487.56	2483.42	2764.41	2729.63	2565.7	2524.45	3209.21	3025.72	2810.73	3572.52	2174.03	2532.81	2700.91	2640.97	2786.21	1.09617	0.130588	0.123005	0.314162	0.294605	0.528046	none	1012.93	0.856333	1	0	-	-	-	-	Unknown	-	-	-	-	81	TG(22:0/18:3(6Z,9Z,12Z)/22:0);TG(22:0/18:3(9Z,12Z,15Z)/22:0);TG(20:1(11Z)/22:1(13Z)/20:1(11Z));TG(22:1(13Z)/18:1(11Z)/22:1(13Z));TG(22:1(13Z)/18:1(9Z)/22:1(13Z));TG(24:1(15Z)/14:1(9Z)/24:1(15Z));TG(16:0/24:1(15Z)/22:2(13Z,16Z));TG(16:0/22:2(13Z,16Z)/24:1(15Z));TG(18:0/24:0/20:3(5Z,8Z,11Z));TG(18:0/24:0/20:3n6);TG(18:0/20:3(5Z,8Z,11Z)/24:0);TG(18:0/22:1(13Z)/22:2(13Z,16Z));TG(18:0/24:1(15Z)/20:2n6…	HMDB0046656;HMDB0046831;HMDB0050547;HMDB0051561;HMDB0051578;HMDB0052029;HMDB0044239;HMDB0044401;HMDB0044839;HMDB0044845;HMDB0044995;HMDB0045036;HMDB0045060;HMDB0045138;HMDB0045157;HMDB0045218;HMDB0045615;HMDB0045621;HMDB0045645;HMDB0045652;HMDB0045779;HMDB0045790;HMDB0045828;HMDB0045852;HMDB0045877;HMDB0045895;HMDB0045928;HMDB0045946;HMDB0046004;HMDB0046077;HMDB0046363;HMDB0046369;HMDB0046392;HMD…	0	-	-
neg-M1014T264	1140.17	1798.82	947.064	1248.38	1065.08	979.024	885.042	1286.36	2234.91	1063.2	2491.7	1713.01	1503.85	1729.67	1777.62	1328.85	1913.59	1285.17	2035.01	1856.72	1.3943	0.00580399	0.0089307	0.0410917	0.0516199	1.14903	none	1013.74	4.39473	0	0	-	-	-	-	Unknown	-	-	-	-	0	-	-	0	-	-
neg-M1014T420	9169.77	8221.37	14322.3	12868.3	12549.8	9152.02	9634.44	9022.35	7557.52	6781.34	8979.11	7295.43	5326.26	7091.33	7638.52	5451.47	5331.82	6264.08	10467.9	4821.8	0.691664	0.00351109	0.00519604	0.0298503	0.0358065	1.33625	none	1013.8	7	0	0	-	-	-	-	Unknown	-	-	-	-	0	-	-	0	-	-
neg-M1014T481	7290.51	6914.89	8168.71	5663.89	8911.72	4783.9	6168.63	5654.83	7066.04	5632.74	11311.5	12614.2	9352.2	21210.7	9532.06	12532.8	9453.18	11116	11810.5	7877.25	1.76302	7.46E-05	4.33E-05	0.00189078	0.00123187	2.04291	up	1013.8	8.0093	0	0	-	-	-	-	Unknown	-	-	-	-	0	-	-	0	-	-
neg-M1014T49	669.623	763.02	1027.51	641.026	985.196	665.005	646.205	722.425	581.398	720.25	912.648	1067.99	695.041	990.23	777.655	714.254	835.462	1199.68	1023.68	1002.41	1.24218	0.0157325	0.0185434	0.0796187	0.0842535	1.09921	none	1014.26	0.8107	0	0	-	-	-	-	Unknown	-	-	-	-	0	-	-	0	-	-
neg-M1014T52	1094.82	1066.8	1026.52	664.987	965.492	952.882	1386.89	1097.39	1133.89	1169.49	999.926	528.597	1274.5	1122.05	997.151	1176.37	1154.63	1206.46	963.381	1025.59	0.989536	0.84769	0.853428	0.928451	0.926315	0.153338	none	1013.93	0.860092	0	0	-	-	-	-	Unknown	-	-	-	-	0	-	-	0	-	-
neg-M1015T190	2390.09	1419.33	1262.65	2561.98	1504.85	1324.66	2124.87	1678.03	1701.62	2573.66	2518.16	1859.55	1922.68	2176.2	2404.2	4671.61	1748.41	2305.38	2568.48	2742.43	1.34384	0.030066	0.0432571	0.121516	0.14818	0.796911	none	1015.45	3.17203	0	0	-	-	-	-	Unknown	-	-	-	-	0	-	-	0	-	-
neg-M1015T264	1350.02	1115.3	1298.93	1448.73	1094.34	1209.77	472.861	1189.57	2207.47	1751.87	1456.92	912.795	1160.64	1098.38	1029.32	1166.2	1129.03	1390.31	1316.78	1283.77	0.90907	0.764399	0.435872	0.882092	0.645482	0.207111	none	1014.74	4.39375	0	0	-	-	-	-	Unknown	-	-	-	-	0	-	-	0	-	-
neg-M1015T420	9254.04	8001.16	12175	13328.7	13603.6	10055.5	9754.75	10393.2	12167.6	11570.6	3858.67	3546.54	2993.01	3401.11	6365.04	6212.49	6826.73	8094.35	13434.3	6263.63	0.552979	0.00110167	0.00150469	0.0132286	0.0150154	2.39476	down	1014.81	7.00032	0	0	-	-	-	-	Unknown	-	-	-	-	0	-	-	0	-	-
neg-M1015T481	10748.8	12644.9	11184	8311.28	12298.3	7834.46	7413.16	7192.2	8264.73	5246.46	21862.6	22687.2	16287	27708.6	21176.5	21700.7	15213	16368.8	16174.3	12746.7	2.10587	4.46E-06	1.08E-05	0.000230642	0.000466231	2.71753	up	1014.81	8.00903	0	0	-	-	-	-	Unknown	-	-	-	-	0	-	-	0	-	-
neg-M1016T190_1	1965.06	1093.5	1158.34	1978.87	922.858	1730.98	2260.9	1992.55	1630.1	2534.02	2168	1604.48	2113.51	2497.37	2716.3	4262.36	1842.45	2279.95	2410.42	2431.59	1.40882	0.0163911	0.0232306	0.0818107	0.0981781	0.864194	none	1015.96	3.17135	1	0	-	-	-	-	Unknown	-	-	-	-	275	Glycerol triheneicosanoate;TG(24:0/15:0/24:0);TG(15:0/24:0/24:0);TG(i-19:0/i-19:0/a-25:0);TG(20:0/i-18:0/a-25:0);TG(i-19:0/i-22:0/i-22:0);TG(19:0/22:0/22:0);TG(i-20:0/18:0/a-25:0);TG(i-20:0/i-18:0/a-25:0);TG(19:0/i-24:0/i-20:0);TG(19:0/20:0/i-24:0);TG(i-19:0/a-25:0/19:0);TG(i-19:0/22:0/22:0);TG(19:0/19:0/a-25:0);TG(19:0/22:0/i-22:0);TG(i-19:0/i-24:0/20:0);TG(20:0/18:0/a-25:0);TG(19:0/i-20:0/i-24:…	HMDB0031090;HMDB0047029;HMDB0043139;HMDB0062899;HMDB0062953;HMDB0063050;HMDB0063168;HMDB0063178;HMDB0063297;HMDB0063469;HMDB0063519;HMDB0063550;HMDB0063669;HMDB0063798;HMDB0063817;HMDB0063837;HMDB0063882;HMDB0063883;HMDB0063887;HMDB0063924;HMDB0063938;HMDB0063963;HMDB0063970;HMDB0064120;HMDB0064176;HMDB0064248;HMDB0064272;HMDB0064312;HMDB0064341;HMDB0064382;HMDB0064518;HMDB0064581;HMDB0064589;HMD…	0	-	-
neg-M1016T190_2	1387.43	1244.86	603.193	1865.98	717.26	1005.83	1105.19	760.967	1027.56	1318.53	1748.02	1163.1	1489.08	1674.18	1214.8	2593.7	983.711	1029.36	1323.9	1501.52	1.33384	0.0481335	0.075256	0.16583	0.213122	0.824899	none	1016.46	3.17192	0	0	-	-	-	-	Unknown	-	-	-	-	0	-	-	0	-	-
neg-M1016T420	4992.94	4145.68	6498.86	7614.51	8537.06	7149.39	5979.94	5475.49	7894.92	6488.02	1089.53	1257.76	1367.68	1578.08	3005.77	3968.31	3934.47	4861.01	7724.45	3660.94	0.50092	0.00260054	0.00105003	0.0240208	0.0116395	2.85956	down	1015.81	7.00102	0	0	-	-	-	-	Unknown	-	-	-	-	0	-	-	0	-	-
neg-M1016T481	6079.85	6995.11	6943.09	5611.96	6307.55	5173.51	8114.15	4052.19	5084.84	5400.21	13468	13827.7	9163.56	12008.4	14102.4	13387.6	9904.65	7746.75	10905.1	6637.42	1.85989	2.04E-05	0.000129901	0.000736365	0.00264146	2.21341	up	1015.81	8.0089	0	0	-	-	-	-	Unknown	-	-	-	-	0	-	-	0	-	-
neg-M1017T190	396.759	301.364	246.944	388.249	232.858	276.8	390.854	327.816	247.496	537.743	393.805	280.187	346.393	568.465	480.843	972.958	410.578	386.937	603.978	594.923	1.5056	0.0146441	0.0146896	0.0758438	0.0721339	0.940457	none	1016.95	3.16905	0	0	-	-	-	-	Unknown	-	-	-	-	0	-	-	0	-	-
neg-M1017T420	2601.37	2688.26	2793.49	3226.58	3566.18	2549.29	2483.35	2409.99	3613.18	3225.26	374.529	444.58	532.753	659.296	1286.87	2067.27	1747.48	2164.1	3045.8	1653.54	0.479344	0.00297558	0.000324753	0.0263825	0.00501648	3.04312	down	1016.81	7.00214	0	0	-	-	-	-	Unknown	-	-	-	-	0	-	-	0	-	-
neg-M1017T480	2193.23	3684.73	2775.54	2571.41	3688.77	2552.97	2848.46	2274.6	2540.66	3170.04	5579.86	5029.98	3834.9	6205.38	5560.64	4997.32	4099.06	4068.14	3073.66	1731.48	1.56112	0.0087339	0.00388621	0.0537373	0.0293572	1.57372	up	1016.81	8.00812	0	0	-	-	-	-	Unknown	-	-	-	-	0	-	-	0	-	-
neg-M1018T55	1414.7	858.576	1565.33	1589.14	1318.07	1321.47	1080.75	1341.72	983.622	1235.26	1561.51	1064	1509.44	1596.31	1746.74	1700.72	1930.09	1004.43	1479.66	1445.92	1.18335	0.0818852	0.0524259	0.23232	0.168295	0.716225	none	1018.11	0.913258	0	0	-	-	-	-	Unknown	-	-	-	-	0	-	-	0	-	-
neg-M1019T187	11090.5	5097.74	5669.85	4794.38	2400.79	4212.45	4023.99	3992.57	1665.65	6099.62	4406.01	4811.81	6214.21	5830.67	1727.33	6477.34	3872.89	5476.96	4914.85	6280.06	1.01967	0.701797	0.393048	0.844498	0.607523	0.386111	none	1019.44	3.12409	0	0	-	-	-	-	Unknown	-	-	-	-	0	-	-	0	-	-
neg-M1019T52	10073	9760.6	9999.53	11818.6	10654.2	10942	11713.7	10352.2	13479.7	12185.5	8574.48	10568.3	10233.9	8793.99	11584.4	11968.5	11563.3	7832.19	9578.32	9428.7	0.902208	0.0723642	0.0892096	0.216813	0.237764	0.54112	none	1019.01	0.871	0	0	-	-	-	-	Unknown	-	-	-	-	0	-	-	0	-	-
neg-M101T179	954.789	759.599	1079.65	956.228	1947.14	832.065	669.906	808.978	784.733	639.241	1034.15	891.216	787.617	834.039	799.147	735.647	880.96	696.451	1226.49	1054.9	0.94787	0.894749	0.739364	0.954378	0.864951	0.0762306	none	101.06	2.98985	1	0	-	-	-	-	Unknown	-	-	-	-	18	Isovaleric acid;Valeric acid;Ethylmethylacetic acid;Ethyl propionate;Tetrahydro-2-furanmethanol;Isopropyl acetate;2-Methylpropyl formate;Methyl isobutyrate;3-Hydroxy-2-pentanone;2,4-Dimethyl-1,3-dioxolane;Ethylene oxide/propylene oxide copolymer;(S)-2-Methylbutanoic acid;Methyl butyrate;Propyl acetate;Tetrahydro-2-methyl-3-furanol;Butyl formate;Pivalic acid;1-Hydroxy-2-pentanone	HMDB0000718;HMDB0000892;HMDB0002176;HMDB0030058;HMDB0031175;HMDB0031241;HMDB0031247;HMDB0031249;HMDB0031516;HMDB0032230;HMDB0032263;HMDB0033742;HMDB0033890;HMDB0034237;HMDB0039799;HMDB0040575;HMDB0041992;HMDB0059678	4	Pentanoate;3-Methylbutanoic_acid;2-Methylbutyrate;N-Guanylhistamine	C00803;C08262;C18319;C07454
neg-M101T217	7377.93	4986.31	6022.45	6213.24	5340.08	5943.12	2937.49	4916.79	5118.41	5217.85	6983.59	6775.51	6060.76	6547.53	6958.36	4870.6	5238.58	5708.2	5127.04	3894.64	1.07566	0.413019	0.435872	0.630146	0.645482	0.341665	none	101.06	3.61125	1	1	Propyl acetate	C5H10O2	[M-H]-	88.1	Organic acids and derivatives	Carboxylic acids and derivatives	HMDB0034237	null	-	18	Isovaleric acid;Valeric acid;Ethylmethylacetic acid;Ethyl propionate;Tetrahydro-2-furanmethanol;Isopropyl acetate;2-Methylpropyl formate;Methyl isobutyrate;3-Hydroxy-2-pentanone;2,4-Dimethyl-1,3-dioxolane;Ethylene oxide/propylene oxide copolymer;(S)-2-Methylbutanoic acid;Methyl butyrate;Propyl acetate;Tetrahydro-2-methyl-3-furanol;Butyl formate;Pivalic acid;1-Hydroxy-2-pentanone	HMDB0000718;HMDB0000892;HMDB0002176;HMDB0030058;HMDB0031175;HMDB0031241;HMDB0031247;HMDB0031249;HMDB0031516;HMDB0032230;HMDB0032263;HMDB0033742;HMDB0033890;HMDB0034237;HMDB0039799;HMDB0040575;HMDB0041992;HMDB0059678	4	Pentanoate;3-Methylbutanoic_acid;2-Methylbutyrate;N-Guanylhistamine	C00803;C08262;C18319;C07454
neg-M101T54	2145.85	1949.34	1773.26	2044.5	2484.48	1857.05	2078.44	1983.93	1973.96	1789.96	1957.6	1767.11	1557.18	1810.16	2554.46	926.351	2385.08	1663.14	2272.1	2665.26	0.973988	0.566109	0.684211	0.754245	0.831565	0.302095	none	101.024	0.897633	1	0	-	-	-	-	Unknown	-	-	-	-	7	2-Ketobutyric acid;Acetoacetic acid;2-Methyl-3-oxopropanoic acid;Succinic acid semialdehyde;(S)-Methylmalonic acid semialdehyde;4-Hydroxycrotonic acid;Acetic anhydride	HMDB0000005;HMDB0000060;HMDB0001172;HMDB0001259;HMDB0002217;HMDB0003381;HMDB0031646	6	2-Oxobutanoate;Acetoacetate;Succinate_semialdehyde;2-Methyl-3-oxopropanoate;(S)-Methylmalonate_semialdehyde;(R)-Methylmalonate_semialdehyde	C00109;C00164;C00232;C00349;C06002;C21030
neg-M1020T187_1	10803	4778.71	5811.9	4859.4	2138.19	4445.1	4247.03	4303.82	1906.31	6488.46	5174.24	6193.69	6648.47	5967.9	1736.2	6954.93	4107.97	5222.81	5297.71	6395.46	1.07869	0.542448	0.279861	0.737952	0.494079	0.480744	none	1019.94	3.12372	0	0	-	-	-	-	Unknown	-	-	-	-	0	-	-	0	-	-
neg-M1020T187_2	7157.71	3043.41	3681.58	3120.63	1323.94	2457.53	3137.32	2577.53	1119.02	4281.33	3423.57	4166.76	3802.11	3309.47	1087.8	4629.13	2402.63	3260.84	3429.37	3780.85	1.04365	0.623597	0.352681	0.795956	0.569395	0.456705	none	1020.44	3.12397	0	0	-	-	-	-	Unknown	-	-	-	-	0	-	-	0	-	-
neg-M1020T226	787.779	2212.74	16622.9	7447.41	507.652	3383.02	849.176	10044.7	4222.05	453.499	13173.7	266.846	33259.8	3440.01	3479.54	34126	11766.1	6123.43	6502.02	13000.5	2.68935	0.0907143	0.0892096	0.247843	0.237764	2.3516	none	1019.57	3.77427	0	0	-	-	-	-	Unknown	-	-	-	-	0	-	-	0	-	-
neg-M1020T304	1592.8	3945.94	2291.64	3504.13	2500.19	2310.09	2484.23	2494.63	4379.8	2547.26	3368.31	1929.43	2345.55	2350	2395.24	3539.62	1815.03	2808.17	3457.22	4412.32	1.0132	0.905154	1	0.958902	1	0.0865078	none	1019.61	5.06703	1	1	HemiBMP 54:12; HemiBMP(18:2/18:5/18:5)	C60H93O11P	[M-H]-	70.4	Lipids and lipid-like molecules	Glycerophospholipids	-	-	-	0	-	-	0	-	-
neg-M1020T438	1965.32	1078.39	1391.39	1008.09	1442.49	1308.07	1093.82	1092.64	739.403	1115.53	929.178	1861.69	927.796	918.703	1569.6	1482.98	972.3	1023.75	1170.52	693.076	0.943967	0.589799	0.435872	0.77196	0.645482	0.234013	none	1019.81	7.30318	0	0	-	-	-	-	Unknown	-	-	-	-	0	-	-	0	-	-
neg-M1020T52_1	904.516	694.16	719.006	731.887	585.006	876.241	639.912	630.656	1140.52	1063.19	945.949	802.393	735.121	712.781	718.235	753.373	724.442	778.899	691.693	666.895	0.942979	0.626203	0.970512	0.797886	0.985368	0.214797	none	1019.51	0.866975	0	0	-	-	-	-	Unknown	-	-	-	-	0	-	-	0	-	-
neg-M1020T52_2	3927.28	3629.66	3346.9	3759.04	3407.19	4151.97	4096.36	3825.34	4483.87	4179.83	2887.79	4057.36	4270.53	3640.89	3784.32	4481.87	4259.76	3066.49	3652.64	3887.63	0.978917	0.632953	0.911797	0.801749	0.957009	0.142968	none	1020.01	0.872808	0	0	-	-	-	-	Unknown	-	-	-	-	0	-	-	0	-	-
neg-M1021T187_1	3147.76	1561.36	1675.24	1429.93	472.807	1170.85	1222.84	1297.73	287.876	1733.71	1388.71	1992.19	1833.33	2152.19	473.263	1926.91	1126.59	1508.67	1637.38	1838.53	1.13412	0.387538	0.217563	0.608574	0.421861	0.759372	none	1020.94	3.11523	0	0	-	-	-	-	Unknown	-	-	-	-	0	-	-	0	-	-
neg-M1021T187_2	1306.35	690.702	780.178	598.173	238.638	417.774	507.195	605.353	282.092	655.802	531.186	747.835	831.654	903.425	239.588	731.568	535.31	494.091	641.806	728.452	1.04976	0.619646	0.481251	0.79328	0.683941	0.357279	none	1021.44	3.11482	0	0	-	-	-	-	Unknown	-	-	-	-	0	-	-	0	-	-
neg-M1021T226	801.279	1522.48	10182.2	4945.51	316.245	2779.94	752.48	6134.5	2522.65	363.895	8306.91	124.711	20053.4	1975.69	2123.08	19037.3	7007.19	3935.52	3938.22	7858.87	2.45244	0.161646	0.123005	0.359077	0.294605	1.93805	none	1020.57	3.7744	0	0	-	-	-	-	Unknown	-	-	-	-	0	-	-	0	-	-
neg-M1021T304	1051.5	2337.77	1449.86	1903.11	1696.63	1280.3	1759.5	1224.19	2284.98	1422.06	1811.3	1189.81	1525.73	1194.06	1539.81	2365.14	1198.53	1277.99	2307.92	2762.38	1.04648	0.819457	0.970512	0.914324	0.985368	0.189249	none	1020.61	5.06273	0	0	-	-	-	-	Unknown	-	-	-	-	0	-	-	0	-	-
neg-M1021T52	4450.91	4292.59	4360.72	5853.61	3764.24	4238.16	5289.89	5216.12	5860.9	4733.36	3211.9	4340.77	4272.44	3937.43	4786.23	4698.33	5244.34	3958.89	4082.3	3321.13	0.870856	0.0546208	0.075256	0.179665	0.213122	0.68559	none	1021.01	0.86705	0	0	-	-	-	-	Unknown	-	-	-	-	0	-	-	0	-	-
neg-M1021T54	5509.99	3326.01	3706.87	3305.34	3871.68	3871.69	4520.71	4310.41	4782.58	3937.27	4230.85	5095.69	4023.45	4612.21	4571.71	3940.27	4032.23	3388.19	4946.7	3357.02	1.02566	0.68438	0.393048	0.833485	0.607523	0.120749	none	1021.07	0.9051	0	0	-	-	-	-	Unknown	-	-	-	-	0	-	-	0	-	-
neg-M1022T226	331.979	805.787	4856.91	1934.34	178.843	1181.71	355.629	3168.26	1446.21	307.486	4099.27	93.5284	9155.98	991.024	944.134	9006.48	3540.1	2100.34	2324.36	4110.9	2.49645	0.121174	0.0892096	0.300488	0.237764	2.00524	none	1021.57	3.77469	1	0	-	-	-	-	Unknown	-	-	-	-	4	CDP-DG(18:0/18:2(9Z,12Z));CDP-DG(18:1(11Z)/18:1(11Z));CDP-DG(18:1(11Z)/18:1(9Z));CDP-DG(18:1(9Z)/18:1(11Z))	HMDB0006981;HMDB0006988;HMDB0006989;HMDB0006997	0	-	-
neg-M1022T303	588.609	1386.37	567.371	901.519	1410.97	701.906	685.251	530.707	1233.96	783.359	824.252	548.266	823.487	678.381	787.674	741.135	516.609	791.995	825.859	1047.26	0.8629	0.458867	0.795936	0.669979	0.896467	0.407594	none	1021.62	5.05693	0	0	-	-	-	-	Unknown	-	-	-	-	0	-	-	0	-	-
neg-M1022T49	1167.55	1186.06	1076.07	1038.11	1076.87	1234.77	1045.63	1086.25	1080.67	1082.73	1154.82	1017.41	1232.27	1146.99	813.191	1150.79	1153.05	1240.54	1348.65	1242.91	1.03846	0.529848	0.217563	0.728753	0.421861	0.285698	none	1022.26	0.808867	0	0	-	-	-	-	Unknown	-	-	-	-	0	-	-	0	-	-
neg-M1022T52	1866.42	1370.09	1576.39	1741.97	1694.61	1833.82	2065.94	1766.83	2054.81	1866.08	1775.21	1969.9	2313.89	1283.78	2009.12	2247.24	1810.98	1629.81	1598.32	1950.74	1.04216	0.614496	0.578742	0.789682	0.760779	0.186736	none	1022	0.867033	0	0	-	-	-	-	Unknown	-	-	-	-	0	-	-	0	-	-
neg-M1022T54	2081.53	1437.11	1792.84	2026.14	1768.28	1929.29	1827.12	2329.32	1921.81	1686.62	1512.83	2202.13	1938.45	1789.04	2103.57	1943.55	1800.43	1742.2	2590.1	1336.26	1.00843	0.997039	0.911797	0.998891	0.957009	0.136257	none	1022.07	0.901983	0	0	-	-	-	-	Unknown	-	-	-	-	0	-	-	0	-	-
neg-M1023T227	161.63	404.302	1874.73	977.628	73.1681	468.657	175.262	1099.62	531.657	148.255	1384.17	77.9403	4333.55	476.096	394.279	4099.59	1293.43	870.12	791.168	1731.34	2.61233	0.0842939	0.105122	0.236022	0.264813	2.07818	none	1022.57	3.77641	0	0	-	-	-	-	Unknown	-	-	-	-	0	-	-	0	-	-
neg-M1023T449	2875.03	2109.07	2539.37	3283.34	5125.19	3133.58	2643.46	4085.13	3124.11	2758.29	2836.02	4897.03	3374.29	5234.97	1294.89	2889.66	4506.31	5062.81	6291.03	3561.9	1.26115	0.284761	0.105122	0.508008	0.264813	0.599813	none	1022.78	7.48772	0	0	-	-	-	-	Unknown	-	-	-	-	0	-	-	0	-	-
neg-M1023T569	301.946	263.511	412.997	335.967	315.941	338.192	327.262	292.09	459.843	311.013	362.844	278.58	402.89	387.869	305.65	384.132	413.18	311.722	224.25	309.975	1.00665	0.971392	0.911797	0.988067	0.957009	0.229176	none	1022.66	9.48815	1	0	-	-	-	-	Unknown	-	-	-	-	1	Trihexosylceramide (d18:1/16:0)	HMDB0004879	0	-	-
neg-M1024T226	139.718	215.141	865.504	330.978	96.0009	190.244	90.7079	422.819	240.51	96.3791	603.586	67.5011	1202.07	166.867	97.0447	1085.5	451.408	359.987	304.842	674.654	1.86513	0.184625	0.165494	0.389073	0.353868	1.29939	none	1023.57	3.77435	0	0	-	-	-	-	Unknown	-	-	-	-	0	-	-	0	-	-
neg-M1024T307	5981.81	6046.79	4085.37	4280.35	4074.97	4443.55	5439.89	3642.15	5249.29	5688.57	3778.72	2336.44	1825.29	2772.84	1781.01	3559.32	2799.36	2385.46	4192.51	4348.11	0.608571	0.000500487	0.000725281	0.00747957	0.00907809	1.77235	down	1023.64	5.12124	1	1	HemiBMP 54:10; HemiBMP(18:2/18:4/18:4)	C60H97O11P	[M-H]-	70.8	Lipids and lipid-like molecules	Glycerophospholipids	-	-	-	0	-	-	0	-	-
neg-M1024T447	1814.82	1445.42	1252.34	1978.43	3357.18	1993.52	851.469	1514.6	1925.64	2462.96	2699.15	3401.81	900.177	654.495	1923.39	2294.67	2430.87	3197.93	2137.97	1459.12	1.13461	0.712884	0.435872	0.851322	0.645482	0.23045	none	1023.78	7.44479	0	0	-	-	-	-	Unknown	-	-	-	-	0	-	-	0	-	-
neg-M1024T48	2682.38	2741.97	2354.02	2748.59	2800.72	2669.85	2696.75	2520.85	3020.54	2654.98	2725.41	2665.63	2671.33	2696.04	2631.99	2640	2522.94	2738.06	2558.16	2516.87	0.980505	0.437372	0.217563	0.65269	0.421861	0.125171	none	1024.26	0.808292	0	0	-	-	-	-	Unknown	-	-	-	-	0	-	-	0	-	-
neg-M1025T307	3257.29	3129.37	2264.49	3311.06	2164.94	3088.17	3491.16	1383.08	2929.58	2815.27	2563.81	1739.11	1096.27	1878.86	1058.37	2230.6	1770.34	1271.69	2253.81	2381.32	0.655455	0.005003	0.00388621	0.0371688	0.0293572	1.45055	down	1024.64	5.12021	0	0	-	-	-	-	Unknown	-	-	-	-	0	-	-	0	-	-
neg-M1025T450	3821.7	2762.9	9693.2	8102.4	3751.28	5761.3	5645.32	8030.01	6240.43	4773.33	5114.61	11382.7	4447.59	8141.44	10638	3865.81	5124.44	8987.41	4738.68	4360.13	1.1403	0.501872	0.578742	0.707411	0.760779	0.53938	none	1024.79	7.49832	0	0	-	-	-	-	Unknown	-	-	-	-	0	-	-	0	-	-
neg-M1025T49	428.867	570.625	623.066	622.37	633.662	650.331	725.156	676.553	676.657	730.709	688.303	836.368	727.621	587.014	652.251	682.482	792.39	652.725	713.392	592.21	1.09258	0.14367	0.165494	0.33354	0.353868	0.415318	none	1025.26	0.80955	0	0	-	-	-	-	Unknown	-	-	-	-	0	-	-	0	-	-
neg-M1025T54	2175.62	1957.57	1949.97	2478.85	1996.5	2120.97	1680.32	2055.71	2599.59	2599.6	2110.89	2000	2784.81	2540.9	2328.66	2254.9	2344.9	2120.22	2631.37	1790.5	1.05979	0.348777	0.314999	0.572329	0.532686	0.277317	none	1024.97	0.893933	1	0	-	-	-	-	Unknown	-	-	-	-	3	TG(24:0/22:4(7Z,10Z,13Z,16Z)/o-18:0);TG(24:0/o-18:0/22:4(7Z,10Z,13Z,16Z));TG(22:4(7Z,10Z,13Z,16Z)/24:0/o-18:0)	HMDB0047532;HMDB0047716;HMDB0054702	0	-	-
neg-M1026T328	1867.7	2258.71	2099.06	2473.17	2480.2	2273.11	3882.93	1585.77	3530.7	2740.88	2279.18	4405.7	1636.6	2456.63	2078.23	2921.58	2804.67	2436.65	2915.6	2521.83	1.05019	0.667877	0.528849	0.823523	0.721575	0.23309	none	1025.63	5.46162	0	0	-	-	-	-	Unknown	-	-	-	-	0	-	-	0	-	-
neg-M1026T448	2457.96	2437.52	5149.4	2407.39	3615.53	1733.01	3637.16	4941.15	2434.28	3779.22	3039	4064.45	2434.51	4069.16	5662.18	2367.12	1501.72	5288.5	3362.84	2521.44	1.05272	0.834908	0.739364	0.920994	0.864951	0.178012	none	1025.8	7.46838	0	0	-	-	-	-	Unknown	-	-	-	-	0	-	-	0	-	-
neg-M1026T48	4269.63	4535.02	4851.1	4988.42	5044.89	4955.75	4956.44	4983.74	5112.5	4559.84	4770.68	4282.5	4498.45	4910.04	5095.57	5032.45	4944.84	4440.26	4553.76	4927.27	0.983391	0.53337	0.352681	0.731202	0.569395	0.165089	none	1026.26	0.807533	0	0	-	-	-	-	Unknown	-	-	-	-	0	-	-	0	-	-
neg-M1027T201	13.0535	164.707	544.394	262.572	185.658	41.6967	76.4267	199.192	344.316	155.368	689.888	350.595	167.924	515.642	514.942	447.959	905.702	798.724	770.448	387.255	2.79215	0.00429386	0.00150469	0.0336031	0.0150154	3.25335	up	1026.99	3.34668	0	0	-	-	-	-	Unknown	-	-	-	-	0	-	-	0	-	-
neg-M1027T284	532.891	488.803	363.644	538.594	406.825	368.048	644.79	400.522	507.834	528.47	477.981	233.322	274.301	234.843	291.904	274.285	366.108	407.905	398.928	488.073	0.721202	0.00524435	0.00684146	0.03848	0.0430987	1.22375	none	1026.6	4.74118	0	0	-	-	-	-	Unknown	-	-	-	-	0	-	-	0	-	-
neg-M1027T327	1466.72	1107.36	1124.9	1338.64	1538.54	1901.88	1179.06	1511.81	1936.36	1737.84	1017.11	1470.36	935.444	1794.84	1477.35	1572.67	1445.19	1455.86	1481.24	2006.77	0.987449	0.869521	0.911797	0.941013	0.957009	0.0647477	none	1026.64	5.45247	0	0	-	-	-	-	Unknown	-	-	-	-	0	-	-	0	-	-
neg-M1027T450	8016.98	6310	22269.3	18519.3	5188.45	5748.99	9718.93	13184.1	10417.1	6201.35	17982.8	20270.5	7263	19631.6	15121.3	5056.09	8060.9	18219.9	19019.1	5632.27	1.29063	0.309867	0.435872	0.533165	0.645482	0.829204	none	1026.81	7.49602	0	0	-	-	-	-	Unknown	-	-	-	-	0	-	-	0	-	-
neg-M1027T49	1252.99	1024.13	1004.82	1093.02	1165.31	1150.22	1371.03	1093.17	1987.04	1063.91	1061.2	1216.16	1127.7	1167.55	1177.61	1689.32	1259.15	983.513	1494.95	1585.77	1.04566	0.55873	0.352681	0.748271	0.569395	0.279775	none	1027.26	0.808842	0	0	-	-	-	-	Unknown	-	-	-	-	0	-	-	0	-	-
neg-M1027T54	2681.95	1723.95	2608.41	2734.85	2055.3	2332.12	1723.5	3177.86	1556.65	2954.89	3337.31	2563.52	3161.26	2569.93	3031.66	1896.6	2141.06	2776.43	2237.67	1958.54	1.09021	0.357065	0.481251	0.580552	0.683941	0.408863	none	1027.04	0.894083	0	0	-	-	-	-	Unknown	-	-	-	-	0	-	-	0	-	-
neg-M1028T201	322.257	64.8204	228.099	92.705	126.687	360.423	22.3144	104.26	147.529	124.405	375.574	141.511	80.6984	165.558	301.49	269.457	261.148	469.209	374.592	197.314	1.65457	0.053796	0.0524259	0.177895	0.168295	1.70589	none	1027.99	3.34703	1	0	-	-	-	-	Unknown	-	-	-	-	1	Guanosine hexaphosphate adenosine	HMDB0001541	0	-	-
neg-M1028T275	1452.02	841.462	914.32	1243.62	2158.25	1138.03	1742.05	1318.5	2446.78	1964.78	2868.06	1071.72	1362.72	1943.39	1699.62	1403.66	2627.02	1318.08	2149.64	2587.41	1.25043	0.158926	0.217563	0.35513	0.421861	0.723508	none	1027.75	4.57888	1	1	AcylGlcADG 52:5; AcylGlcADG(14:0/16:4/22:1)	C61H104O12	[M-H]-	88.6	Lipids and lipid-like molecules	Glycerolipids	-	C06038	(map00561)Glycerolipid metabolism	0	-	-	0	-	-
neg-M1028T342	5663.09	8717.11	6017.68	6598.25	6661.03	4082.64	7355.31	6023.17	8216.99	5608.84	4560.87	4135.07	2553.96	2949.14	3431.25	3860.44	4196.55	4662.5	5394.06	4881.64	0.625545	0.000186222	0.000324753	0.0036665	0.00501648	1.70069	down	1027.67	5.69323	1	1	HemiBMP 54:8; HemiBMP(18:1/18:3/18:4)	C60H101O11P	[M-H]-	70.7	Lipids and lipid-like molecules	Glycerophospholipids	-	-	-	0	-	-	0	-	-
neg-M1028T48	5664.93	5650.83	5838.57	5856.57	6347.29	6019.65	5549.91	5891.01	6716.35	6272.43	5811.54	5425.11	6498.46	6749.85	6167.82	6656.62	5836.25	5647.6	6065.82	5362.81	1.00693	0.865101	0.970512	0.93863	0.985368	0.154774	none	1028.26	0.807533	1	0	-	-	-	-	Unknown	-	-	-	-	1	3-Oxo-OPC6-CoA	HMDB0060376	1	3-Oxo-OPC6-CoA	C16334
neg-M1029T275	936.48	1132.51	1336.12	1318.14	1356.89	1179.13	1063.95	1149.08	1085.13	1038.3	2048.41	1018.35	1086.32	1156.62	1237.08	2242.56	1066.11	934.01	1383.26	942.634	1.13105	0.443312	0.911797	0.657207	0.957009	0.336408	none	1028.75	4.57923	0	0	-	-	-	-	Unknown	-	-	-	-	0	-	-	0	-	-
neg-M1029T342	3961.8	4780.29	3471.52	4488.65	4967.63	2670.48	3763.63	3543.59	5389.34	3785.05	3112.49	2826.08	1465.5	1711.18	2095.39	1814.63	2425.76	3454.74	2440.5	3291.58	0.603544	0.0002868	0.000129901	0.00499549	0.00264146	1.85998	down	1028.67	5.69361	0	0	-	-	-	-	Unknown	-	-	-	-	0	-	-	0	-	-
neg-M1029T49	1179.06	1276.83	1328.04	1631.61	1349.46	1683.35	1270.3	1473.1	1700.12	1125.67	1434.44	1414.94	1378.29	1330.64	1405.15	1632.99	1933.06	1216.17	1297.2	1276.48	1.02153	0.725498	0.684211	0.8591	0.831565	0.256136	none	1029.26	0.808708	0	0	-	-	-	-	Unknown	-	-	-	-	0	-	-	0	-	-
neg-M1029T53	2871.96	1765.8	2547.69	1787.93	2138.92	2615.33	2008.89	2248.06	2299.94	2096.88	1989.64	2408.93	1367.59	2183.28	2325.14	1914.89	1654.8	3199.26	939.211	1862.18	0.88667	0.206523	0.279861	0.416268	0.494079	0.763147	none	1029.04	0.886117	0	0	-	-	-	-	Unknown	-	-	-	-	0	-	-	0	-	-
neg-M102T48	1677.72	1964.29	1825.59	1923.72	1896.49	1908.82	2140.42	1919.78	1924.64	1652.16	2063.66	1215.03	1433.26	1729.01	1487.78	1882.05	1942.25	1862.6	2790.99	1618.39	0.957065	0.407854	0.279861	0.625899	0.494079	0.249005	none	102.056	0.798767	1	1	2-Aminoisobutyric acid	C4H9NO2	[M-H]-	86.1	Organic acids and derivatives	Carboxylic acids and derivatives	HMDB0001906	C03665	-	9	N-lactoyl-Glycine;L-Glutamic acid;N-Methyl-D-aspartic acid;N-Acetylserine;O-Acetylserine;D-Glutamic acid;L-4-Hydroxyglutamate semialdehyde;3-(Carboxymethylamino)propanoic acid;DL-Glutamate	HMDB0062183;HMDB0000148;HMDB0002393;HMDB0002931;HMDB0003011;HMDB0003339;HMDB0006556;HMDB0033550;HMDB0060475	10	L-Glutamate;D-Glutamate;Glutamate;O-Acetyl-L-serine;L-threo-3-Methylaspartate;N-(Carboxymethyl)-D-alanine;3-Aminopentanedioate;L-4-Hydroxyglutamate_semialdehyde;2-Oxo-4-hydroxy-5-aminovalerate;N-Methyl-D-aspartic_acid	C00025;C00217;C00302;C00979;C03618;C03790;C05574;C05938;C05941;C12269
neg-M1030T187	699.743	449.281	445.23	364.427	164.314	290.49	247.978	296.659	168.4	380.615	391.019	523.533	383.051	277.068	215.933	637.648	284.79	387.579	361.476	466.304	1.12012	0.378603	0.435872	0.599922	0.645482	0.531132	none	1030.43	3.10975	0	0	-	-	-	-	Unknown	-	-	-	-	0	-	-	0	-	-
neg-M1030T215	14461.3	9285.39	16998.3	13827.1	10981.2	9940.31	10690.1	15507.4	12068.5	12144.5	17834.8	10781.7	39354.6	15947.1	14716.7	38534.8	23602.5	15167.3	13779.1	29073.5	1.73777	0.00937686	0.0089307	0.056352	0.0516199	0.947117	none	1029.57	3.58305	1	0	-	-	-	-	Unknown	-	-	-	-	1	Melilotoside D	HMDB0041467	0	-	-
neg-M1030T341	1776.38	2249.62	1134.54	1306.11	1524.62	866.488	1377.1	1507.75	1959.82	964.621	1011.44	959.442	494.611	563.188	706.656	738.6	854.525	862.813	1104.19	882.001	0.557541	0.000258818	0.000324753	0.00461261	0.00501648	1.89193	down	1029.68	5.68948	0	0	-	-	-	-	Unknown	-	-	-	-	0	-	-	0	-	-
neg-M1030T424	838.727	713.408	1339.5	1385.73	889.109	1192.07	864.299	1892.81	1489.89	888.812	1103.56	505.531	1357.76	2251.17	3215.77	1357.73	944.866	2397.46	1731.24	2269.57	1.4907	0.123162	0.0892096	0.303005	0.237764	0.981805	none	1029.8	7.06793	1	0	-	-	-	-	Unknown	-	-	-	-	11	TG(22:4(7Z,10Z,13Z,16Z)/22:6(4Z,7Z,10Z,13Z,16Z,19Z)/22:4(7Z,10Z,13Z,16Z));TG(22:5(4Z,7Z,10Z,13Z,16Z)/22:4(7Z,10Z,13Z,16Z)/22:5(4Z,7Z,10Z,13Z,16Z));TG(22:5(7Z,10Z,13Z,16Z,19Z)/22:4(7Z,10Z,13Z,16Z)/22:5(7Z,10Z,13Z,16Z,19Z));TG(22:6(4Z,7Z,10Z,13Z,16Z,19Z)/22:2(13Z,16Z)/22:6(4Z,7Z,10Z,13Z,16Z,19Z));TG(22:2(13Z,16Z)/22:6(4Z,7Z,10Z,13Z,16Z,19Z)/22:6(4Z,7Z,10Z,13Z,16Z,19Z));TG(22:4(7Z,10Z,13Z,16Z)/22:4(…	HMDB0054892;HMDB0055077;HMDB0055867;HMDB0055933;HMDB0054629;HMDB0054836;HMDB0054839;HMDB0054844;HMDB0054884;HMDB0054889;HMDB0055082	0	-	-
neg-M1030T445	930.742	1444.92	2182.43	2260.06	2433.7	1442.82	2946.55	2632.04	2117.26	2065.62	443.945	493.994	423.796	996.782	3275.1	2623.42	2028.16	2310.99	2660.01	1724.9	0.830122	0.193036	0.528849	0.398997	0.721575	1.12817	none	1029.83	7.41403	0	0	-	-	-	-	Unknown	-	-	-	-	0	-	-	0	-	-
neg-M1030T48	4815.68	5253.83	4945.43	5474.33	5363.96	4963.01	5050.49	5498.25	6270.08	5330.4	5247.94	5001.16	5045.08	5732.62	5572.83	5254.56	5495.28	4887.95	5072.41	5696.79	1.00078	0.949586	0.739364	0.978457	0.864951	0.0669786	none	1030.25	0.806183	0	0	-	-	-	-	Unknown	-	-	-	-	0	-	-	0	-	-
neg-M1030T53	1639.24	1467.2	1762.28	1624.34	1507.82	1299.82	1629.67	1375.63	1343.24	1608.49	1734.12	1134.83	1242.04	1603.91	1824.64	1746.05	1558.05	1392.12	1128.74	1239.28	0.957141	0.426386	0.528849	0.642463	0.721575	0.386053	none	1030.04	0.885567	0	0	-	-	-	-	Unknown	-	-	-	-	0	-	-	0	-	-
neg-M1031T186	617.134	277.247	410.114	310.609	91.8107	226.634	116.566	166.494	66.3801	364.066	251.197	456.315	312.209	373.31	117.595	450.251	321.472	316.225	423.867	347.109	1.27294	0.151321	0.123005	0.344402	0.294605	1.07832	none	1030.93	3.10558	0	0	-	-	-	-	Unknown	-	-	-	-	0	-	-	0	-	-
neg-M1031T215	8239.77	5492.1	9912.86	7869.29	6672.37	5848.59	6088.8	8974.91	6478.02	6459.19	10264	6086.51	24339.7	9487.69	8619.7	23528.6	13576.2	8847.43	8609.74	17256.1	1.8132	0.00758057	0.00684146	0.0488464	0.0430987	1.02539	up	1030.58	3.58785	0	0	-	-	-	-	Unknown	-	-	-	-	0	-	-	0	-	-
neg-M1031T424	446.538	535.924	957.55	1311.41	908.573	1016.93	603.812	955.547	1002.82	817.18	1017.68	417.999	921.498	1580.6	1675.91	784.246	595.472	2120.2	1240.01	1479.04	1.38292	0.183849	0.190316	0.388254	0.387123	0.807341	none	1030.8	7.06902	0	0	-	-	-	-	Unknown	-	-	-	-	0	-	-	0	-	-
neg-M1031T49	864.229	892.253	1002.27	833.852	1337.37	1414.9	996.745	1445.02	1014.71	959.494	1081.9	1066.78	1216.82	1457.08	1134.35	1015.51	976.223	861.895	1062.99	975.488	1.0082	0.818416	0.435872	0.913574	0.645482	0.17279	none	1031.25	0.8087	0	0	-	-	-	-	Unknown	-	-	-	-	0	-	-	0	-	-
neg-M1031T51	1696.49	1157.13	1378.15	1676.58	1731.52	1798.25	1846.64	1634.05	1490.88	1932.62	2036.52	1785.91	2043.5	2211.68	2237.47	2299.34	1832.78	2122.95	1802.66	1653.71	1.22544	0.0031932	0.00388621	0.0277954	0.0293572	1.05377	none	1030.88	0.847458	1	0	-	-	-	-	Unknown	-	-	-	-	121	TG(20:4(5Z,8Z,11Z,14Z)/24:0/20:4(5Z,8Z,11Z,14Z));TG(22:2(13Z,16Z)/20:4(5Z,8Z,11Z,14Z)/22:2(13Z,16Z));TG(22:2(13Z,16Z)/20:4(8Z,11Z,14Z,17Z)/22:2(13Z,16Z));TG(22:4(7Z,10Z,13Z,16Z)/20:0/22:4(7Z,10Z,13Z,16Z));TG(20:4(8Z,11Z,14Z,17Z)/24:0/20:4(8Z,11Z,14Z,17Z));TG(20:0/22:2(13Z,16Z)/22:6(4Z,7Z,10Z,13Z,16Z,19Z));TG(20:0/22:4(7Z,10Z,13Z,16Z)/22:4(7Z,10Z,13Z,16Z));TG(20:0/22:6(4Z,7Z,10Z,13Z,16Z,19Z)/22:2(…	HMDB0054078;HMDB0054531;HMDB0054591;HMDB0054676;HMDB0055566;HMDB0046021;HMDB0046040;HMDB0046221;HMDB0046573;HMDB0046578;HMDB0046704;HMDB0046723;HMDB0046728;HMDB0046747;HMDB0046795;HMDB0046801;HMDB0046813;HMDB0046819;HMDB0046897;HMDB0046938;HMDB0046944;HMDB0046968;HMDB0047313;HMDB0047387;HMDB0047405;HMDB0047410;HMDB0047457;HMDB0047474;HMDB0047480;HMDB0047527;HMDB0047543;HMDB0047550;HMDB0047573;HMD…	0	-	-
neg-M1031T53	1696.71	1561.28	1525.77	1575.39	1948.95	1920.28	1691.39	1599.4	2067.32	1837.84	1588.02	1625.09	1255.8	1331.7	1760.28	1420.44	1543.06	1439.87	1655.7	1106.53	0.845168	0.00719928	0.0146896	0.0472051	0.0721339	0.944785	none	1031.03	0.8778	0	0	-	-	-	-	Unknown	-	-	-	-	0	-	-	0	-	-
neg-M1032T215	2897.52	2245.58	4310.36	2855.2	2341.38	2187.43	1876.35	3538.29	2497.7	2516.36	4067.31	2191.52	9897.45	3118.25	3099.5	9144.06	6108.89	3204.82	3206.14	7395.9	1.88636	0.0122726	0.0114962	0.0675374	0.0611752	1.05966	up	1031.58	3.59124	0	0	-	-	-	-	Unknown	-	-	-	-	0	-	-	0	-	-
neg-M1032T395	5199.89	8548.7	7419.03	7781.98	7759.36	6741.44	7773.12	6402.08	8704.93	6264.12	7349.55	5396.57	5142.3	4868.81	5492.84	7364.39	4066.81	8218.79	6550.7	8496.11	0.867101	0.107113	0.123005	0.276682	0.294605	0.542028	none	1031.7	6.58977	1	1	HemiBMP 54:6; HemiBMP(18:2/18:2/18:2)	C60H105O11P	[M-H]-	74.6	Lipids and lipid-like molecules	Glycerophospholipids	-	-	-	0	-	-	0	-	-
neg-M1032T48	3923.22	3621.84	3658.99	3882.27	3657.47	3906.15	3679.07	3837.12	4316.52	3820.35	3347.87	3178.93	3845.36	4069.37	3848.22	4004.66	3992.77	4091.21	3580.03	4089.74	0.993347	0.788775	0.630529	0.895044	0.796363	0.075856	none	1032.25	0.808233	0	0	-	-	-	-	Unknown	-	-	-	-	0	-	-	0	-	-
neg-M1032T54	1509.06	1443.91	1533.65	1461.53	1661.53	1533.23	1568.02	1606.78	1356.75	1579.53	1533.02	1345.68	1161.34	1356.92	1713.88	1397.42	1687.95	1502.25	1154.57	1594.68	0.947143	0.223552	0.352681	0.43651	0.569395	0.271581	none	1032.09	0.899267	0	0	-	-	-	-	Unknown	-	-	-	-	0	-	-	0	-	-
neg-M1033T216	769.638	667.869	1695.4	992.025	668.085	694.17	701.888	1122.61	744.606	775.181	1189.62	388.899	3784.38	1025.78	883.633	3136.12	2048.95	1130.39	1035.77	2588.93	1.94899	0.0511873	0.0185434	0.17202	0.0842535	1.01774	none	1032.58	3.59802	0	0	-	-	-	-	Unknown	-	-	-	-	0	-	-	0	-	-
neg-M1033T395	4024.3	5051.8	3788.32	4423.14	4677.23	3247.37	4396.84	3421.55	5348.62	3788.62	5007.88	3144.39	3272.41	2979.53	3577.93	5089.8	2744.1	5989.66	3824.36	5152.53	0.967151	0.590258	0.630529	0.772316	0.796363	0.207966	none	1032.71	6.58985	0	0	-	-	-	-	Unknown	-	-	-	-	0	-	-	0	-	-
neg-M1033T419	903.674	645.553	1398.73	1094.4	2029.69	917.247	1291.55	1246.57	1001.86	848.863	685.128	809.854	589.812	547.219	1405.48	904.397	702.832	1962.78	2883.78	1110.12	1.01962	0.687617	0.481251	0.835868	0.683941	0.255344	none	1032.76	6.99025	0	0	-	-	-	-	Unknown	-	-	-	-	0	-	-	0	-	-
neg-M1033T49	787.847	1027.48	713.25	688.047	755.374	682.779	733.311	789.081	979.862	875.587	650.695	760.793	673.623	1287.21	1063.11	978.103	746.523	654.265	719.382	1137.98	1.07956	0.550585	1	0.744111	1	0.279027	none	1033.25	0.810508	0	0	-	-	-	-	Unknown	-	-	-	-	0	-	-	0	-	-
neg-M1033T51	850.336	654.875	1317.12	665.442	1537.74	1512.85	1015.34	916.358	920.808	867.971	1391.13	1503.88	1574.9	1210.05	1631.77	1577.66	1125.73	1352.48	1064.14	1410.91	1.34934	0.00838119	0.0114962	0.0522413	0.0611752	1.53286	none	1032.87	0.8502	0	0	-	-	-	-	Unknown	-	-	-	-	0	-	-	0	-	-
neg-M1034T395	1131.9	1591.93	1497.86	1863.81	1964.36	1543.65	1436.81	1725.34	1765.88	1635.32	1543.56	896.513	1228	828.763	864.542	1625.89	601.545	1708.27	1613.19	1782.12	0.785573	0.0457558	0.105122	0.160068	0.264813	0.93417	none	1033.71	6.58765	0	0	-	-	-	-	Unknown	-	-	-	-	0	-	-	0	-	-
neg-M1034T438	2063	1554.9	1520.26	1161.7	1535.43	1330.88	1004.12	1001.98	1004.78	1139.16	1567.74	1975.57	3218.94	2856.34	2097.05	1180.72	1369.79	2454.6	1126.97	1125.37	1.42481	0.049658	0.0630128	0.168755	0.189804	0.916828	none	1033.83	7.30641	1	0	-	-	-	-	Unknown	-	-	-	-	22	TG(22:4(7Z,10Z,13Z,16Z)/22:4(7Z,10Z,13Z,16Z)/22:4(7Z,10Z,13Z,16Z));TG(22:5(4Z,7Z,10Z,13Z,16Z)/22:2(13Z,16Z)/22:5(4Z,7Z,10Z,13Z,16Z));TG(22:5(7Z,10Z,13Z,16Z,19Z)/22:2(13Z,16Z)/22:5(7Z,10Z,13Z,16Z,19Z));TG(22:6(4Z,7Z,10Z,13Z,16Z,19Z)/22:0/22:6(4Z,7Z,10Z,13Z,16Z,19Z));TG(22:0/22:6(4Z,7Z,10Z,13Z,16Z,19Z)/22:6(4Z,7Z,10Z,13Z,16Z,19Z));TG(22:1(13Z)/22:5(4Z,7Z,10Z,13Z,16Z)/22:6(4Z,7Z,10Z,13Z,16Z,19Z));TG…	HMDB0054829;HMDB0055069;HMDB0055864;HMDB0055903;HMDB0046979;HMDB0051797;HMDB0051882;HMDB0051893;HMDB0051898;HMDB0052347;HMDB0052377;HMDB0054559;HMDB0054563;HMDB0054568;HMDB0054613;HMDB0054618;HMDB0054622;HMDB0054827;HMDB0055019;HMDB0055074;HMDB0055743;HMDB0055844	0	-	-
neg-M1034T49	2124.41	2305.08	2313.7	2258.2	2462.98	2480.18	2657.41	2472.84	2931.54	2533.05	2425.5	2201.7	2400.01	2666.03	2511.8	2394.2	2593.92	2346.7	2624.37	2366.19	0.999634	0.958078	0.853428	0.982575	0.926315	0.0351952	none	1034.25	0.808583	0	0	-	-	-	-	Unknown	-	-	-	-	0	-	-	0	-	-
neg-M1034T52	1613.86	1671.48	1501.36	1141	1626.03	1650.36	1437.1	1448.82	1740.83	1810.02	1516	1845.2	1495.82	1486.98	1574.88	1635.65	1422.13	1198.36	1527.51	1585.7	0.977455	0.70726	0.481251	0.847701	0.683941	0.136093	none	1034.02	0.873633	0	0	-	-	-	-	Unknown	-	-	-	-	0	-	-	0	-	-
neg-M1035T411	2137.6	3948.51	6531.26	5202.86	6566.88	2965.37	2642.95	4139	3208.09	2618.55	2063.91	2772.38	1838.56	5742.68	3238.68	2129.3	2083.5	4635.63	7994.95	2854.79	0.88472	0.400484	0.314999	0.618862	0.532686	0.533934	none	1034.78	6.84706	0	0	-	-	-	-	Unknown	-	-	-	-	0	-	-	0	-	-
neg-M1035T449	2410.34	1645.02	6424.95	2941.57	4583.32	2117.37	3096.9	7868.23	2924.69	3240.54	2674.01	8944.6	2199.08	5177.86	5990.79	2899.47	2734.8	2771	5347.07	4658.96	1.16495	0.43856	0.684211	0.653756	0.831565	0.51862	none	1034.78	7.48505	0	0	-	-	-	-	Unknown	-	-	-	-	0	-	-	0	-	-
neg-M1035T49	977.239	888.635	1354.24	811.178	1013.47	948.812	741.511	903.773	935.135	978.524	1100.48	1175.82	780.527	984.085	945.356	778.142	1124.89	988.978	735.118	926.087	0.998634	0.982777	0.795936	0.993126	0.896467	0.177791	none	1035.25	0.80965	0	0	-	-	-	-	Unknown	-	-	-	-	0	-	-	0	-	-
neg-M1035T52	4832.85	4299.51	4802.71	5165.13	4392.36	5049.11	5394.75	5516.25	4484.69	6035.85	3948.12	4882.8	4830.99	3699.06	5080.82	4467.21	4903.86	4117.09	3979.13	4319.61	0.885048	0.0222651	0.0432571	0.0997803	0.14818	0.672712	none	1034.98	0.868	0	0	-	-	-	-	Unknown	-	-	-	-	0	-	-	0	-	-
neg-M1036T194	1378.06	738.089	1144.56	1247.85	908.197	964.106	765.851	821.893	445.152	1551.53	476.274	996.286	1439.23	786.727	277.447	494.677	648.63	482.91	306.371	1696.37	0.76314	0.108229	0.190316	0.278694	0.387123	0.965117	none	1036.45	3.22687	0	0	-	-	-	-	Unknown	-	-	-	-	0	-	-	0	-	-
neg-M1036T226	338.115	342.471	1336.55	533.426	320.141	379.487	328.776	661.613	474.928	341	787.819	389.556	1863.94	428.007	434.787	1654.56	873.362	623.787	562.329	1012.43	1.70683	0.0386876	0.0185434	0.143376	0.0842535	1.4354	up	1035.54	3.77479	0	0	-	-	-	-	Unknown	-	-	-	-	0	-	-	0	-	-
neg-M1036T328	4223.96	3702.19	4961.97	4609.59	4918.04	5559.76	6403.31	5093.32	6357.4	6197.7	5835.2	5726.89	5674.52	5979.53	5285.88	6800.41	4813.53	6357.64	7222.51	6834.84	1.16345	0.0366215	0.0524259	0.138457	0.168295	0.684528	none	1035.66	5.4617	0	0	-	-	-	-	Unknown	-	-	-	-	0	-	-	0	-	-
neg-M1036T411	1547.78	5852.46	4863.49	1827.42	2815.94	1853.15	1669.09	4151.26	2249.64	1598.15	2578.7	1884.71	1900.11	2528.52	2192.23	1416.81	1452.29	3096.66	3162.12	2015.71	0.78189	0.385759	0.795936	0.606928	0.896467	0.467016	none	1035.78	6.84823	0	0	-	-	-	-	Unknown	-	-	-	-	0	-	-	0	-	-
neg-M1036T448	2996.08	2406.81	2210.74	2841.14	5014.26	2454.43	3748.67	4413.4	2175.31	3293.64	1774.72	6096.4	4050.01	5491.96	7227.21	3292.22	4110.79	4815.78	6876.82	3883.49	1.50912	0.0293141	0.0288056	0.119361	0.113035	1.17358	up	1035.78	7.47449	0	0	-	-	-	-	Unknown	-	-	-	-	0	-	-	0	-	-
neg-M1036T49	2030.27	1917.41	1811.26	1853.35	1733.36	2003.05	1679.01	1893.9	1873.9	1861.82	1823.87	1797.84	1590.08	2140.4	1892.2	1728.29	1728.98	1965.24	1817.23	1869.06	0.983698	0.577316	0.435872	0.763273	0.645482	0.138699	none	1036.24	0.8087	0	0	-	-	-	-	Unknown	-	-	-	-	0	-	-	0	-	-
neg-M1036T52	1704.35	1677.38	2280.89	2238.81	2055.63	2272.59	2488.54	2333.11	1763.53	2428.66	1733.58	2186.62	2720.37	1725.08	2069.92	1751.12	2370.82	2247.69	2335.23	1811.06	0.986254	0.825903	0.911797	0.91681	0.957009	0.106132	none	1035.98	0.867917	0	0	-	-	-	-	Unknown	-	-	-	-	0	-	-	0	-	-
neg-M1037T194_1	1454.19	701.139	1067.32	1210.64	785.546	953.852	742.95	801.255	512.648	1526.19	245.523	887.839	1686.05	665.801	129.755	329.239	530.369	575.766	191.178	1502	0.691237	0.0540926	0.0892096	0.17859	0.237764	1.42988	none	1036.95	3.22598	0	0	-	-	-	-	Unknown	-	-	-	-	0	-	-	0	-	-
neg-M1037T194_2	915.501	455.274	723.06	860.221	634.228	707.549	638.346	518.101	357.997	1004.78	254.809	764.923	1494.75	452.209	294.76	383.496	450.825	324.27	275.829	1111.19	0.852093	0.188016	0.14314	0.392751	0.322117	0.799582	none	1037.45	3.22633	0	0	-	-	-	-	Unknown	-	-	-	-	0	-	-	0	-	-
neg-M1037T328	2460.18	2888.45	3184.18	4066.1	4096.86	4838.81	3856.28	3152.19	3966.49	3863.1	4275.95	4562.55	3885.74	4147.67	3667.47	3510.95	3726.68	4109.19	5125.9	4127.74	1.13107	0.0841012	0.0892096	0.235929	0.237764	0.582813	none	1036.66	5.4617	1	0	-	-	-	-	Unknown	-	-	-	-	0	-	-	1	CDP-2,3-bis-(O-phytanyl)-sn-glycerol	C20627
neg-M1037T412	1690.55	5710.65	3697.12	2442.06	3753.24	2184.89	2019.88	2584.67	2375.45	2094.58	6159.67	3459.16	2128.14	7968.65	4703.58	6548.48	2420.33	7000.04	4589.82	2879.52	1.67608	0.0183503	0.0232306	0.0879851	0.0981781	1.36604	up	1036.79	6.85887	0	0	-	-	-	-	Unknown	-	-	-	-	0	-	-	0	-	-
neg-M1037T449	21397.7	19367.8	28955.7	24383.7	29265	21058.7	20766.7	23432.4	24500	22673.8	19648.7	38379.4	19292.9	40101.2	39856.2	22084.3	19414.6	38531.9	33564.2	21659.6	1.24059	0.153011	0.481251	0.346656	0.683941	0.561293	none	1036.8	7.48205	0	0	-	-	-	-	Unknown	-	-	-	-	0	-	-	0	-	-
neg-M1037T481	2640.1	2738.53	2771.4	3376.72	4427.12	3545.16	4067.31	4314.34	4153.51	3651.3	4996.47	7137.3	5348.03	6862.9	7135.16	5833.37	7965.93	6818.78	8984.04	6397.6	1.89095	4.99E-07	1.08E-05	4.87E-05	0.000466231	2.18721	up	1036.79	8.01064	0	0	-	-	-	-	Unknown	-	-	-	-	0	-	-	0	-	-
neg-M1037T49	847.047	857.38	1400.92	1038.03	1223.62	1046.55	898.843	1314.17	991.154	991.237	1107.02	1086.74	858.167	967.601	1038.85	784.51	1262.4	994.834	951.206	1025.71	0.949862	0.523067	0.795936	0.723395	0.896467	0.278558	none	1037.24	0.809558	0	0	-	-	-	-	Unknown	-	-	-	-	0	-	-	0	-	-
neg-M1037T52	2855.51	2753.91	2482.88	3197.94	2791.2	2725.1	2819.46	3042.56	2903.8	2854.74	2250.74	3087.1	3055.4	2452.98	2794.48	2919.55	2844.81	2295.37	2827.28	2965.16	0.967136	0.39347	0.911797	0.613383	0.957009	0.209514	none	1036.98	0.867233	0	0	-	-	-	-	Unknown	-	-	-	-	0	-	-	0	-	-
neg-M1037T54	2030.88	3493.7	3728.8	3740.24	3918.45	3945.44	1727.37	2007.8	3671.87	1843	3231.13	4224.61	3626.52	4027.66	4270.57	3427.8	1588.42	3487.08	4220.76	1311.23	1.10988	0.607115	0.630529	0.784934	0.796363	0.545896	none	1037.05	0.899583	1	0	-	-	-	-	Unknown	-	-	-	-	14	CL(18:0/18:0/22:5(4Z,7Z,10Z,13Z,16Z)/22:5(4Z,7Z,10Z,13Z,16Z));CL(18:0/18:0/22:5(4Z,7Z,10Z,13Z,16Z)/22:5(7Z,10Z,13Z,16Z,19Z));CL(18:0/18:0/22:5(7Z,10Z,13Z,16Z,19Z)/22:5(4Z,7Z,10Z,13Z,16Z));CL(18:0/18:0/22:5(7Z,10Z,13Z,16Z,19Z)/22:5(7Z,10Z,13Z,16Z,19Z));CL(18:0/22:5(4Z,7Z,10Z,13Z,16Z)/18:0/22:5(4Z,7Z,10Z,13Z,16Z));CL(18:0/22:5(4Z,7Z,10Z,13Z,16Z)/18:0/22:5(7Z,10Z,13Z,16Z,19Z));CL(18:0/22:5(4Z,7Z,10Z…	HMDB0057026;HMDB0057027;HMDB0057036;HMDB0057037;HMDB0057276;HMDB0057277;HMDB0057302;HMDB0057312;HMDB0057325;HMDB0057350;HMDB0057360;HMDB0059209;HMDB0059219;HMDB0059414	0	-	-
neg-M1038T327	520.218	1448.28	1414.77	1573.39	1542.58	1608.39	2001.99	1315.19	1340.01	1092.07	1916.14	1813.78	1780.76	2513.05	1355.71	1520.34	1431.82	991.071	2775.77	1560.5	1.27438	0.109418	0.14314	0.280591	0.322117	0.972747	none	1037.66	5.45577	0	0	-	-	-	-	Unknown	-	-	-	-	0	-	-	0	-	-
neg-M1038T419	2834.85	3619.55	3582.82	3816.02	4556.66	4209.54	2638	2954.67	3417.56	3150.25	4103.34	3658.39	3570.09	4962.34	5989.26	4046.32	2813.67	2057.87	4179.96	3069.97	1.10556	0.503535	0.481251	0.708933	0.683941	0.331117	none	1037.8	6.9901	0	0	-	-	-	-	Unknown	-	-	-	-	0	-	-	0	-	-
neg-M1038T449	13718.3	13080.8	17506.6	19067	18106	16197.7	13766	18649.3	16488.5	13956.4	13365.3	21858.8	12697.1	29065.2	20723.5	15232.4	12440.1	24983.7	24231.6	15177.7	1.18213	0.24785	0.528849	0.466089	0.721575	0.444883	none	1037.8	7.48325	0	0	-	-	-	-	Unknown	-	-	-	-	0	-	-	0	-	-
neg-M1038T481	1522.11	1563.55	1909.84	1953.99	3340.07	2152.4	2683.91	3145.01	3338.96	2660.92	2780.07	3558.11	4716.69	3645.68	5702.13	3795.55	5576.97	5184.16	6480.14	3936.27	1.86957	9.23E-05	7.58E-05	0.00218959	0.00177344	2.01229	up	1037.8	8.01095	0	0	-	-	-	-	Unknown	-	-	-	-	0	-	-	0	-	-
neg-M1038T49	1352.43	1180.32	1236.52	1566.2	1749.96	1470.66	1413.54	1711.07	1866.57	1624.91	1397.96	1632.81	1886.65	2072.61	1438.62	1336.01	1785.64	1627.55	1359.65	2070.55	1.09464	0.236873	0.279861	0.452822	0.494079	0.553544	none	1038.24	0.808867	0	0	-	-	-	-	Unknown	-	-	-	-	0	-	-	0	-	-
neg-M1039T434	7946.57	8429.18	19594.6	13565.7	18647.1	7400.39	9576.65	9193	8371.11	6915.08	9916.11	13709.5	7898.39	10108.7	15560.9	6688.48	7605.38	11870.7	16665.1	5718.42	0.96445	0.880121	0.970512	0.946653	0.985368	0.282532	none	1038.81	7.23688	0	0	-	-	-	-	Unknown	-	-	-	-	0	-	-	0	-	-
neg-M1039T449	14621.9	21444.3	23779.2	22755.7	28260.2	18809.1	24978.1	21531.6	18008.6	20215.6	27305.4	40406	24400.1	35361.6	64461.6	26192	23020.8	27374.2	34472.8	18817.1	1.50096	0.0116923	0.00684146	0.0653475	0.0430987	1.07935	up	1038.81	7.48416	0	0	-	-	-	-	Unknown	-	-	-	-	0	-	-	0	-	-
neg-M1039T481	8514.95	4110.65	6437.98	5775.67	5405.89	5364.58	4496.22	5411.21	4750.43	5542.55	9516.8	11170.8	9693.43	22410.3	10815.8	7666.05	6912.81	17009.2	9444.41	6430.34	1.99014	0.000457639	0.000129901	0.00695656	0.00264146	1.96003	up	1038.81	8.02445	0	0	-	-	-	-	Unknown	-	-	-	-	0	-	-	0	-	-
neg-M103T176	1946.07	2184.46	1907.95	1770.05	1666.29	2194.64	1776.64	2027.28	1494.42	1764.73	2194.04	2195.44	1576.86	1662	1658.67	1756.35	1982.86	1523.86	1722.98	1420.03	0.944511	0.32899	0.247451	0.55233	0.458458	0.304223	none	103.055	2.93185	1	1	Styrene	C8H8	[M-H]-	86.1	Benzenoids	Benzene and substituted derivatives	HMDB0034240	C07083	(map00642)Ethylbenzene degradation;(map00643)Styrene degradation;(map01100)Metabolic pathways;(map01120)Microbial metabolism in diverse environments;(map01220)Degradation of aromatic compounds	3	Styrene;2,6-Dimethyl-naphtalene;1,7-Dimethylnaphthalene	HMDB0034240;HMDB0059764;HMDB0059854	5	Styrene;1,6-Dimethylnaphthalene;1,2-Dimethylnaphthalene;2,6-Dimethylnaphthalene;1,8-Dimethylnaphthalene	C07083;C14217;C14329;C14330;C14703
neg-M103T73	74883.8	55956.2	48288.5	55304.2	52546.9	50073.7	53983.5	50050.1	55723.7	53400.7	45705.1	38958.6	61726.2	41640.4	34343.2	41044.1	31637.2	50296.5	36901.1	38026.6	0.76385	0.00150116	0.00287947	0.0164783	0.0242149	1.06447	none	103.04	1.21972	1	1	(R)-3-Hydroxybutyric acid	C4H8O3	[M-H]-	85.3	Organic acids and derivatives	Hydroxy acids and derivatives	HMDB0000011	C01089	(map00072)Synthesis and degradation of ketone bodies;(map00650)Butanoate metabolism;(map01100)Metabolic pathways;(map04024)cAMP signaling pathway	10	2-Hydroxybutyric acid;(R)-3-Hydroxybutyric acid;(S)-3-Hydroxyisobutyric acid;(R)-3-Hydroxyisobutyric acid;3-Hydroxybutyric acid;(S)-3-Hydroxybutyric acid;4-Hydroxybutyric acid;Alpha-Hydroxyisobutyric acid;Ethoxyacetic acid;2-Methyl-3-hydroxypropanoate	HMDB0000008;HMDB0000011;HMDB0000023;HMDB0000336;HMDB0000357;HMDB0000442;HMDB0000710;HMDB0000729;HMDB0031212;HMDB0059748	9	4-Hydroxybutanoic_acid;(R)-3-Hydroxybutanoate;3-Hydroxy-2-methylpropanoate;4-Hydroxyacid;(S)-3-Hydroxybutanoate;2-Hydroxybutanoic_acid;(S)-3-Hydroxyisobutyrate;Methyl_methoxyacetate;2-Hydroxy-2-methylpropanoate	C00989;C01089;C01188;C01991;C03197;C05984;C06001;C14601;C21297
neg-M1040T420	937.852	819.578	1029.51	1112.57	1323.97	813.369	760.562	974.173	1426.6	917.652	541.957	688.468	9.73073	602.436	27.9657	221.701	364.133	522.201	787.605	446.399	0.416436	0.0169423	2.17E-05	0.0835447	0.000760761	3.36709	down	1039.87	7.00003	1	0	-	-	-	-	Unknown	-	-	-	-	57	TG(22:2(13Z,16Z)/22:5(4Z,7Z,10Z,13Z,16Z)/22:2(13Z,16Z));TG(22:2(13Z,16Z)/22:5(7Z,10Z,13Z,16Z,19Z)/22:2(13Z,16Z));TG(22:4(7Z,10Z,13Z,16Z)/22:1(13Z)/22:4(7Z,10Z,13Z,16Z));TG(22:0/22:4(7Z,10Z,13Z,16Z)/22:5(4Z,7Z,10Z,13Z,16Z));TG(22:0/22:4(7Z,10Z,13Z,16Z)/22:5(7Z,10Z,13Z,16Z,19Z));TG(22:0/22:5(4Z,7Z,10Z,13Z,16Z)/22:4(7Z,10Z,13Z,16Z));TG(22:0/22:5(7Z,10Z,13Z,16Z,19Z)/22:4(7Z,10Z,13Z,16Z));TG(24:0/20:3…	HMDB0054561;HMDB0054611;HMDB0054757;HMDB0046798;HMDB0046803;HMDB0046822;HMDB0046947;HMDB0047315;HMDB0047459;HMDB0047477;HMDB0047482;HMDB0047529;HMDB0047546;HMDB0047552;HMDB0047621;HMDB0047626;HMDB0047644;HMDB0047666;HMDB0047672;HMDB0047683;HMDB0047689;HMDB0050993;HMDB0051131;HMDB0051136;HMDB0051267;HMDB0051357;HMDB0051763;HMDB0051773;HMDB0051891;HMDB0052117;HMDB0052122;HMDB0052203;HMDB0052213;HMD…	0	-	-
neg-M1040T434	4484.82	6274.83	14759.1	8747.33	14725.6	5026.62	5570.37	5656.87	5091.19	4214	6433.49	9503.6	4494.96	7189.68	10308.2	4257.19	4773.55	8450	10838.4	3827.34	0.939983	0.907613	1	0.959927	1	0.307376	none	1039.81	7.23568	0	0	-	-	-	-	Unknown	-	-	-	-	0	-	-	0	-	-
neg-M1040T449	9261.56	19601.4	14932.2	13907.9	15533.4	10427.7	8567.03	17977.6	9708.71	11727	18867.4	27447.5	14076.7	22291.8	36696.9	14538.2	14658.8	18326.5	19198.9	12731	1.51039	0.0105935	0.0232306	0.0611803	0.0981781	1.13074	up	1039.81	7.48418	0	0	-	-	-	-	Unknown	-	-	-	-	0	-	-	0	-	-
neg-M1040T481	3206.88	4657.38	6292.25	4436.4	3506.66	2905.19	4039.62	4009.23	4510.06	3624.82	7062.05	10969	6689.46	8335.27	7021.89	4598.87	5483.79	11161.3	11575.4	7546.95	1.95307	5.16E-05	7.58E-05	0.00146214	0.00177344	2.09274	up	1039.81	8.02346	0	0	-	-	-	-	Unknown	-	-	-	-	0	-	-	0	-	-
neg-M1040T49	1499.74	1428.18	1491.89	1489.31	1543.2	1463.84	1543.78	1805.63	1781.54	1588.77	1524.7	1623.78	1712.21	1938.34	1040.95	1578.3	1510.55	1463.64	1928.69	1837.42	1.03343	0.729798	0.314999	0.860741	0.532686	0.185769	none	1040.24	0.809567	1	0	-	-	-	-	Unknown	-	-	-	-	2	5-cis-8-cis-Tetradecadienoyl-CoA;(2S,6R,10R)-Trimethyl-hendecanoyl-CoA	HMDB0002288;HMDB0012471	0	-	-
neg-M1041T435	5395.57	6138.84	11753	10134.8	15096.6	1716.59	15290	7754.67	9245.15	9080	3901.66	5135.42	2885.17	4845.14	9577.09	6142.08	7521.95	10761.6	16160.4	6079.9	0.797012	0.437498	0.279861	0.652722	0.494079	0.573215	none	1040.82	7.24464	0	0	-	-	-	-	Unknown	-	-	-	-	0	-	-	0	-	-
neg-M1041T449	7266.08	8974.57	9239.99	9553.7	12517.3	8967.98	6840.08	18388.8	6479.73	7253.06	7537.11	11933.4	7178.6	11563.1	24461	8479.49	7441.1	10180.1	11548.7	7528.14	1.12955	0.534059	0.481251	0.731612	0.683941	0.414281	none	1040.82	7.4836	0	0	-	-	-	-	Unknown	-	-	-	-	0	-	-	0	-	-
neg-M1041T481	22657.6	20194.3	28203.7	22005.6	24560.7	18368.5	18473.4	15168.7	11290.4	13821.8	35709.8	60683.7	25615.4	39677.7	34614	25792	25558.5	34430.2	29259.1	18508.5	1.69375	0.0013466	0.000725281	0.0151482	0.00907809	1.92851	up	1040.83	8.00967	0	0	-	-	-	-	Unknown	-	-	-	-	0	-	-	0	-	-
neg-M1042T288	1178.52	817.12	1168.45	1394.47	1249.38	985.907	1086.78	1166.23	1039.77	918.871	2235.62	1210	1044.95	1205.27	1967.25	1456.91	1466.14	1258.21	2181.81	1220.21	1.38534	0.00864714	0.00388621	0.0533097	0.0293572	0.936649	none	1041.77	4.80498	0	0	-	-	-	-	Unknown	-	-	-	-	0	-	-	0	-	-
neg-M1042T437	3273.47	3538.43	6679.62	6378.59	17108.6	9033.87	4967.96	5384.32	7252.15	5785.66	4464.46	4565.82	3128.95	4307.49	11662.7	8150.32	8917.95	10125.6	9413.95	4243.32	0.993918	0.964157	0.970512	0.985143	0.985368	0.290148	none	1041.82	7.27902	0	0	-	-	-	-	Unknown	-	-	-	-	0	-	-	0	-	-
neg-M1042T481	13539.7	12831.1	18995.1	14059.4	17527.4	12912.5	11612.2	10057.1	7621.5	9033.47	25549.5	26392.1	16751	26913	23597.1	17062	17821.3	20110.4	19938.3	13346.4	1.61855	0.000492239	0.00105003	0.00738299	0.0116395	1.86503	up	1041.83	8.00971	0	0	-	-	-	-	Unknown	-	-	-	-	0	-	-	0	-	-
neg-M1042T49	1907.72	1975.37	1774.77	1938.05	2194.65	1911.65	1916.79	1977.73	1967.67	2059.39	2022.24	2121.15	2067.43	2423.15	2099.95	1697.14	2161.57	2019.63	1928.05	1878.88	1.04053	0.298116	0.217563	0.521041	0.421861	0.263807	none	1042.24	0.809567	0	0	-	-	-	-	Unknown	-	-	-	-	0	-	-	0	-	-
neg-M1043T288	1222.05	987.492	1554.41	1314.83	1745.37	1287.12	1390.99	971.809	1399.51	1268.91	1778.12	1297.91	1412.05	1810.27	2024.66	1216.41	1400.23	1268.59	1219.62	1372.77	1.12617	0.163313	0.314999	0.361007	0.532686	0.453341	none	1042.77	4.79533	0	0	-	-	-	-	Unknown	-	-	-	-	0	-	-	0	-	-
neg-M1043T435	3007.06	5875.69	4056.43	3211.66	8080.53	2821.39	3370.79	6699.59	6764.47	7499.06	1651.86	1664.56	896.039	1355.76	2715.13	2764.59	2881.02	4391.02	4465.28	2023.69	0.48279	0.00185803	0.00208924	0.0191103	0.0193251	2.40467	down	1042.83	7.24671	0	0	-	-	-	-	Unknown	-	-	-	-	0	-	-	0	-	-
neg-M1043T481	11978	11483.3	15957.9	16418.4	19865.8	12602.3	11644.9	12006.1	14868.9	15003.3	9156.39	12050.4	8095.82	16049.9	23223.3	21382.3	23188.3	27529.1	23600.9	20657.3	1.30392	0.189456	0.105122	0.394298	0.264813	0.773906	none	1042.84	8.00978	0	0	-	-	-	-	Unknown	-	-	-	-	0	-	-	0	-	-
neg-M1043T52	11643.5	10531.9	11313.7	13301.6	11069	12817	13354.4	12695.5	14862.2	12537.2	7409.24	10158.1	9087.87	8189.69	10424.6	11347.8	10879.8	6809.9	9268.88	9363.96	0.748755	0.000237443	0.000129901	0.00435044	0.00264146	1.38424	none	1043.05	0.87405	0	0	-	-	-	-	Unknown	-	-	-	-	0	-	-	0	-	-
neg-M1044T302	813.782	1614.82	1162.07	1518.9	1196.35	1147.9	1073.4	1126.19	2053.49	842.219	1894.41	1222.6	1250.87	1263.27	1586.79	2421.35	1066.42	1861.22	2734.2	2304.81	1.40296	0.0288014	0.0288056	0.117989	0.113035	1.07549	none	1043.61	5.03805	0	0	-	-	-	-	Unknown	-	-	-	-	0	-	-	0	-	-
neg-M1044T481	7136.85	6581.53	8437.15	8322.29	11324.7	6436.71	6784.42	6606.92	8039.26	9970.1	3146.92	4421.22	2519.53	7309.24	12665.2	13043.8	13673	15637.1	17441.5	11224.9	1.26924	0.761418	0.314999	0.880334	0.532686	0.24187	none	1043.84	8.0093	0	0	-	-	-	-	Unknown	-	-	-	-	0	-	-	0	-	-
neg-M1044T49	2308.65	2052.69	2117.18	2168.73	2368.76	2549.97	2326.14	2205.48	2325.85	2236.3	2289.99	2553.05	2542.76	2720.01	2207.21	2000.74	2208.06	2665.3	2306.32	2441.53	1.05628	0.170855	0.247451	0.371904	0.458458	0.387168	none	1044.23	0.809433	0	0	-	-	-	-	Unknown	-	-	-	-	0	-	-	0	-	-
neg-M1044T53	4347.19	4107.03	3778.26	4698.94	3877.46	4223.96	3948.8	4335.06	5213.59	4388.21	3352.56	3959.82	3706.38	2993.11	3924.52	4163.6	4407.3	3064.89	3365.14	3183.15	0.841606	0.00381307	0.0114962	0.0312976	0.0611752	0.889944	none	1044.05	0.875283	0	0	-	-	-	-	Unknown	-	-	-	-	0	-	-	0	-	-
neg-M1045T302	389.887	962.334	806.933	1088.12	784.088	605.015	619.33	828.623	1274.55	468.017	1393.75	641.99	928.985	819.099	931.369	1838.28	987.441	1041.43	1574.2	1567.78	1.49795	0.0178476	0.0232306	0.0863088	0.0981781	1.33322	none	1044.61	5.0373	0	0	-	-	-	-	Unknown	-	-	-	-	0	-	-	0	-	-
neg-M1045T481	2775.62	3164.95	3633.69	3837.28	5457.18	2620.87	2718.05	2199.73	3673.38	3734.92	545.243	812.847	293.631	2117.75	5339.94	4797.45	5627.88	8125.92	7084.21	4856.15	1.17108	0.521739	0.630529	0.72196	0.796363	0.716345	none	1044.85	8.00927	0	0	-	-	-	-	Unknown	-	-	-	-	0	-	-	0	-	-
neg-M1045T53	2305.06	2136.56	2211.45	2376.79	1731.87	2371.04	2267.7	2234.58	2005.07	2396.9	1276.38	2138.8	1868.4	2091.45	2030.7	2097.09	1581.13	2256.1	2266.87	1431.38	0.863923	0.0433222	0.0232306	0.154007	0.0981781	0.815763	none	1045.06	0.87565	0	0	-	-	-	-	Unknown	-	-	-	-	0	-	-	0	-	-
neg-M1046T303	619.007	1146.38	610.097	1169	1105.99	796.208	1041.98	800.375	1246.98	970.577	1142.44	772.633	800.068	537.862	722.618	1163.57	676.387	740.348	910.991	1149.14	0.906325	0.406228	0.393048	0.62509	0.607523	0.373786	none	1045.62	5.04845	1	0	-	-	-	-	Unknown	-	-	-	-	1	Temsirolimus	HMDB0015632	1	Temsirolimus	C15182
neg-M1046T49	2139.36	2042.49	2192.22	1934.47	2046.41	2118.23	2065.69	2009.08	2009.68	2200.28	1894.64	1885.79	1945.05	2533.17	2196.93	1731.02	1994.46	2157.38	1966.58	2203.88	0.988004	0.656899	0.481251	0.815969	0.683941	0.121106	none	1046.23	0.809433	0	0	-	-	-	-	Unknown	-	-	-	-	0	-	-	0	-	-
neg-M1047T51	1165.42	906.47	1072.6	662.417	845.026	906.722	930.942	908.625	752.617	947.909	935.823	1308.3	848.475	1025.84	1198.16	1077.88	1192.62	1188.63	1072.54	975.931	1.18964	0.0151553	0.0114962	0.0775843	0.0611752	1.0188	none	1046.85	0.844933	0	0	-	-	-	-	Unknown	-	-	-	-	0	-	-	0	-	-
neg-M1048T306	2504.17	2639.62	3044.49	3360.98	2516.16	2310.56	2244.98	2088.44	4046.68	2611.36	2598.37	1776.65	1482.62	1883.18	1413.16	2717.31	2205.6	2045.35	3213.94	2615.81	0.802121	0.0427474	0.0892096	0.152675	0.237764	0.85952	none	1047.64	5.10625	1	1	HemiBMP 56:12; HemiBMP(18:2/18:5/20:5)	C62H97O11P	[M-H]-	78.2	Lipids and lipid-like molecules	Glycerophospholipids	-	-	-	0	-	-	0	-	-
neg-M1048T49	1470.72	1444.26	1715.32	1634.77	1583.48	1576.74	1463.89	1515.46	1613.49	1575.23	1586.23	1727.44	1766.55	1725.26	1528.11	1561.79	1598.12	1585.9	1599.72	1665.6	1.04818	0.0572799	0.0630128	0.1858	0.189804	0.336669	none	1048.23	0.809533	0	0	-	-	-	-	Unknown	-	-	-	-	0	-	-	0	-	-
neg-M1048T55	1247.33	1234.8	1284.01	1053.62	1264.94	1159.38	1262.94	1515.03	1418.95	1645.42	1539.74	1428.51	1542.03	1564.16	1573.1	2058.17	1601.35	1224.88	1521.88	1019.04	1.15179	0.0762362	0.075256	0.223057	0.213122	0.552878	none	1048.12	0.915	0	0	-	-	-	-	Unknown	-	-	-	-	0	-	-	0	-	-
neg-M1049T306	1535.24	1440.01	1617.1	1387.42	1293.55	1080.82	1488.14	1204.1	2087.24	1375.62	1256.09	1131.19	739.091	824.135	975.327	1358.55	1231.5	1057.87	1600.24	1440.46	0.800488	0.026136	0.035463	0.110532	0.129797	0.840668	none	1048.64	5.10433	0	0	-	-	-	-	Unknown	-	-	-	-	0	-	-	0	-	-
neg-M1049T444	2403.64	1309.31	3028.91	3414.37	2940.76	2227.5	2510.04	2754.97	3076.17	2655.91	2885.45	3967.26	3248.14	5772	3898.59	3371.09	2760.9	4093.37	5678.02	3493.12	1.48805	0.00311695	0.00150469	0.027319	0.0150154	1.10513	none	1048.79	7.40508	0	0	-	-	-	-	Unknown	-	-	-	-	0	-	-	0	-	-
neg-M1049T54	4127.23	3482.67	3648.99	3183.46	3975.9	3693.03	4009.33	4428.59	5349.65	4362.31	4211.32	4649.22	4005.47	4410.17	4477.75	4477.99	5442.58	3269.05	4636.17	3566.71	1.07166	0.294811	0.165494	0.517892	0.353868	0.36926	none	1049.02	0.893275	0	0	-	-	-	-	Unknown	-	-	-	-	0	-	-	0	-	-
neg-M104T50	940.262	896.831	814.268	682.872	827.142	903.293	620.056	740.938	659.305	995.735	531.477	560.194	756.559	704.246	658.015	685.317	637.516	946.39	623.581	782.349	0.852109	0.0421088	0.075256	0.151002	0.213122	0.675305	none	104.034	0.830083	1	0	-	-	-	-	Unknown	-	-	-	-	7	L-Serine;D-Serine;Protein serine;2-hydroxyacrylic Acid;Pyruvic acid;Malonic semialdehyde;Glucosereductone	HMDB0000187;HMDB0003406;HMDB0062263;HMDB0062676;HMDB0000243;HMDB0011111;HMDB0040261	7	L-Serine;Serine;D-Serine;Pyruvate;3-Oxopropanoate;3-Hydroxypropenoate;Ethylene_carbonate	C00065;C00716;C00740;C00022;C00222;C12069;C20363
neg-M104T73	2941.85	2719.14	2029.36	2358.17	2184.2	2104.03	2334.58	1924.32	2435.51	2350.3	1954.44	1481.67	2716.44	1808.62	1340.52	1689.91	1470.71	1866.81	1389.83	1539.94	0.738144	0.00102228	0.00105003	0.0125053	0.0116395	1.18881	none	104.043	1.22342	0	0	-	-	-	-	Unknown	-	-	-	-	0	-	-	0	-	-
neg-M1050T190	1217.59	1297.2	1096.74	1215	633.799	1490.17	1735.89	695.114	1504.68	1050.51	1106.12	2392.19	3853.25	1633.14	2710.7	1991.7	2455.63	1680.57	1303.65	1038.65	1.68938	0.0096727	0.0185434	0.0575168	0.0842535	1.25247	up	1050.41	3.16043	0	0	-	-	-	-	Unknown	-	-	-	-	0	-	-	0	-	-
neg-M1050T201	8.7023	12.736	171.672	35.5736	53.1268	237.295	17.8515	96.4741	111.197	49.82	475.985	118.129	42.7227	207.885	273.184	196.2	342.731	612.305	335.367	157.252	3.47633	0.0027299	0.00287947	0.0248471	0.0242149	3.48942	up	1050.07	3.34587	0	0	-	-	-	-	Unknown	-	-	-	-	0	-	-	0	-	-
neg-M1050T328	99732.1	120162	94631.8	114899	124664	128951	131399	97857.4	135403	121938	110061	99781.3	82971.7	98940.5	85563.2	112680	107783	105295	119445	114573	0.88668	0.0483636	0.0524259	0.166259	0.168295	0.507468	none	1049.68	5.46168	0	0	-	-	-	-	Unknown	-	-	-	-	0	-	-	0	-	-
neg-M1050T49	1127.54	1140.03	956.006	949.273	1063.37	1240.04	1147.13	993.036	1169.51	999.453	1216.08	1156.66	1083.94	1286.99	1281.22	1143.89	983.926	1068.12	1089.7	1517.92	1.09671	0.0855271	0.123005	0.23822	0.294605	0.545759	none	1050.23	0.810667	0	0	-	-	-	-	Unknown	-	-	-	-	0	-	-	0	-	-
neg-M1050T53	2486.3	1726.31	2227.58	2601.32	2134.49	2246.09	2515.45	2246.08	2396.64	2264.72	1900.24	2153.15	2013.74	1685.63	2433.81	1768.71	2142.7	1585.78	2539.01	1952.61	0.883143	0.047336	0.0524259	0.163864	0.168295	0.569405	none	1050.02	0.88835	0	0	-	-	-	-	Unknown	-	-	-	-	0	-	-	0	-	-
neg-M1051T190	688.401	705.186	496.4	670.235	398.186	936.535	789.109	505.542	901.423	568.997	580.785	1402.39	2158.75	1015.41	1274.83	1279.07	1352.5	817.405	745.03	636.65	1.69111	0.0073455	0.0114962	0.0477535	0.0611752	1.20679	up	1051.41	3.16185	0	0	-	-	-	-	Unknown	-	-	-	-	0	-	-	0	-	-
neg-M1051T259	2723.35	2293.99	2643.03	1821.1	1631.14	2353.32	1772.2	1906.28	1981.21	1117.98	2309.71	2729.91	1960.59	2642.35	2311.23	1931.75	1608.17	2489.83	1853.6	1973.7	1.07742	0.375374	0.481251	0.5966	0.683941	0.440379	none	1050.74	4.32391	0	0	-	-	-	-	Unknown	-	-	-	-	0	-	-	0	-	-
neg-M1051T328	53201.2	72316.3	53401.9	68994.2	72164.6	74820.5	81383.4	54259.5	76295.2	74719.7	61358.6	55707.2	48391.2	57489.1	50423.1	67903.1	62505.1	57971.1	64000.3	63059.9	0.863918	0.0382902	0.0524259	0.142585	0.168295	0.598661	none	1050.68	5.4617	0	0	-	-	-	-	Unknown	-	-	-	-	0	-	-	0	-	-
neg-M1051T450	5647.11	4848.88	10472.2	6874.9	10460.8	4554.65	4385.96	6120.19	7231.25	6024.71	7130.69	9157.2	5141.42	10542.3	9838.32	6193.8	6325.72	6865.98	10120.4	7202.51	1.17859	0.160568	0.165494	0.357444	0.353868	0.600148	none	1050.81	7.49245	0	0	-	-	-	-	Unknown	-	-	-	-	0	-	-	0	-	-
neg-M1051T53	2812.07	2262.78	1813.12	2477.18	2021.45	2338.87	2876.6	2107.59	1555.74	2234.5	2098.96	2148.95	2386.06	2247.22	3169.84	2842.94	2872.56	1365.58	834.976	2708.75	1.00782	0.788493	0.739364	0.894991	0.864951	0.193583	none	1051.02	0.890183	0	0	-	-	-	-	Unknown	-	-	-	-	0	-	-	0	-	-
neg-M1051T54	3795.49	2192.95	2796.6	2324.13	2260.73	2829.93	2781.64	2598.91	2834.09	2237.76	3724.7	2946.72	2793.49	3664.13	3346.73	2058.06	2665.77	3040.66	3300.34	2289.82	1.11925	0.192706	0.190316	0.398654	0.387123	0.44778	none	1051.08	0.891933	0	0	-	-	-	-	Unknown	-	-	-	-	0	-	-	0	-	-
neg-M1052T216	1561.06	2781.84	9479.76	4135.42	1184.67	3089.69	1279.95	6113.16	3506.71	1095.59	5420.78	992.288	15681.2	3376.95	3704.92	15228.4	11933.3	3830.45	5052.34	13657.6	2.3045	0.0433287	0.0524259	0.154007	0.168295	1.76155	up	1051.56	3.60008	0	0	-	-	-	-	Unknown	-	-	-	-	0	-	-	0	-	-
neg-M1052T259	1163.46	1256.24	1568.22	1103.94	1425.65	1495.14	885.494	1556.18	1404.52	1488.69	2121.31	1892.2	1572.96	1847.45	1688.09	1364.36	1298.18	1695.26	1059.12	1484.61	1.20049	0.0550383	0.0630128	0.180846	0.189804	0.764554	none	1051.74	4.32065	0	0	-	-	-	-	Unknown	-	-	-	-	0	-	-	0	-	-
neg-M1052T328	21870.3	23662.1	22113.6	24530.3	27739.2	26798.6	27235.8	19454.8	28354.9	24045.6	20856.1	21428.4	19376.8	18636	17213	22275	23533.9	20739.9	24978.1	23469.1	0.86453	0.013772	0.0146896	0.0731282	0.0721339	0.619191	none	1051.68	5.46169	0	0	-	-	-	-	Unknown	-	-	-	-	0	-	-	0	-	-
neg-M1052T449	3127.79	3206.79	4259.01	6188.72	5015.31	3069.81	2698.07	4201.83	3134.06	3891.53	5571.36	6721.29	3821.25	5809.9	7460.11	4385.83	5076.69	5197.84	6313.2	5287.31	1.43441	0.00204208	0.00287947	0.0204935	0.0242149	1.07538	none	1051.81	7.48913	0	0	-	-	-	-	Unknown	-	-	-	-	0	-	-	0	-	-
neg-M1052T53	1624.37	1890.42	1972.75	2105.28	1977.61	1967.91	1707.39	1616.88	1826.02	1607.76	2013.02	2172.1	1776.16	1827.92	2269.67	1373.97	1968.36	2243.2	2485.44	1680.76	1.08276	0.281582	0.190316	0.504513	0.387123	0.348908	none	1052.08	0.8878	0	0	-	-	-	-	Unknown	-	-	-	-	0	-	-	0	-	-
neg-M1052T569_1	666.996	623.552	494.08	526.054	535.248	359.074	552.028	499.143	530.068	457.695	630.377	467.928	392.584	96.922	451.836	550.625	296.562	516.018	647.484	726.478	0.910921	0.336558	0.630529	0.559908	0.796363	0.874326	none	1051.65	9.49121	0	0	-	-	-	-	Unknown	-	-	-	-	0	-	-	0	-	-
neg-M1052T569_2	364.917	469.219	427.731	684.541	493.295	570.526	488.322	575.261	658.4	560.387	437.79	420.232	422.262	325.905	298.52	303.5	328.457	372.656	609.429	655.224	0.788644	0.0279604	0.0288056	0.115994	0.113035	0.947984	none	1052.41	9.48733	0	0	-	-	-	-	Unknown	-	-	-	-	0	-	-	0	-	-
neg-M1052T570_1	1046.42	1317.82	990.833	879.683	904.475	1097.15	877.249	618.63	936.715	809.939	900.545	906.61	1031.11	543.046	821.522	761.827	740.919	718.773	981.971	1056.18	0.892772	0.22358	0.279861	0.43651	0.494079	0.511546	none	1051.78	9.49562	0	0	-	-	-	-	Unknown	-	-	-	-	0	-	-	0	-	-
neg-M1052T570_2	1490.53	1185.09	855.212	1079.44	1188.44	1224.76	1041.98	1524.95	1335.64	948.288	1439.9	1348.91	1215.65	797.316	1075.27	786.842	886.228	1063.18	1003.67	1559.83	0.941258	0.469793	0.528849	0.67898	0.721575	0.335659	none	1051.9	9.49554	0	0	-	-	-	-	Unknown	-	-	-	-	0	-	-	0	-	-
neg-M1052T570_3	1197.08	1306.45	1406.79	1081.84	1115.57	1562.34	1427.69	1199.7	1629.21	964.738	1453.51	1466.4	1522.22	852.02	833.27	987.385	1444.16	998.536	1289.79	1595.33	0.965187	0.607304	0.911797	0.785027	0.957009	0.275376	none	1052.03	9.49488	0	0	-	-	-	-	Unknown	-	-	-	-	0	-	-	0	-	-
neg-M1052T570_4	847.51	973.249	1300.23	1009.54	1092.79	1313.15	903.43	910.227	1081.54	552.584	814.256	1167.64	971.966	701.213	870.083	674.252	1140.99	712.173	1038.66	1154.2	0.926002	0.495435	0.481251	0.701101	0.683941	0.249662	none	1052.16	9.49457	0	0	-	-	-	-	Unknown	-	-	-	-	0	-	-	0	-	-
neg-M1052T570_5	603.71	751.074	636.202	692.3	716.013	614.606	630.041	428.053	1021.94	966.267	559.829	567.389	851.759	500.56	584.963	506.845	630.211	559.024	756.236	733.255	0.885253	0.273326	0.217563	0.495092	0.421861	0.404588	none	1052.28	9.49402	0	0	-	-	-	-	Unknown	-	-	-	-	0	-	-	0	-	-
neg-M1053T216	1148.81	1744.43	6018.44	2076.17	925.522	2104.28	967.896	4077.44	2191.71	897.866	3500.78	722.025	9619.95	1932.27	2293.97	9628.73	7348.82	2592.1	3010.09	8662.31	2.22597	0.047416	0.0432571	0.164012	0.14818	1.62946	up	1052.56	3.60213	0	0	-	-	-	-	Unknown	-	-	-	-	0	-	-	0	-	-
neg-M1053T260	2230.31	2522.08	2408.19	2086.52	1598.48	2194.75	1238.78	1648.7	1258.65	2420.54	2038.55	2097.53	2516.6	2058.88	2049.43	2199.75	2283.24	2030.21	1839.05	2284.83	1.09135	0.225962	0.795936	0.439707	0.896467	0.506507	none	1052.75	4.32522	0	0	-	-	-	-	Unknown	-	-	-	-	0	-	-	0	-	-
neg-M1053T328	6369.8	6916.58	7926.37	8829.17	10415.9	8579.05	10424.6	6612.39	7566.59	8932.42	7562.49	6446.18	6835.61	8624.02	7281.44	6692.3	8645.31	7214.58	9436.93	7842.59	0.927441	0.327452	0.393048	0.550966	0.607523	0.280477	none	1052.68	5.46173	0	0	-	-	-	-	Unknown	-	-	-	-	0	-	-	0	-	-
neg-M1053T450	5128.09	5067	9816.25	4993.19	6284.77	5988.82	3821.49	6906.43	3631.98	3778.8	3996.91	7677.85	4911.59	13932.2	12850.4	4711.68	2831.65	6639.35	9511.5	1545.76	1.23805	0.771391	0.739364	0.88599	0.864951	0.590009	none	1052.82	7.4974	0	0	-	-	-	-	Unknown	-	-	-	-	0	-	-	0	-	-
neg-M1053T52	2152.97	2393.27	2660.83	2796.82	2293.29	2302.42	2901.46	2372.77	2846.73	2686.88	2781.35	2659.5	2936.17	2794.03	2969.75	3332.26	2865.15	2071.31	2732.15	2847.62	1.10162	0.0758566	0.075256	0.222446	0.213122	0.503662	none	1052.93	0.858717	0	0	-	-	-	-	Unknown	-	-	-	-	0	-	-	0	-	-
neg-M1054T216	492.617	945.459	2998.29	969.683	437.3	998.855	567.249	2609.56	1259.03	466.802	1559.49	425.076	4947.68	1026.13	1044.28	4189.28	3421.56	1206.64	1232.08	3949.03	1.95841	0.0732163	0.0524259	0.21812	0.168295	1.44476	none	1053.56	3.60137	0	0	-	-	-	-	Unknown	-	-	-	-	0	-	-	0	-	-
neg-M1054T260	1007.71	1405.15	1575.08	746.492	726.256	874.059	1286.98	576.442	1204.28	1334.58	2142.09	1192.25	926.002	1618.23	1750.04	1911.86	1017.38	1555.79	1771.53	914.432	1.37837	0.0377704	0.0432571	0.141201	0.14818	1.25806	none	1053.76	4.32578	0	0	-	-	-	-	Unknown	-	-	-	-	0	-	-	0	-	-
neg-M1054T328	3347.46	2775.65	2524.91	3510.09	4142.88	4655.01	4046.49	2899.54	3705.42	3435.44	3573.59	3162.47	3535.15	3431.47	3455.92	3024.9	4505.6	3852.08	4128.4	3829.31	1.04155	0.489515	0.578742	0.695526	0.760779	0.27696	none	1053.66	5.46172	0	0	-	-	-	-	Unknown	-	-	-	-	0	-	-	0	-	-
neg-M1054T53	838.886	1693.3	1697.39	1759.26	1876.13	1552.89	1028.78	1637.29	1616.94	1912.22	1859.25	1177.82	1773.17	1755.03	1674.02	1656.54	1386.37	1798.53	1789.75	1191.43	1.02875	0.667253	0.739364	0.823052	0.864951	0.348861	none	1054.08	0.889233	1	0	-	-	-	-	Unknown	-	-	-	-	0	-	-	1	Flavomycin	C06765
neg-M1055T216	250.51	410.63	1014.66	405.465	298.813	437.343	245.394	767.962	347.377	261.037	703.425	118.957	2238.56	389.617	451.208	1636.01	1293.29	405.337	561.412	1472.15	2.08821	0.104823	0.075256	0.272412	0.213122	1.30006	none	1054.56	3.60163	1	0	-	-	-	-	Unknown	-	-	-	-	0	-	-	1	Nystatin_A3	C12156
neg-M1055T255	721.732	1066.28	842.004	754.778	655.391	557.673	691.709	731.552	748.43	728.911	505.609	573.404	751.118	596.23	483.269	545.014	500.625	662.685	746.377	559.632	0.790024	0.0048142	0.0146896	0.0361777	0.0721339	0.886499	none	1054.71	4.24273	0	0	-	-	-	-	Unknown	-	-	-	-	0	-	-	0	-	-
neg-M1055T327	1217.75	1356.56	753.74	1028.57	1391.43	1328.04	1207.06	1295.92	1676.43	917.88	1334.73	674.745	1197.57	1149.82	1077.97	1538.53	638.06	1240.59	727.342	971.595	0.866723	0.202044	0.190316	0.410643	0.387123	0.633918	none	1054.66	5.45248	0	0	-	-	-	-	Unknown	-	-	-	-	0	-	-	0	-	-
neg-M1055T330	2738.96	1189.85	3310.27	1408.67	3697.07	925.789	1995.25	2067.15	766.157	1799.97	1261.13	805.106	1054.46	2322.79	1762.62	1093.49	1258.87	1736.43	1210.09	1218.72	0.689663	0.14608	0.190316	0.337475	0.387123	0.857603	none	1054.8	5.50827	0	0	-	-	-	-	Unknown	-	-	-	-	0	-	-	0	-	-
neg-M1055T463	1025.16	981.69	2402.39	4027.18	3323.81	1395.74	1572.86	1792.01	1872.98	3134.72	830.776	1634.95	470.242	4485.88	3360.05	1125.75	2670.57	3108.88	5060.74	1899.53	1.14487	0.960142	0.739364	0.982975	0.864951	0.176116	none	1054.84	7.72096	0	0	-	-	-	-	Unknown	-	-	-	-	0	-	-	0	-	-
neg-M1055T49	1006.21	728.78	636.879	662.165	1091.91	802.256	773.466	1000.79	904.71	774.778	621.407	711.881	426.364	853.638	686.182	761.629	832.675	1094.47	1127.19	1052.39	0.974455	0.669987	0.911797	0.824483	0.957009	0.322803	none	1055.24	0.809833	0	0	-	-	-	-	Unknown	-	-	-	-	0	-	-	0	-	-
neg-M1055T51	2234.67	1819.3	2294.16	2495.23	2333.27	2626	2311.72	2318.25	2867.48	2904.19	2471.34	2135.73	2783.13	3124.1	3186.33	3127.99	3012.21	2595.56	2387.93	3067.14	1.15234	0.0330698	0.035463	0.129482	0.129797	0.729231	none	1054.92	0.856067	0	0	-	-	-	-	Unknown	-	-	-	-	0	-	-	0	-	-
neg-M1056T49	1446.12	1323.25	1075.23	1604.23	1206.55	1392.02	1389.44	1289.28	1419.31	1222.55	1182.31	1201.52	1300.37	1155.2	1213.09	1287.03	1160.47	1290.07	1738.23	1620.01	0.983565	0.724421	0.352681	0.858399	0.569395	0.237279	none	1056.23	0.809567	0	0	-	-	-	-	Unknown	-	-	-	-	0	-	-	0	-	-
neg-M1057T329	1693.86	3945.4	3679.14	1383.72	2060.53	3958.04	2421.24	2005.25	1879.34	158.572	1104.25	1422.15	912.707	2100.48	1886.41	1542.41	2251.93	2068.37	1072.32	1128.67	0.668089	0.516584	0.14314	0.718917	0.322117	0.745221	none	1056.82	5.48953	0	0	-	-	-	-	Unknown	-	-	-	-	0	-	-	0	-	-
neg-M1057T360	988.212	1020.48	1870.31	1354.31	2753.17	1223.63	1341.2	1357.43	1259.33	1295.36	1037.3	827.445	769.568	1294.36	1127.47	947.05	873.751	1372.79	1215.47	1105.68	0.73087	0.022486	0.0232306	0.100132	0.0981781	0.977002	none	1056.82	6.00546	0	0	-	-	-	-	Unknown	-	-	-	-	0	-	-	0	-	-
neg-M1057T49	1194.62	1093.06	1095.71	1283.47	1181.66	992.299	1132.45	1234.39	1607.42	1250.63	1158.05	1082.53	1328.6	1111.14	1181.34	1142.79	1326.33	744.242	1282.34	1020.76	0.943014	0.363002	0.630529	0.585163	0.796363	0.383034	none	1057.24	0.80885	0	0	-	-	-	-	Unknown	-	-	-	-	0	-	-	0	-	-
neg-M1057T51	1149.44	1233.56	1158.75	405.579	1094.74	1037.05	1129.82	642.323	1111.22	1520.68	1290.39	1533.48	1509.08	1049.95	1454.36	1502.16	1472	1209.47	881.073	1301.23	1.25947	0.0634227	0.0432571	0.198323	0.14818	1.16838	none	1056.92	0.856367	0	0	-	-	-	-	Unknown	-	-	-	-	0	-	-	0	-	-
neg-M1057T53	2427.43	1747.12	2169.31	1092.52	2189.66	1821.83	2045.36	1531.32	1373.53	2305.8	2289.37	2475.93	2227.38	2153.23	2049.67	2075.97	2022.88	2855.32	2240.04	1367.85	1.16327	0.121681	0.190316	0.301383	0.387123	0.721421	none	1057.04	0.88845	0	0	-	-	-	-	Unknown	-	-	-	-	0	-	-	0	-	-
neg-M1058T360	681.813	801.257	1091.35	959.858	2294.98	944.434	906.525	1119.77	1059.04	1474.01	751.141	531.815	495.033	941.463	690.889	741.816	674.125	1631.59	871.713	767.825	0.714496	0.0388715	0.0146896	0.143765	0.0721339	1.14227	none	1057.82	6.0063	0	0	-	-	-	-	Unknown	-	-	-	-	0	-	-	0	-	-
neg-M1058T49	1356.95	1111.51	1501.32	1378.55	1464.17	1484.49	1861.22	1495.9	1946.57	1451.96	1646.3	1499.9	1385.29	1602.89	1195.51	1965.35	1712.57	1563.39	1460.2	1473.99	1.03008	0.618476	0.393048	0.792682	0.607523	0.180919	none	1058.23	0.809392	0	0	-	-	-	-	Unknown	-	-	-	-	0	-	-	0	-	-
neg-M1058T53	1786.89	1796.62	1917.22	1881.34	1614.16	2058.63	1886.62	1074.13	2130.19	2244.76	1902.22	1882.24	1524.27	1856.72	1729.96	1337.08	1791.78	2036.39	2050.14	1933.2	0.981155	0.903825	0.630529	0.95874	0.796363	0.119404	none	1058.05	0.8794	0	0	-	-	-	-	Unknown	-	-	-	-	0	-	-	0	-	-
neg-M1059T360	698.766	836.961	1458.37	1061.04	1496.88	819.539	984.224	942.054	1503.35	1153.53	928.757	658.683	609.428	1250.1	945.662	1228.06	809.202	754.147	958.746	826.837	0.818791	0.109622	0.123005	0.280999	0.294605	0.789819	none	1058.83	6.00713	0	0	-	-	-	-	Unknown	-	-	-	-	0	-	-	0	-	-
neg-M1059T410	1056.35	1014.48	2363.86	1800.47	1574	627.921	1110.31	1546.83	889.133	1946.59	1538.57	1269.24	1219.81	1093.25	1679.77	921.67	1235.86	1409.7	2043.19	1785.91	1.01917	0.671365	0.795936	0.825334	0.896467	0.189498	none	1058.78	6.83715	0	0	-	-	-	-	Unknown	-	-	-	-	0	-	-	0	-	-
neg-M1059T438	1664.43	2165.69	1672.56	2173.41	2629.72	2297.6	5266.94	2720.06	2417.36	2039.17	1426.51	2933.04	2576.69	3018.13	2823.41	1345.41	1293.7	2151.96	3384.08	2216.01	0.925021	0.620636	0.970512	0.794056	0.985368	0.27794	none	1058.78	7.30047	0	0	-	-	-	-	Unknown	-	-	-	-	0	-	-	0	-	-
neg-M1059T49	1095.74	1408.45	1160.36	1308.07	1330.37	1130.47	1121.73	1330.78	1218.75	1200.88	1258.97	801.473	1238.52	1349.76	1128.32	994.262	1153.59	1091.64	1017.24	1033.33	0.899356	0.0568493	0.075256	0.184936	0.213122	0.658734	none	1059.23	0.809508	0	0	-	-	-	-	Unknown	-	-	-	-	0	-	-	0	-	-
neg-M1059T52	3938.4	3914.33	4706.2	4106.79	3404.14	4508.06	4269.98	3815.27	4754.86	5145.38	2409.64	4138.06	3621.53	3384.47	3407.51	4119.33	4153.37	3165.96	2870.15	2995.74	0.805052	0.00490836	0.0114962	0.0366546	0.0611752	1.12109	none	1059.03	0.869	0	0	-	-	-	-	Unknown	-	-	-	-	0	-	-	0	-	-
neg-M105T230	1527.13	2463.08	788.863	1506.97	1358.45	2042.76	1700.3	1424.87	2050.48	2358.19	2006.62	2464.11	1820.96	817.741	395.399	1413.32	2494.98	1331.16	1173	2604.64	0.959401	0.570168	0.853428	0.757197	0.926315	0.689665	none	105.07	3.83902	1	1	p-Xylene	C8H10	[M-H]-	77	Benzenoids	Benzene and substituted derivatives	HMDB0059924	C06756	(map00622)Xylene degradation;(map01100)Metabolic pathways;(map01120)Microbial metabolism in diverse environments;(map01220)Degradation of aromatic compounds	4	m-Xylene;o-Xylene;Ethylbenzene;p-Xylene	HMDB0059810;HMDB0059851;HMDB0059905;HMDB0059924	5	p-Xylene;Ethylbenzene;m-Xylene;o-Xylene;Xylene	C06756;C07111;C07208;C07212;C19551
neg-M1060T304	2919.2	2874.09	1862.02	2893.99	2426.65	3233.52	2978	2505.61	2997.19	2373.83	2565.33	1549.29	1858.89	919.648	1561.66	1901.21	2332.43	2046.7	2283.59	2877.68	0.73516	0.0110464	0.00388621	0.0628208	0.0293572	1.18553	none	1059.66	5.06718	0	0	-	-	-	-	Unknown	-	-	-	-	0	-	-	0	-	-
neg-M1060T344	2145.25	3673.47	3124.96	2640.74	2842.91	2735.9	3660.78	2879.87	3509.51	3260.63	2009.97	2278.1	1705.23	1250.51	1712.59	2359.92	1914.81	2387.5	2857.28	924.406	0.636618	0.00122777	0.000487129	0.0141932	0.00674369	1.72047	down	1059.7	5.73813	0	0	-	-	-	-	Unknown	-	-	-	-	0	-	-	0	-	-
neg-M1060T410	796.079	589.839	1467.39	1552.47	1813.51	1009.17	555.645	1763.07	1391.49	930.353	881.396	358.522	656.006	725.915	1652.15	569.467	1344.22	589.449	2053.82	1341.46	0.857055	0.363106	0.352681	0.585222	0.569395	0.658441	none	1059.78	6.84014	0	0	-	-	-	-	Unknown	-	-	-	-	0	-	-	0	-	-
neg-M1060T438	1312.64	926.083	1125.78	1214.05	2045.11	1301.09	1073.54	1520.24	1798.73	1496.94	1065.84	1586.19	1004.17	1315.55	1887.29	1251.42	977.091	1482.18	2520.34	149.067	0.958371	0.466962	0.795936	0.676658	0.896467	0.792224	none	1059.78	7.2992	0	0	-	-	-	-	Unknown	-	-	-	-	0	-	-	0	-	-
neg-M1060T49	1080.57	1224.01	1120.03	1156.7	1363.31	1353.67	1196.3	1497.35	1416.4	1463.74	1374.78	1216.79	1535.74	1144.34	1199.23	1024.46	1020.88	1374.45	1205.89	1208.8	0.955973	0.409928	0.578742	0.627592	0.760779	0.296881	none	1060.23	0.80955	0	0	-	-	-	-	Unknown	-	-	-	-	0	-	-	0	-	-
neg-M1060T52	2295.92	2343.02	2293.04	1847.08	1924.28	2148.91	2176.63	2303.84	2682.56	2633.2	1301.74	2199.84	1992.78	1950.58	2029.42	2621.26	2147.99	1560.77	2284.51	2038.95	0.888706	0.0984758	0.075256	0.261955	0.213122	0.655955	none	1060.03	0.87175	0	0	-	-	-	-	Unknown	-	-	-	-	0	-	-	0	-	-
neg-M1060T570	1794.39	1893.86	1411.36	2422.25	2336.48	2060.19	2048.31	1935.16	2251.48	1700.14	1959.56	1560.29	1803.62	1104.06	1940.01	347.475	1257.97	1666.66	1872.48	1830.38	0.772782	0.0806319	0.0288056	0.230059	0.113035	1.44053	none	1060.41	9.4938	1	0	-	-	-	-	Unknown	-	-	-	-	2	Phytanoyl-CoA;Eicosanoyl-CoA	HMDB0001359;HMDB0004258	2	Eicosanoyl-CoA;Phytanoyl-CoA	C02041;C02060
neg-M1061T303	1476.86	1428.85	1091.82	1523.1	1790.97	1651.05	1627.22	1454.94	1820.91	1426.51	1481.9	920.758	1002.08	909.927	644.842	1126.2	1114.67	953.554	1146.74	1627.82	0.714643	0.00200722	0.00684146	0.0202748	0.0430987	1.26955	none	1060.66	5.05733	0	0	-	-	-	-	Unknown	-	-	-	-	0	-	-	0	-	-
neg-M1061T344	1176.87	1708.49	1679.94	1580.07	1627.78	1178.89	1729.01	1471.62	2064.61	2131.07	1441.68	1279.43	1347.61	566.902	1076.13	1377.66	1273.76	1231.9	1649.47	1425.29	0.774992	0.0285075	0.0185434	0.117322	0.0842535	0.947147	none	1060.7	5.74121	0	0	-	-	-	-	Unknown	-	-	-	-	0	-	-	0	-	-
neg-M1061T411	2044.01	1211.66	2278.42	1746.05	1906.02	1308.17	1440.92	2243.87	1242.65	1193.31	1161.08	1770.44	977.501	1753.23	2421.24	1120.22	1132.67	1865.76	2384.49	1692.48	0.97978	0.784009	0.630529	0.892912	0.796363	0.145647	none	1060.79	6.84208	0	0	-	-	-	-	Unknown	-	-	-	-	0	-	-	0	-	-
neg-M1061T439	18402.1	12953.1	24272.8	12305.3	25432.9	13619.3	11405.7	14528.7	23095.1	20037.6	9382.43	16204.9	21424.2	32746.7	15393	10929.8	21658.5	19383.8	17218.1	14056.3	1.01332	0.980681	0.970512	0.9927	0.985368	0.13411	none	1060.79	7.31748	0	0	-	-	-	-	Unknown	-	-	-	-	0	-	-	0	-	-
neg-M1061T49	904.324	846.074	1237.81	923.084	831.347	950.389	889.041	736.219	1027.41	644.927	1221.95	883.426	1189.69	786.176	914.189	1210.48	970.62	704.455	712.493	697.713	1.03343	0.797347	1	0.899445	1	0.350548	none	1061.23	0.809667	0	0	-	-	-	-	Unknown	-	-	-	-	0	-	-	0	-	-
neg-M1061T53	2096.36	1977.99	2102.79	1298.18	1682.37	1576.22	2095.15	1784.1	2066.17	2018.86	1575.58	1972.29	2304.36	1421.4	1868.88	1924.92	1878.55	1411.06	1789.75	1684.31	0.953628	0.511973	0.314999	0.715067	0.532686	0.279175	none	1061.02	0.876833	1	0	-	-	-	-	Unknown	-	-	-	-	163	TG(19:0/21:0/a-25:0);TG(19:0/a-21:0/a-25:0);TG(i-19:0/22:0/i-24:0);TG(i-19:0/a-21:0/a-25:0);TG(i-19:0/i-21:0/a-25:0);TG(19:0/a-25:0/a-21:0);TG(i-19:0/a-25:0/21:0);TG(19:0/22:0/i-24:0);TG(i-19:0/i-24:0/22:0);TG(19:0/i-22:0/i-24:0);TG(19:0/a-25:0/i-21:0);TG(i-19:0/i-24:0/i-22:0);TG(19:0/a-25:0/21:0);TG(19:0/i-24:0/i-22:0);TG(i-19:0/a-25:0/i-21:0);TG(19:0/i-21:0/a-25:0);TG(i-19:0/a-25:0/a-21:0);TG(i…	HMDB0062884;HMDB0063124;HMDB0063161;HMDB0063311;HMDB0063325;HMDB0063423;HMDB0063597;HMDB0063633;HMDB0064084;HMDB0064115;HMDB0064156;HMDB0064261;HMDB0064282;HMDB0064315;HMDB0064527;HMDB0064529;HMDB0064535;HMDB0064538;HMDB0064540;HMDB0064543;HMDB0064806;HMDB0064858;HMDB0065068;HMDB0065118;HMDB0065224;HMDB0065339;HMDB0065349;HMDB0065412;HMDB0065514;HMDB0065680;HMDB0065696;HMDB0065720;HMDB0065841;HMD…	0	-	-
neg-M1061T570_1	3741.22	3125.27	3505.07	4160.64	4210.64	4712.42	3770.69	4512.32	5337.32	3085.08	4048.07	3530.26	3737.06	2872.99	3913.21	2962.98	3313.12	2709.71	3543.7	3859.22	0.858808	0.0554195	0.075256	0.181712	0.213122	0.744386	none	1060.53	9.49585	1	0	-	-	-	-	Unknown	-	-	-	-	1	Ganglioside GT2 (d18:0/24:0)	HMDB0012032	0	-	-
neg-M1061T570_2	5964.15	4932.99	6207.63	5865.59	7446.11	7762.15	4804.77	6167.3	7716.33	5166.44	6022.61	5510.69	6423.69	3856.35	5449.74	3920.49	3384.94	4119.49	5603.83	5286.21	0.799214	0.0194057	0.0524259	0.0909705	0.168295	1.15455	none	1060.66	9.4958	0	0	-	-	-	-	Unknown	-	-	-	-	0	-	-	0	-	-
neg-M1061T570_3	6125.03	6226.19	7054.91	7950.86	8315.95	8352.81	6591.89	7203.46	9518.49	6274.27	8045.36	7030.97	6867.76	5825.4	7237.24	5278.86	4583.09	4648.82	6046.9	6510.32	0.843248	0.0342514	0.0524259	0.132643	0.168295	0.910192	none	1060.79	9.49587	0	0	-	-	-	-	Unknown	-	-	-	-	0	-	-	0	-	-
neg-M1061T570_4	6778.5	6103.11	6896.98	7022.49	8470.55	7692.76	6426.78	7299.72	8972.75	5221.83	7962.54	7121.61	6659.45	5133.34	7061.16	4762.91	4570.43	5004.58	5920.19	6550.95	0.856976	0.0582017	0.0892096	0.187467	0.237764	0.821884	none	1060.91	9.4959	1	0	-	-	-	-	Unknown	-	-	-	-	2	Zeaxanthin dipalmitate;Xantofyl palmitate	HMDB0035705;HMDB0036566	2	Helenien;Physalien	C08597;C08609
neg-M1061T570_5	5579.61	5075.68	5876.69	5305.24	7071.97	6360.56	5464.39	5377.32	7908.13	5703.59	6128.67	4964.77	5669.85	4336.65	6273.44	3726.29	4318.81	3680.92	5152.91	4581.11	0.817662	0.0127308	0.0232306	0.0691691	0.0981781	1.03702	none	1061.04	9.49583	0	0	-	-	-	-	Unknown	-	-	-	-	0	-	-	0	-	-
neg-M1061T570_6	5116.2	3373.29	3545.12	4121.07	5567.79	5402.76	4175.73	4595.3	5555.25	3430.76	4429.43	4427.38	4309.85	3182.51	3889.55	2995.25	2821.33	2779.4	3624.9	4033.44	0.813066	0.0298483	0.0524259	0.120914	0.168295	1.0067	none	1061.16	9.49587	0	0	-	-	-	-	Unknown	-	-	-	-	0	-	-	0	-	-
neg-M1061T570_7	2051.35	2242.46	2641.75	2886.73	2883.88	3561.67	2203.33	3089.76	3919.48	2218.55	2469.77	3098.88	2548.48	2561.38	2170.94	2006.66	1792.18	1869.58	2466.31	2827.97	0.859678	0.12694	0.14314	0.308678	0.322117	0.695759	none	1061.29	9.49562	0	0	-	-	-	-	Unknown	-	-	-	-	0	-	-	0	-	-
neg-M1061T570_8	1606.72	1721.61	1447.91	2245.75	1824.68	2159.26	1413.29	1765.15	2320.55	1478.79	2013.46	1411.28	1924.11	1154.37	1412.15	1199.62	1404.25	1465.73	1556.28	1938.69	0.860775	0.0903891	0.075256	0.247503	0.213122	0.681133	none	1061.41	9.49392	0	0	-	-	-	-	Unknown	-	-	-	-	0	-	-	0	-	-
neg-M1062T331	2918.12	2249.22	2181.7	1902.26	2202.43	1466.26	2216.91	1964.63	2632.78	2316.96	3093.31	1613.87	1595.55	1192.02	1166.33	2036.7	3299.56	2391.26	1774.43	2081.3	0.918058	0.332911	0.352681	0.556386	0.569395	0.431077	none	1061.68	5.50871	0	0	-	-	-	-	Unknown	-	-	-	-	0	-	-	0	-	-
neg-M1062T439	12125.1	8397.35	17655.5	7517.24	19618.7	10430.9	8814.75	10814.4	11224.7	14685.6	4622.76	13588.9	11871.6	22945.1	11659.7	7312.51	9550.03	11414.1	12366.2	11929.3	0.966821	0.713301	0.970512	0.851322	0.985368	0.188978	none	1061.8	7.31645	0	0	-	-	-	-	Unknown	-	-	-	-	0	-	-	0	-	-
neg-M1062T49	920.592	979.669	1144.07	994.329	969.279	1212.13	875.731	1273.92	1104.42	977.291	1228.47	1134.15	1292.84	1191.08	1155.53	1205.61	1381.31	943.839	981.084	1172.84	1.1182	0.0483487	0.0630128	0.166259	0.189804	0.645384	none	1062.22	0.810442	0	0	-	-	-	-	Unknown	-	-	-	-	0	-	-	0	-	-
neg-M1062T54	1098.6	1154.24	1253.65	1273.45	1633	836.167	1069.76	1500.24	1081	1409.29	1480.11	1522.14	1458.54	1414.74	1256.46	1159.83	1578.07	1353.74	1311.62	1246.69	1.11963	0.091406	0.105122	0.249025	0.264813	0.645106	none	1062.1	0.8988	0	0	-	-	-	-	Unknown	-	-	-	-	0	-	-	0	-	-
neg-M1062T570	554.21	866.624	870.918	837.755	1064.65	1014.34	688.465	840.29	1268.67	677.913	1040.45	327.787	889.126	647.226	793.534	572.499	695.771	685.581	801.629	1205.84	0.882034	0.281345	0.352681	0.504307	0.569395	0.605975	none	1061.54	9.49189	0	0	-	-	-	-	Unknown	-	-	-	-	0	-	-	0	-	-
neg-M1063T294	481.952	571.061	568.883	436.082	503.37	539.306	480.343	501.591	361.749	367.675	602.721	692.662	559.575	634.467	486.75	429.884	428.689	400.486	408.384	253.493	1.01768	0.944854	0.970512	0.976583	0.985368	0.291846	none	1062.77	4.90171	0	0	-	-	-	-	Unknown	-	-	-	-	0	-	-	0	-	-
neg-M1063T331	1532.4	1025.72	818.522	1743.28	980.204	2047.92	1832.77	1743.26	1203.55	1801.78	1085.66	1083.06	881.69	562.659	764.977	806.452	1207.52	1078.08	975.613	1091.08	0.647466	0.00423729	0.0146896	0.0333471	0.0721339	1.39445	down	1062.68	5.51672	0	0	-	-	-	-	Unknown	-	-	-	-	0	-	-	0	-	-
neg-M1063T411	5084.58	3556.62	9157.9	6890.16	7715.69	4388.13	4549.68	4827.43	2700.64	4505.75	4062.48	4793.91	3410.73	4867.74	6359.07	4550.6	3378.57	5039.2	6566.46	3300.64	0.867972	0.442604	0.528849	0.65653	0.721575	0.4012	none	1062.81	6.84378	0	0	-	-	-	-	Unknown	-	-	-	-	0	-	-	0	-	-
neg-M1063T438	23017	15695.6	16483.2	12023	19302	11049.2	8393.51	12619.3	13847.5	13083.6	25979.8	22669.9	34592.2	22942.9	22166.8	14678.5	14163.4	13718.1	18122.7	9362.86	1.36342	0.0775034	0.0892096	0.224825	0.237764	0.804524	none	1062.81	7.29173	0	0	-	-	-	-	Unknown	-	-	-	-	0	-	-	0	-	-
neg-M1063T449	9138.69	8745.99	18219.9	16656.7	14348.7	11184.1	9989.3	14953.3	10935.9	11459.4	11017.4	17603.1	11495.9	20187.5	21487	9263.74	10208.9	18394.1	16199.6	11747.3	1.1749	0.258581	0.190316	0.478722	0.387123	0.47082	none	1062.81	7.48747	0	0	-	-	-	-	Unknown	-	-	-	-	0	-	-	0	-	-
neg-M1063T481	4173.24	3015.95	3413.62	2441.9	3144.89	3290.12	2995.3	3771.69	2672.55	3154.53	4598.14	7029.51	3861.1	11453.5	5675.02	6679.8	8542.2	6030.09	5010.51	5883.03	2.01919	3.67E-05	2.17E-05	0.00112672	0.000760761	2.32812	up	1062.81	8.0091	0	0	-	-	-	-	Unknown	-	-	-	-	0	-	-	0	-	-
neg-M1063T49	797.762	701.142	762.903	916.15	673.708	786.064	915.712	685.658	884.909	754.833	852.193	1013.34	747.931	984.42	767.472	690.076	737.791	652.15	929.65	955.847	1.05737	0.425009	0.481251	0.640949	0.683941	0.297312	none	1063.23	0.810817	0	0	-	-	-	-	Unknown	-	-	-	-	0	-	-	0	-	-
neg-M1063T570	617.935	838.758	448.154	841.106	532.537	871.667	487.616	543.925	1447.18	278.518	565.216	378.377	338.048	425.544	418.038	478.921	424.961	244.449	389.262	417.046	0.590651	0.0139467	0.00519604	0.0735474	0.0358065	1.69887	down	1063.41	9.4946	1	0	-	-	-	-	Unknown	-	-	-	-	2	(2S)-Pristanoyl-CoA;2S,6R,10R,14-tetramethylpentadecanoyl-CoA	HMDB0060182;HMDB0062233	0	-	-
neg-M1064T411	2054.05	2301.44	7738.39	4326.8	5110.58	4371.81	2736.14	3530.86	1624.13	1583.74	2699.11	3381.09	2208.19	3066.85	4050.9	1987.94	3145.87	4908.95	4138.34	3393.05	0.932228	0.914568	0.970512	0.963586	0.985368	0.231559	none	1063.81	6.84342	0	0	-	-	-	-	Unknown	-	-	-	-	0	-	-	0	-	-
neg-M1064T448	8688.26	15544.6	11415.5	8611.1	8823.73	6537.1	6309.26	8110.99	8381.13	7185.17	7496.44	14083.5	7476.18	16734.5	17441.3	7207.51	6930.29	12456.6	15107.7	7151.61	1.25086	0.230917	0.481251	0.445735	0.683941	0.575824	none	1063.81	7.47073	0	0	-	-	-	-	Unknown	-	-	-	-	0	-	-	0	-	-
neg-M1064T49	1121.19	1102.66	1001.57	1051.46	1039.5	1057.07	1159.85	1110.78	1168.76	1118.87	1324.97	1173.04	920.808	1411.27	1055.83	1159.97	974.445	1570.3	1388.46	1257.06	1.11933	0.1021	0.105122	0.267748	0.264813	0.570202	none	1064.22	0.811183	0	0	-	-	-	-	Unknown	-	-	-	-	0	-	-	0	-	-
neg-M1064T569	539.608	450.91	444.141	634.415	567.906	515.307	497.391	515.89	901.086	476.409	519.719	583.319	307.408	217.782	372.647	302.657	268.655	317.693	469.161	460.657	0.689095	0.00468017	0.0146896	0.0355363	0.0721339	1.54739	none	1064.41	9.48312	0	0	-	-	-	-	Unknown	-	-	-	-	0	-	-	0	-	-
neg-M1064T570	750.27	365.394	771.684	763.598	870.131	632.055	603.276	410.904	903.508	495.156	464.279	581.459	758.606	402.02	344.463	435.798	386.966	323.015	596.458	451.989	0.722673	0.0256481	0.0232306	0.109289	0.0981781	1.24309	none	1063.53	9.49495	1	0	-	-	-	-	Unknown	-	-	-	-	5	Tuberoside C (Allium tuberosum);Balanitoside;Trigofoenoside F;Tuberoside L;Trigofoenoside D	HMDB0035483;HMDB0038312;HMDB0038615;HMDB0039397;HMDB0039482	2	Deltoside;Protogracillin	C08895;C08908
neg-M1065T411	1763.06	1978.11	10522.9	4468.35	5612.74	7481.7	6958.91	5184.51	2747.44	3154.32	1424.85	1751.21	7923.07	1876.62	3487.03	2990.01	2832.65	4272.62	5749.89	3569.98	0.719399	0.23383	0.279861	0.449818	0.494079	0.899213	none	1064.82	6.84342	0	0	-	-	-	-	Unknown	-	-	-	-	0	-	-	0	-	-
neg-M1065T449	30623.9	30281.3	64913.4	55832.5	57988.6	41663.4	40108.8	40694.6	25587.1	25252.8	43344.4	63192.8	40742	59392.8	64995.2	30546.7	33635.5	49596.3	49107.6	27105.3	1.11796	0.407874	0.314999	0.625899	0.532686	0.491845	none	1064.83	7.48405	0	0	-	-	-	-	Unknown	-	-	-	-	0	-	-	0	-	-
neg-M1065T481	8825.38	8527.92	8135.4	11643	9375.09	8302.16	5846.3	5536.28	7954.33	6298.02	16205.7	18471.3	8611.1	17608	15734.3	14764.1	12750.2	17743.9	13842.4	11863.1	1.83475	1.40E-05	7.58E-05	0.000559971	0.00177344	2.02859	up	1064.83	8.0096	0	0	-	-	-	-	Unknown	-	-	-	-	0	-	-	0	-	-
neg-M1065T49	733.833	845.679	1071.3	845.684	862.054	937.507	1273.67	908.381	1056.49	892.026	837.38	910.96	1008.45	1530.05	877.5	1010.69	950.312	1058.61	867.774	884.937	1.05411	0.518432	0.578742	0.719999	0.760779	0.312503	none	1065.23	0.810708	0	0	-	-	-	-	Unknown	-	-	-	-	0	-	-	0	-	-
neg-M1065T53	2064.64	1923.8	1677.96	2008.18	2208.41	1894.72	2375.59	2614.65	2571.2	2057.58	1923.04	2741.28	2803.9	2343.12	1864.73	1715.64	2389.56	1954.6	2497.54	1956.83	1.03709	0.657108	0.853428	0.815974	0.926315	0.208437	none	1064.99	0.8883	0	0	-	-	-	-	Unknown	-	-	-	-	0	-	-	0	-	-
neg-M1065T569	404.639	473.337	388.136	664.706	656.869	625.2	378.437	507.363	814.424	583.856	407.068	298.914	391.84	235.223	257.775	269.907	234.451	324.563	459.545	397.613	0.596129	0.00026855	0.00150469	0.00475193	0.0150154	2.05037	down	1064.53	9.48562	1	0	-	-	-	-	Unknown	-	-	-	-	10	PIP2(16:0/22:3(10Z,13Z,16Z));PIP2(18:0/20:3(5Z,8Z,11Z));PIP2(18:0/20:3(8Z,11Z,14Z));PIP2(18:2(9Z,12Z)/20:1(11Z));PIP2(20:1(11Z)/18:2(9Z,12Z));PIP2(20:3(5Z,8Z,11Z)/18:0);PIP2(20:3(8Z,11Z,14Z)/18:0);PIP2(22:3(10Z,13Z,16Z)/16:0);Chinenoside IV;Agavasaponin C'	HMDB0010046;HMDB0010068;HMDB0010069;HMDB0010104;HMDB0010118;HMDB0010123;HMDB0010128;HMDB0010141;HMDB0031138;HMDB0033811	3	Ruscoside;Aeruginopeptin_228B;Avenacin_B-2	C08910;C15747;C08927
neg-M1066T411	1713.04	1126	3960.02	2632.31	4561.18	1811.53	1561.33	2087.6	1557.3	4510.36	661.35	645.687	577.393	862.465	1941.66	1847.01	2031.98	2532.1	3525.91	2106.43	0.655625	0.0783482	0.247451	0.22664	0.458458	1.38595	none	1065.83	6.84497	0	0	-	-	-	-	Unknown	-	-	-	-	0	-	-	0	-	-
neg-M1066T449	20317.3	20024.2	41527.6	36511.5	40132.7	31997.1	24612.3	25096	15974	17170	28902.7	45182.8	26071.6	39400.9	41504	20600.9	22345.2	29808.3	32909.6	17308.4	1.1122	0.441159	0.393048	0.655496	0.607523	0.481123	none	1065.83	7.48436	0	0	-	-	-	-	Unknown	-	-	-	-	0	-	-	0	-	-
neg-M1066T481	4181.05	5558.07	4588.91	4871.65	6430.36	3156.27	3865.35	3393.83	4671.29	4105.7	11740	12489.1	6196.71	9856.88	12094.1	11037.7	8105.38	7177.89	13498.9	8646.73	2.24984	7.41E-07	2.17E-05	6.39E-05	0.000760761	2.67052	up	1065.83	8.01057	0	0	-	-	-	-	Unknown	-	-	-	-	0	-	-	0	-	-
neg-M1066T49	1035.63	987.989	1163.93	1172	1141.8	1109.4	1141.16	1330.59	1096.6	1270.41	1216.08	1375.1	1391.18	1591.03	1212.68	1424.36	1178.09	1475.55	1182.89	1482.31	1.18165	0.00158322	0.000725281	0.0170175	0.00907809	1.00705	none	1066.22	0.81025	0	0	-	-	-	-	Unknown	-	-	-	-	0	-	-	0	-	-
neg-M1067T449	20287.7	18646.6	36030.6	37603.3	41449	31078.7	23121.2	26808.6	26646.4	33489.2	12004.8	19904.5	12848.8	22612	42246.5	25664.7	28905.7	43517.8	46364.7	29501.8	0.960734	0.558924	0.795936	0.748358	0.896467	0.340935	none	1066.84	7.48417	0	0	-	-	-	-	Unknown	-	-	-	-	0	-	-	0	-	-
neg-M1067T488	7660.4	9175.26	13026.6	8235.19	15945.1	5626.13	9131.42	8709	7917.43	3263.95	20822	22080.8	8052.16	7506.16	24267.2	6461.98	14421.3	17298.9	17677.2	11753.6	1.69512	0.0229574	0.0630128	0.101291	0.189804	1.65307	up	1066.84	8.13293	0	0	-	-	-	-	Unknown	-	-	-	-	0	-	-	0	-	-
neg-M1067T49	941.485	758.415	927.014	1224.67	1018.6	831.244	840.144	963.369	1248.12	986.792	729.562	1129.36	1099.61	927.406	910.831	914.368	1147.97	754.929	710.43	1195.49	0.977423	0.727057	0.578742	0.859469	0.760779	0.167953	none	1067.22	0.810783	0	0	-	-	-	-	Unknown	-	-	-	-	0	-	-	0	-	-
neg-M1068T302	209.366	454.01	660.412	402.537	274.918	267.131	183.606	359.329	629.228	172.844	865.244	632.15	448.833	438.674	647.905	877.041	349.313	638.143	1045.66	842.311	1.87782	0.00233541	0.00519604	0.0223768	0.0358065	1.98671	up	1067.61	5.02725	0	0	-	-	-	-	Unknown	-	-	-	-	0	-	-	0	-	-
neg-M1068T449	10158.6	8888.02	19009.6	21668.8	27542.5	17888.8	12196.8	17164.1	16129.6	19768.2	4303.25	6681.85	4330.17	9834.22	21640.8	16329.3	19273.5	28464.9	21317.6	17705.4	0.879506	0.307391	0.630529	0.530229	0.796363	0.787226	none	1067.84	7.48451	0	0	-	-	-	-	Unknown	-	-	-	-	0	-	-	0	-	-
neg-M1068T489	4889.65	3469.03	8531.57	5806.45	6900.92	6132.28	3715.39	3134.03	2850.29	2315.67	12934.5	11376.7	5177.37	11317.1	9651.06	9990.71	6480.37	8361.64	9307.57	7947.11	1.93829	0.000468962	0.000725281	0.00708527	0.00907809	2.32199	up	1067.84	8.14218	0	0	-	-	-	-	Unknown	-	-	-	-	0	-	-	0	-	-
neg-M1068T49	1087.81	1282.24	841.258	1136.75	1181.21	937.556	920.196	957.526	975.345	1050.91	1117.62	1114.7	1045.88	974.842	996.273	1002.75	1137.29	1097.77	1006.12	1340.65	1.04465	0.365943	0.352681	0.588192	0.569395	0.355731	none	1068.22	0.80965	0	0	-	-	-	-	Unknown	-	-	-	-	0	-	-	0	-	-
neg-M1069T264	1570.03	1328.59	1634.65	1769.48	1463.28	1153.55	1234.26	1551.98	1661.4	1845.74	1651.94	1397.18	1683.86	2360.98	1971.47	1026.97	1467.56	1828.14	1802.76	1449.72	1.09384	0.381805	0.352681	0.602868	0.569395	0.295458	none	1068.73	4.39463	0	0	-	-	-	-	Unknown	-	-	-	-	0	-	-	0	-	-
neg-M1069T449	6464.61	5487.76	6588.59	10373.9	10037.2	7764.85	8909.35	9355.44	7351.66	9858.73	2934.83	2481.44	1932.79	4220.51	8548.87	7721.76	8785.5	12744.3	11028.9	7623.95	0.827609	0.150626	0.393048	0.343387	0.607523	1.01819	none	1068.85	7.48405	0	0	-	-	-	-	Unknown	-	-	-	-	0	-	-	0	-	-
neg-M1069T489	5065.65	4060.43	7873.84	6231.11	8292.46	5202.62	3655.35	4030.02	4131.45	4414.09	4542.97	4305.67	2756.19	6559.82	11593.1	9424.53	11002.9	9058.74	13205.8	7506.03	1.50982	0.0790829	0.0630128	0.227703	0.189804	1.08443	none	1068.85	8.14189	0	0	-	-	-	-	Unknown	-	-	-	-	0	-	-	0	-	-
neg-M1069T51	1392.25	1394.83	1369.24	1507.61	1400.59	1697.7	1735.03	1561.17	1587.32	1532.23	2129.49	1772.13	1837.24	1954.23	1750.43	1859.53	1551.18	1595.92	1593.21	1864.9	1.17988	0.00094461	0.000725281	0.0119196	0.00907809	0.891246	none	1068.9	0.845333	0	0	-	-	-	-	Unknown	-	-	-	-	0	-	-	0	-	-
neg-M106T471	41496.7	41023	51420.6	48207.7	50880.3	67105	64944.4	73907.6	65024.4	60150.6	43041.2	32009.8	42409	31424.8	58434.9	24708.9	28424.2	31041.6	26088	27740.2	0.6121	0.000203564	0.00105003	0.00389662	0.0116395	1.57225	down	106.004	7.85433	0	0	-	-	-	-	Unknown	-	-	-	-	0	-	-	0	-	-
neg-M1070T264	1191.62	913.404	1191.72	1102.13	1122.07	791.968	815.101	1008.21	1212.63	735.1	942.534	738.356	1322.34	1185.13	1054.94	911.893	849.451	862.894	862.207	1235.66	0.988245	0.882072	0.970512	0.947573	0.985368	0.137287	none	1069.73	4.39458	0	0	-	-	-	-	Unknown	-	-	-	-	0	-	-	0	-	-
neg-M1070T488	2062.28	1914.17	4551.11	3872.64	5393.58	2538.93	1869.14	2506.27	2912.72	2813.33	697.728	847.75	1004.49	3153.17	4542.32	5463.97	6613.95	7884.62	9915.64	5538.49	1.50036	0.704622	0.279861	0.845723	0.494079	0.389671	none	1069.86	8.1416	0	0	-	-	-	-	Unknown	-	-	-	-	0	-	-	0	-	-
neg-M1071T264	1255.78	2017.19	1513.9	1451.89	1478.37	929.158	772.709	1086.7	1081.95	949.017	2718.9	1793.67	2706.08	1773.91	2125.65	1632.31	1774.3	1390.33	1599.11	2152.56	1.56874	0.000828295	0.00105003	0.0108412	0.0116395	1.64583	up	1070.74	4.39445	0	0	-	-	-	-	Unknown	-	-	-	-	0	-	-	0	-	-
neg-M1071T487	786.793	835.423	1359.72	910.045	1905.02	1547.79	624.787	551.914	873.705	1293.84	239.892	249.052	875.868	1319.22	1463.64	1548.31	2438.48	2063.22	1678.43	2011.61	1.29925	0.729057	0.190316	0.86034	0.387123	0.273815	none	1070.86	8.11518	0	0	-	-	-	-	Unknown	-	-	-	-	0	-	-	0	-	-
neg-M1071T51	1552.38	1374.94	1712.71	1628.33	1586.99	1829.43	2016.13	1544.76	1611.53	1638.64	1926.97	1771.04	2083.77	1888.63	2316.69	2037.08	2020.6	2177.33	1871.24	1920.14	1.21324	0.000188101	0.000324753	0.00369344	0.00501648	1.18738	none	1070.89	0.8463	0	0	-	-	-	-	Unknown	-	-	-	-	0	-	-	0	-	-
neg-M1072T264	659.559	938.912	1007.09	1008.23	887.41	686.659	696.449	678.219	775.592	612.863	1265.85	847.908	1077.59	1211.77	1524.66	1292.07	1079.17	1029.3	802.353	742.995	1.36759	0.00456123	0.00388621	0.0350542	0.0293572	1.20034	none	1071.75	4.3945	0	0	-	-	-	-	Unknown	-	-	-	-	0	-	-	0	-	-
neg-M1072T299	1707.59	2679.48	2417.89	2226.86	2340.58	1805.49	2550.72	898.342	2494.34	2750.55	2078.36	961.141	1177.31	837.106	1423.75	1649.73	1708.54	1935.95	1382.57	1382.65	0.66465	0.0106152	0.00519604	0.0611803	0.0358065	1.41131	down	1071.66	4.98993	1	0	-	-	-	-	Unknown	-	-	-	-	0	-	-	1	Erythromycin_estolate	C08031
neg-M1073T299	965.578	1140.31	1160.6	1080.77	1262.56	1125.76	1565.08	915.756	1341.8	1389.07	1185.69	722.743	646.937	626.654	675.768	856.718	852.387	1001.79	1469.32	1065.87	0.762004	0.0122202	0.0185434	0.0673387	0.0842535	1.03258	none	1072.66	4.99003	1	0	-	-	-	-	Unknown	-	-	-	-	0	-	-	1	Gambieric_acid_A	C16885
neg-M1073T50	1176.87	1171.08	497.3	1088.84	1258.36	1029.27	1073.95	1230.04	1140.53	1430.93	1234.64	1314.58	1387.99	1343.52	1469.58	1183.6	1307.85	1197.76	1253.19	1224.5	1.16401	0.0817849	0.0114962	0.232142	0.0611752	0.843917	none	1072.89	0.839658	0	0	-	-	-	-	Unknown	-	-	-	-	0	-	-	0	-	-
neg-M1073T53	4790.61	3964.64	4442.65	4678.35	4334.73	5087.91	5157.67	4928.33	5481.93	4588.08	3921.67	4875.14	4343.23	4037.13	4902.11	5923.48	5004.8	3539.98	4768.34	3542.64	0.945288	0.301656	0.352681	0.524887	0.569395	0.394263	none	1073.06	0.888583	0	0	-	-	-	-	Unknown	-	-	-	-	0	-	-	0	-	-
neg-M1074T307	1281.18	1836.78	1250.18	1668.48	1535.71	1416.27	2032.94	1211.19	2337.21	1299.42	1496.39	1867.62	921.713	1185.33	1243.41	936.939	1634.3	1035.07	1167.97	1396.31	0.811945	0.0569371	0.0524259	0.185124	0.168295	0.787554	none	1073.63	5.12182	1	0	-	-	-	-	Unknown	-	-	-	-	2	LysoPC(18:2(9Z,12Z));2-linoleoyl-sn-glycero-3-phosphocholine	HMDB0010386;HMDB0062711	0	-	-
neg-M1074T317	2535.83	3846.83	3501.7	2443.33	2677.04	2897.69	2741.15	2450.61	3650.65	3681.91	1890.97	2120.64	3256.04	2255.13	1275.13	1824.91	2052.65	1971.6	2288.57	2207.02	0.694872	0.000950985	0.000324753	0.0119682	0.00501648	1.27414	none	1073.68	5.28678	0	0	-	-	-	-	Unknown	-	-	-	-	0	-	-	0	-	-
neg-M1074T53	2689.28	1882.98	2302.31	1928.2	2041.21	1944.2	2701.05	2138.43	2352.96	2580.4	2081.53	2252.53	2426.15	2178.72	2212.54	2542.23	1995.01	2076.54	1688.15	2203.46	0.959924	0.515	0.739364	0.717599	0.864951	0.204764	none	1074.06	0.888725	0	0	-	-	-	-	Unknown	-	-	-	-	0	-	-	0	-	-
neg-M1075T259	601.511	927.411	852.551	974.895	909.061	1032.02	802.868	1251.87	739.383	842.779	1215.11	898.337	874.318	966.061	1182.55	897.175	1011.51	1114.35	1013.75	1215.76	1.16281	0.0470939	0.075256	0.163233	0.213122	0.693736	none	1074.74	4.32467	0	0	-	-	-	-	Unknown	-	-	-	-	0	-	-	0	-	-
neg-M1075T317	1501.34	2525.81	1549.95	1980.01	1939.18	2556.47	2331.9	1708.22	2262.3	2261.59	1152.04	1337.61	807.822	880.655	960.055	1158.36	1835.12	1159.06	1530.71	1568.05	0.600943	0.000107197	0.000324753	0.00243234	0.00501648	1.81994	down	1074.68	5.27847	0	0	-	-	-	-	Unknown	-	-	-	-	0	-	-	0	-	-
neg-M1075T439	4404.32	1635.27	3768.67	2787.14	3612.38	1826.7	1824.8	2530.5	3909.32	1811.91	2741.24	2474.92	3205.47	2109.78	3291.96	1839.74	2305.77	5319.73	2973.83	1731.56	0.995838	0.964171	1	0.985143	1	0.206464	none	1074.81	7.31671	0	0	-	-	-	-	Unknown	-	-	-	-	0	-	-	0	-	-
neg-M1075T53	927.42	701.233	611.592	1057.36	945.843	1238.09	783.179	774.528	1532.64	559.573	1336.71	1020.34	1985.17	1009.3	1037.41	1639.54	1402.16	990.926	1406.55	876.346	1.39128	0.0162593	0.0232306	0.0814539	0.0981781	1.24072	none	1075.14	0.883933	0	0	-	-	-	-	Unknown	-	-	-	-	0	-	-	0	-	-
neg-M1076T330	15603.8	22453.1	15294.1	18755.1	19353.2	16464.1	21458.2	16115	21646.3	19834.7	13931.6	14946.7	10916.7	9834.43	10723.7	14421	14013.1	15245	15737.4	16090	0.726609	0.000329113	0.000129901	0.00554426	0.00264146	1.31755	none	1075.69	5.49942	0	0	-	-	-	-	Unknown	-	-	-	-	0	-	-	0	-	-
neg-M1076T343	5380	6667.51	5231.86	7166.39	7300.72	6379.28	7891.88	6237.07	8228.56	8032.76	5164.81	5115.86	3686.02	4106.65	3779.29	5175.86	4862.65	5266.16	5472.86	5624.59	0.704284	0.000100331	0.000205677	0.00231322	0.00362904	1.42314	none	1075.69	5.71108	1	1	HemiBMP 58:12; HemiBMP(18:2/20:5/20:5)	C64H101O11P	[M-H]-	70.4	Lipids and lipid-like molecules	Glycerophospholipids	-	-	-	0	-	-	0	-	-
neg-M1076T439	2853.26	954.302	1959.31	1791.38	1938.3	1679.85	1391.76	1476.16	1749.42	1424.52	1621.07	1633.15	1604.65	1584.32	2450.1	2142.3	734.557	1406.19	1617.35	2369.02	0.996773	0.926803	0.970512	0.968387	0.985368	0.130709	none	1075.81	7.31329	0	0	-	-	-	-	Unknown	-	-	-	-	0	-	-	0	-	-
neg-M1076T53	1593.71	1525.1	1885.77	1539.8	835.061	1483.28	1293.76	1709.28	1445.49	962.556	802.031	1695.42	1481.57	1524.38	1289.23	2108.48	1200.57	1384.07	1531.16	1767.6	1.03578	0.775181	0.970512	0.888148	0.985368	0.165448	none	1076.12	0.877383	0	0	-	-	-	-	Unknown	-	-	-	-	0	-	-	0	-	-
neg-M1077T260	942.651	658.974	761.444	814.142	837.419	750.595	678.972	763.463	721.22	1009.8	1080.44	739.566	923.69	992.627	858.63	727.164	1416.83	974.134	823.816	1252.51	1.23313	0.0276642	0.0432571	0.115111	0.14818	0.760968	none	1076.75	4.32572	0	0	-	-	-	-	Unknown	-	-	-	-	0	-	-	0	-	-
neg-M1077T330	9306.18	13210.2	9576.81	11299	11410.6	10540.5	14103.2	9691.09	12838.8	11330.1	10171	8264.91	6760.97	7968.65	6187.34	7639.38	9757.89	9365.81	12512.1	10364	0.78541	0.00689255	0.0114962	0.0458419	0.0611752	1.01586	none	1076.7	5.49943	0	0	-	-	-	-	Unknown	-	-	-	-	0	-	-	0	-	-
neg-M1077T343	3670.5	5128.98	3849.41	4899.22	4591.25	3861.59	5027.15	4278.03	4455.68	4727.27	2945.11	3533.49	1963.99	2370.19	2491.86	2860.18	2908.18	3471.8	3629.62	2888.26	0.653254	2.16E-05	1.08E-05	0.000759405	0.000466231	1.67964	down	1076.7	5.71104	0	0	-	-	-	-	Unknown	-	-	-	-	0	-	-	0	-	-
neg-M1077T439	2777.84	2128.55	3025.26	2047.73	2828.52	2160.44	1797.88	2183.24	2950.45	3129.28	2308.35	4156.46	4451.97	4026.94	3898.73	2318.42	1998.66	3073.19	3621.74	1159.8	1.23912	0.302866	0.14314	0.525714	0.322117	0.545249	none	1076.82	7.31567	0	0	-	-	-	-	Unknown	-	-	-	-	0	-	-	0	-	-
neg-M1077T52	4660.02	4187.35	4174.69	5317.1	4284.07	4301.68	4743.83	4108.64	5002.86	4991.79	3837.54	5056.88	4614.39	4384.18	5291.28	5293.23	5110.82	3617.05	4257.97	4519.19	1.0046	0.989691	0.795936	0.996159	0.896467	0.0575964	none	1076.97	0.866967	0	0	-	-	-	-	Unknown	-	-	-	-	0	-	-	0	-	-
neg-M1078T330	4120.07	5117.09	3289.17	4259.3	4673.16	5378.5	5070.15	4653.93	6127.58	4510.48	3865.38	3380.92	2510.54	3274.93	2421.07	3365.29	3929.62	4023.78	2745.94	5648.72	0.745056	0.00529329	0.00519604	0.0386678	0.0358065	1.2315	none	1077.7	5.49946	0	0	-	-	-	-	Unknown	-	-	-	-	0	-	-	0	-	-
neg-M1078T52	2261.04	2059.36	2048.37	2562.49	2698.02	2265.9	2427.23	2044.43	2521.1	1580.6	1998.45	2112.01	2565.66	2004.25	2047.03	2376.8	2369.1	1885.18	2266.79	2163.04	0.969724	0.677651	0.481251	0.829228	0.683941	0.146808	none	1077.97	0.866975	0	0	-	-	-	-	Unknown	-	-	-	-	0	-	-	0	-	-
neg-M1078T54	1462.79	1625.83	1531.71	1256.88	1528.07	795.579	1034.45	1543.49	1335.64	1021.84	1486.12	1489.15	984.603	1545.46	1673.71	1539.85	1506.74	1350.15	1602.23	1157.25	1.09127	0.289545	0.352681	0.512839	0.569395	0.497359	none	1078.13	0.899467	0	0	-	-	-	-	Unknown	-	-	-	-	0	-	-	0	-	-
neg-M1079T260	814.233	2533.38	3095.19	2650.49	2268.17	1909.77	2197.01	1628.64	1493.05	1378.54	2231.42	3010.71	2101.21	2178.87	2525.94	1390.98	1860.36	2471.75	2278.04	1442.31	1.07628	0.459556	0.795936	0.670469	0.896467	0.497501	none	1078.77	4.32979	0	0	-	-	-	-	Unknown	-	-	-	-	0	-	-	0	-	-
neg-M1079T342	1943.03	3918.01	1867.2	3208.77	4216.6	2053.34	2126.48	1931.33	3968.35	2457.22	1846.73	1909.69	1205.19	926.093	2229.38	1629.06	1709.2	2355.57	1913.14	1993.47	0.639845	0.00657573	0.00684146	0.0446689	0.0430987	1.50059	down	1078.67	5.69187	0	0	-	-	-	-	Unknown	-	-	-	-	0	-	-	0	-	-
neg-M1079T52	3304.58	2894.4	2914.68	3887.43	3250.96	3351.34	3109.6	3431.28	3293.35	3443.08	3018.19	4896.05	3574.41	3254.08	4389.12	3485.17	3852.16	2565.29	5413.76	3104.09	1.14208	0.178693	0.279861	0.381039	0.494079	0.535856	none	1078.96	0.865783	0	0	-	-	-	-	Unknown	-	-	-	-	0	-	-	0	-	-
neg-M1079T54	5372.03	1941.8	2009.67	1928.09	2034.51	2028.53	4584.64	5071.08	2878.63	2129.86	2807.81	3177.5	2271.46	824.384	2729.29	2047.01	2522.34	2101.52	2466.5	2071.62	0.767857	0.230323	0.911797	0.444866	0.957009	0.813601	none	1079.03	0.902325	0	0	-	-	-	-	Unknown	-	-	-	-	0	-	-	0	-	-
neg-M107T201	5462.06	8605.37	9232.44	6359.58	6541.31	4568.11	6143.52	7404.09	7543.35	8726.66	21809.9	7546.39	7279.27	7927.41	7935.31	9750.48	11117.7	13966.3	9048.3	9519.04	1.50029	0.0112893	0.00684146	0.0636408	0.0430987	1.09743	up	107.05	3.3474	1	1	Benzyl alcohol	C7H8O	[M-H]-	93.3	Benzenoids	Benzene and substituted derivatives	HMDB0003119	C00556	(map00623)Toluene degradation;(map01120)Microbial metabolism in diverse environments;(map01220)Degradation of aromatic compounds	5	p-Cresol;m-Cresol;o-Cresol;Benzyl alcohol;Anisole	HMDB0001858;HMDB0002048;HMDB0002055;HMDB0003119;HMDB0033895	6	Benzyl_alcohol;Anisole;3-Cresol;4-Cresol;o-Cresol;Aromatic_primary_alcohol	C00556;C01403;C01467;C01468;C01542;C03485
neg-M107T471	1267.52	736.397	908.162	1600.63	956.758	731.36	1226.27	380.85	1254.34	1041.27	1197.32	588.026	1422.58	924.349	1644.94	840.235	1181.49	769.003	863.46	714.156	1.00416	0.897959	0.795936	0.956568	0.896467	0.126335	none	107.007	7.84733	0	0	-	-	-	-	Unknown	-	-	-	-	0	-	-	0	-	-
neg-M1080T260	1301.17	1227.2	1408.19	1653.16	1479.75	1841.52	1075.23	1026.75	951.77	1072.1	1621.74	1516.75	1403.6	1771.1	1640.16	1450.44	1156.28	1507.72	1511.39	1034.81	1.12098	0.166397	0.190316	0.365566	0.387123	0.560057	none	1079.77	4.32583	0	0	-	-	-	-	Unknown	-	-	-	-	0	-	-	0	-	-
neg-M1080T340	794.673	1517.65	1600.14	1926.07	1727.94	1057.19	1589.11	1129.22	3397.42	2563.19	2086.64	1058.16	833.567	529.814	1521.61	1865.81	910.751	2394.36	1263.43	1543.86	0.80959	0.28417	0.393048	0.507246	0.607523	0.740062	none	1079.67	5.6721	1	0	-	-	-	-	Unknown	-	-	-	-	24	CL(20:4(5Z,8Z,11Z,14Z)/22:5(4Z,7Z,10Z,13Z,16Z)/22:5(4Z,7Z,10Z,13Z,16Z)/22:6(4Z,7Z,10Z,13Z,16Z,19Z));CL(20:4(5Z,8Z,11Z,14Z)/22:5(4Z,7Z,10Z,13Z,16Z)/22:5(7Z,10Z,13Z,16Z,19Z)/22:6(4Z,7Z,10Z,13Z,16Z,19Z));CL(20:4(5Z,8Z,11Z,14Z)/22:5(4Z,7Z,10Z,13Z,16Z)/22:6(4Z,7Z,10Z,13Z,16Z,19Z)/22:5(4Z,7Z,10Z,13Z,16Z));CL(20:4(5Z,8Z,11Z,14Z)/22:5(4Z,7Z,10Z,13Z,16Z)/22:6(4Z,7Z,10Z,13Z,16Z,19Z)/22:5(7Z,10Z,13Z,16Z,19Z…	HMDB0059125;HMDB0059135;HMDB0059137;HMDB0059138;HMDB0059151;HMDB0059161;HMDB0059163;HMDB0059164;HMDB0059168;HMDB0059169;HMDB0059172;HMDB0059173;HMDB0059319;HMDB0059329;HMDB0059331;HMDB0059332;HMDB0059353;HMDB0059375;HMDB0059386;HMDB0059474;HMDB0059476;HMDB0059477;HMDB0059488;HMDB0059500	0	-	-
neg-M1081T260	1156.68	1346.3	2116.25	2384.33	1233.15	1840.99	1121.08	987.723	1312.6	1470.12	905.769	1227.56	828.504	838.75	1345.41	1257.22	1554.54	2303.97	1747.08	1864.27	0.926772	0.532184	0.630529	0.730707	0.796363	0.361038	none	1080.78	4.32609	0	0	-	-	-	-	Unknown	-	-	-	-	0	-	-	0	-	-
neg-M1081T54	2318.25	1410.43	1847.49	1904.65	2171.32	1780.6	1805.64	1610.67	1651.64	1699.64	2210.93	2050.39	1814.02	2394.02	2130.72	1523.57	1736.61	2476.37	1968	1307.69	1.07758	0.405721	0.314999	0.62462	0.532686	0.311894	none	1081.09	0.896883	0	0	-	-	-	-	Unknown	-	-	-	-	0	-	-	0	-	-
neg-M1082T260	766.821	718.351	740.064	1086.63	1653.34	1148.45	703.218	774.348	882.16	1438.05	480.014	563.009	559.501	549.542	706.013	917.551	1056.86	1500.5	1080.46	899.046	0.838677	0.220811	0.247451	0.433427	0.458458	0.764042	none	1081.78	4.3264	0	0	-	-	-	-	Unknown	-	-	-	-	0	-	-	0	-	-
neg-M1082T395	1630.12	2247.28	2256.94	2659.42	2472.82	2419.52	2762.9	2456.93	2814.27	1826.45	2637.08	2055.09	1943.72	1826.05	2446.6	2959.83	1861.54	3476.19	2806.93	4074.35	1.1079	0.444978	0.578742	0.658233	0.760779	0.25562	none	1081.69	6.58993	0	0	-	-	-	-	Unknown	-	-	-	-	0	-	-	0	-	-
neg-M1082T49	729.867	1005.97	789.679	855.681	1037.89	695.386	728.92	999.838	1227.98	772.709	903.427	801.819	1212.39	1118.82	782.641	840.489	800.522	630.827	970.716	1033.85	1.02845	0.74849	0.630529	0.872828	0.796363	0.150348	none	1082.22	0.811108	0	0	-	-	-	-	Unknown	-	-	-	-	0	-	-	0	-	-
neg-M1083T254	1735.68	1658.64	1824.76	2092.5	1683.8	1292.66	1467.67	1592.18	1519.48	1349.45	1449.59	1495.52	1868.56	1676.94	2056.64	1278.21	1509.1	1027.94	1625.71	1256.82	0.940074	0.380655	0.352681	0.601791	0.569395	0.355383	none	1082.75	4.24142	0	0	-	-	-	-	Unknown	-	-	-	-	0	-	-	0	-	-
neg-M1083T275	1922.02	1549.67	1999.86	1675.98	1576.14	1373.24	1153.89	1439.24	1681.19	1271.67	1514.4	1148.63	1560.23	1741.71	1469.83	1232.45	1464.08	1622.43	2141.99	1570.13	0.988683	0.883709	0.853428	0.948534	0.926315	0.0862231	none	1082.75	4.5802	0	0	-	-	-	-	Unknown	-	-	-	-	0	-	-	0	-	-
neg-M1083T395	1230.2	1491.47	712.388	1787.02	1341.92	1335.08	1615.2	1462.68	2005.37	1474.03	1388.7	1141.46	1183.67	1149.74	1223.15	2021.5	742.869	2429.16	1677.89	1521.44	1.00167	0.901012	0.684211	0.957598	0.831565	0.111757	none	1082.7	6.58949	0	0	-	-	-	-	Unknown	-	-	-	-	0	-	-	0	-	-
neg-M1084T275	1127.99	1099.82	1210.19	1581.17	1312.3	869.119	781.194	1157.91	1557.77	811.417	1199.42	1318.27	1108.89	1376.71	1087.2	1080.23	1083.48	1122.23	1651.13	1197.26	1.06221	0.395431	0.739364	0.614919	0.864951	0.32331	none	1083.75	4.57967	0	0	-	-	-	-	Unknown	-	-	-	-	0	-	-	0	-	-
neg-M1084T307	3956.74	5079.72	3780.3	5002.47	4330.85	4184.43	4720.01	4299.64	5432.02	4192.26	4544.09	3460.26	3054.32	4383.8	2641.25	4360.57	3930.63	3495.48	5743.78	4510.3	0.892083	0.127652	0.279861	0.309944	0.494079	0.540043	none	1083.66	5.11538	0	0	-	-	-	-	Unknown	-	-	-	-	0	-	-	0	-	-
neg-M1084T49	1601.35	1643.79	1542.12	1325.16	1644.29	1953.81	1209.43	1249.89	1819.68	1504.58	1520.59	1354.31	1426.19	1237.03	1318.13	1133.76	1369.18	1401.52	1252.45	1306.66	0.859671	0.0227079	0.0432571	0.100761	0.14818	0.859354	none	1084.22	0.808833	0	0	-	-	-	-	Unknown	-	-	-	-	0	-	-	0	-	-
neg-M1085T275	1309.84	1773.83	1695.92	1873.45	1663.77	2603.02	1070.3	1132.95	1840.88	1207.63	2017.43	2083.25	3764.99	2212.41	2157.87	1599.39	1946.84	1304.94	2074.09	1412.59	1.27222	0.0824121	0.0630128	0.233175	0.189804	0.880234	none	1084.76	4.57923	0	0	-	-	-	-	Unknown	-	-	-	-	0	-	-	0	-	-
neg-M1085T307	2931.3	3868.22	2642.29	3530.44	3414.9	3180.96	3498.63	2397.35	3869.33	3172.37	3259.98	2689.75	1877.07	2554.05	2090.72	3371.85	2616.01	2333	3407.17	3946.87	0.865891	0.0975183	0.123005	0.260459	0.294605	0.652206	none	1084.66	5.1155	0	0	-	-	-	-	Unknown	-	-	-	-	0	-	-	0	-	-
neg-M1085T361	1296.58	1695.99	2854.5	2335.66	3398.82	1491.28	1484.53	2023.77	1050.4	1017.5	1495.63	1207.68	1016.24	1643.07	2054.76	1121.11	1067.25	1111.66	2448.86	1603.92	0.792008	0.227789	0.393048	0.441552	0.607523	0.693237	none	1084.85	6.00838	0	0	-	-	-	-	Unknown	-	-	-	-	0	-	-	0	-	-
neg-M1085T424	805.961	895.572	1319.03	1736.19	1085.4	1220.51	895.448	1744.31	1294.16	799.425	1128.3	1184.15	1665.59	3179.1	2571.5	1307.07	1099.18	3720.99	1593.82	2487.67	1.69018	0.0144464	0.035463	0.075179	0.129797	1.29701	up	1084.79	7.06169	0	0	-	-	-	-	Unknown	-	-	-	-	0	-	-	0	-	-
neg-M1085T439	3535.96	2705.45	7814	7879.62	5499.03	4585.09	4496.32	6855.37	4798.45	3618.54	2965.7	6310.98	9570.75	6124.03	6479.35	4873.96	6752.72	6620.41	6848.33	3249.91	1.15464	0.369363	0.481251	0.590871	0.683941	0.505084	none	1084.79	7.30857	0	0	-	-	-	-	Unknown	-	-	-	-	0	-	-	0	-	-
neg-M1085T49	1164.85	1199.36	1111.33	1268.64	1212.16	915.171	1179.38	1032.81	1043.99	1060.23	1172.49	993.919	1080.1	1280.41	1021.79	1189.46	1255.61	921.162	1092.27	1106.67	0.993382	0.873473	0.853428	0.943037	0.926315	0.0540805	none	1085.22	0.809533	0	0	-	-	-	-	Unknown	-	-	-	-	0	-	-	0	-	-
neg-M1086T275	903.257	1095.89	1229.02	1286.5	1017.8	825.627	646.301	700.457	835.143	699.957	1363.23	1081.94	1205.55	1215.71	1439.94	907.791	1443.99	831.586	1035.69	1029.41	1.25053	0.0276544	0.0432571	0.115109	0.14818	0.855354	none	1085.76	4.57864	0	0	-	-	-	-	Unknown	-	-	-	-	0	-	-	0	-	-
neg-M1086T307	2409.59	3387.88	1635.82	2659.82	2855.96	2155.37	3429.92	2296.32	3083.23	2877.19	2249.2	2099.6	1442.07	1412.88	1419.37	1933.27	1669.83	1681.44	2563.87	2854.03	0.721342	0.00614675	0.00684146	0.0426212	0.0430987	1.32154	none	1085.67	5.11568	0	0	-	-	-	-	Unknown	-	-	-	-	0	-	-	0	-	-
neg-M1086T361	635.965	903.45	2716.33	1304.95	2285.4	1706.8	899.946	1323.84	946.245	705.169	1195.96	574.793	603.343	945.796	1065.25	747.945	841.597	720.472	781.554	1275.64	0.651794	0.066091	0.0892096	0.204231	0.237764	1.18674	none	1085.85	6.00841	0	0	-	-	-	-	Unknown	-	-	-	-	0	-	-	0	-	-
neg-M1086T424	612.975	711.602	905.231	627.31	743.437	1029.02	674.567	1256.33	952.805	553.714	881.097	785.425	1222.76	2441.63	1956.7	1029.32	747.73	2683.79	1187.02	2032.12	1.85541	0.0067623	0.00684146	0.0453158	0.0430987	1.47748	up	1085.8	7.05847	0	0	-	-	-	-	Unknown	-	-	-	-	0	-	-	0	-	-
neg-M1086T438	2973.53	2020.57	3451.84	4549.87	3553.61	4024.57	2502.14	4016.87	3674.46	2936.58	3142.71	4203.68	6195.25	3423.98	4924.85	2949.31	4822.27	3876.6	3345.92	2595.64	1.17138	0.206038	0.352681	0.415696	0.569395	0.446141	none	1085.8	7.30597	0	0	-	-	-	-	Unknown	-	-	-	-	0	-	-	0	-	-
neg-M1086T49	1858.15	1887.32	1681.33	2215.38	2077.4	1843.93	1928.86	1951.28	2563.45	1826.08	1962.66	1505.02	1991.98	2590.09	2177.14	1973.1	1964.24	1822.49	2227.76	2347.85	1.03676	0.59065	0.279861	0.772507	0.494079	0.206396	none	1086.22	0.808633	0	0	-	-	-	-	Unknown	-	-	-	-	0	-	-	0	-	-
neg-M1087T360	498.149	806.662	1333.13	1286.51	2666.32	1240.45	1015.64	1289.84	1355.24	1144.82	463.133	284.159	233.052	530.043	1010.03	692.052	939.478	1088.75	1022.28	903.593	0.56712	0.0141973	0.00519604	0.0744309	0.0358065	1.91757	down	1086.86	6.00657	0	0	-	-	-	-	Unknown	-	-	-	-	0	-	-	0	-	-
neg-M1087T411	1914.54	2663.28	2569.04	3119.61	4902.86	1251.15	1942.37	1857.78	1329.66	1299.41	1698.19	1980.5	1704.03	3126.23	2060.71	1475.71	2148.1	1921.93	2479.9	2162.32	0.908442	0.868288	0.853428	0.940223	0.926315	0.103858	none	1086.81	6.84278	0	0	-	-	-	-	Unknown	-	-	-	-	0	-	-	0	-	-
neg-M1087T448	5311.73	5248.3	7264.2	16968.5	7846.25	6517.44	6365.39	8328.45	7159.18	5899.72	5467.5	8662.28	7006.96	12335.8	21758.4	6777.15	13019.8	13352.9	10015.1	12300.2	1.43931	0.0519904	0.0524259	0.173751	0.168295	1.00958	none	1086.81	7.47235	0	0	-	-	-	-	Unknown	-	-	-	-	0	-	-	0	-	-
neg-M1087T49	1355.31	1354.31	1542.12	1459.95	1323.17	1116.98	1102.93	1273.64	1522.48	1349.96	1153.51	1248.28	1328.27	1388.76	1305.15	1223.64	1297.08	1218.56	1140.37	1513.2	0.95642	0.363269	0.279861	0.585278	0.494079	0.287667	none	1087.22	0.809292	0	0	-	-	-	-	Unknown	-	-	-	-	0	-	-	0	-	-
neg-M1088T342	6098.66	7486.02	4924.2	5492.49	4745.23	4295.73	5907.65	5361.8	7135.08	6186.92	5438.66	5191.54	3693.49	3213.57	3800.57	2001.45	5135.03	4993.27	6736.45	5033.26	0.78491	0.0417216	0.0524259	0.150169	0.168295	1.0728	none	1087.69	5.69257	0	0	-	-	-	-	Unknown	-	-	-	-	0	-	-	0	-	-
neg-M1088T411	1068.83	1974.79	3114.48	2179.25	1733.76	1000.01	922.357	1412.3	948.11	953.093	1960.21	1591.78	1124.55	1950.36	1692.11	1167.35	1109.94	1829.17	1996.62	1368.69	1.03161	0.554319	0.435872	0.745503	0.645482	0.360689	none	1087.81	6.84302	0	0	-	-	-	-	Unknown	-	-	-	-	0	-	-	0	-	-
neg-M1088T448	4394.83	4189.46	5680.59	5149.11	5436.51	4855.93	4807.85	6801.1	5462.44	4740.42	5587.93	12316.6	5840.65	10593.6	7848.69	5154.44	5120.32	9692.29	6964.14	6717.89	1.47203	0.00672595	0.00388621	0.0451454	0.0293572	1.02533	none	1087.81	7.47101	0	0	-	-	-	-	Unknown	-	-	-	-	0	-	-	0	-	-
neg-M1088T49	1804.97	2002.81	1829.82	2000.87	2087.97	1813.94	2075.73	1972.26	2325.37	1852.25	1835.64	2015.8	2195.23	2256.98	2037.73	1865.35	2190.37	1968.07	2179.51	2258.73	1.05249	0.15999	0.14314	0.356415	0.322117	0.326363	none	1088.21	0.808742	0	0	-	-	-	-	Unknown	-	-	-	-	0	-	-	0	-	-
neg-M1089T342	3564.1	3686.37	2808.55	3963	3418.88	2892.97	3793.81	3597.22	5355.82	3573.04	3340.79	3976.08	2470.27	2395.41	2609.8	3052.04	2977.79	3615.89	4117.99	3230.93	0.867223	0.0965243	0.190316	0.258449	0.387123	0.551034	none	1088.69	5.69308	0	0	-	-	-	-	Unknown	-	-	-	-	0	-	-	0	-	-
neg-M1089T438	25700	34116.4	49800.7	27957.2	45994.9	27823.1	18251.3	36259.5	25673	13142.5	18977.9	24469.4	48579.5	27365.7	26638.4	14722.6	14337	18944.9	20378.5	10049.5	0.736625	0.0984592	0.0892096	0.261955	0.237764	0.992691	none	1088.83	7.29536	0	0	-	-	-	-	Unknown	-	-	-	-	0	-	-	0	-	-
neg-M1089T449	10601	14934.6	15022.2	15324.9	18718.4	13826.9	8751.13	16373.8	11187.8	11358.6	21502.2	27262.6	14932.7	25485.1	25345.5	32162.1	17789.2	21860	24404	17196.9	1.67481	0.00011185	0.000487129	0.00249981	0.00674369	1.35968	up	1088.83	7.4853	0	0	-	-	-	-	Unknown	-	-	-	-	0	-	-	0	-	-
neg-M1089T49	959.618	1086.05	864.027	1176.02	1041.93	1382.59	956.55	1058.71	1235.31	1019.81	1106.34	955.071	1070.67	1422.28	1006.36	1205.61	1415.34	1251.76	1051.93	1136.6	1.07804	0.231494	0.247451	0.44664	0.458458	0.418639	none	1089.21	0.80955	0	0	-	-	-	-	Unknown	-	-	-	-	0	-	-	0	-	-
neg-M1089T54	2198.68	1955.19	2770.42	1995.76	2638.5	2888.12	2511.48	2524.1	1912.69	1962.13	2504.82	1826.11	2196.55	1756.09	2256.6	2478.55	2290.64	1870.67	1781.51	2653.32	0.92541	0.289578	0.190316	0.512839	0.387123	0.362825	none	1089.04	0.891867	0	0	-	-	-	-	Unknown	-	-	-	-	0	-	-	0	-	-
neg-M108T186	735.785	796.667	774.623	812.392	644.499	932.194	850.872	901.351	662.563	1076.39	750.442	704.681	936.967	672.414	501.204	632.923	801.53	800.052	714.167	1026.55	0.921049	0.283368	0.352681	0.506469	0.569395	0.390976	none	108.021	3.09567	1	0	-	-	-	-	Unknown	-	-	-	-	0	-	-	2	p-Benzosemiquinone;o-Benzosemiquinone	C02389;C05060
neg-M108T201	917.572	833.223	491.942	513.268	608.651	543.424	477.404	545.439	482.81	563.343	1374.22	487.356	586.458	632.253	546.065	655.966	789.809	891.122	814.205	515.444	1.22014	0.16938	0.14314	0.369696	0.322117	0.555397	none	108.053	3.34612	0	0	-	-	-	-	Unknown	-	-	-	-	0	-	-	0	-	-
neg-M1090T192	4530.15	1160.29	760.024	1090.18	859.362	956.597	951.78	1552.27	1080.12	1281.55	1323.55	1023.61	1748.63	2644.56	1427.22	3224.89	856.4	944.734	1224.68	884.212	1.07595	0.571516	0.528849	0.758272	0.721575	0.356114	none	1089.52	3.2054	0	0	-	-	-	-	Unknown	-	-	-	-	0	-	-	0	-	-
neg-M1090T193	826.765	407.827	237.627	152.461	276.63	101.649	189.476	841.925	339.982	671.856	1090.3	599.755	555.624	189.223	508.321	2203.35	378.211	328.468	671.018	46.1764	1.62386	0.439849	0.435872	0.654641	0.645482	0.676528	none	1090	3.22075	0	0	-	-	-	-	Unknown	-	-	-	-	0	-	-	0	-	-
neg-M1090T345	5155.43	7340.31	5490.49	7749.4	7140.14	5220.7	7011.36	6901.8	7654.47	6535.1	5766.77	6064.17	3841.29	3834.25	4258.55	5288.9	4558.63	6273.56	5570.63	5793.54	0.774183	0.00354755	0.0114962	0.0299952	0.0611752	0.978638	none	1089.71	5.75155	1	0	-	-	-	-	Unknown	-	-	-	-	1	Ganglioside GA2 (d18:1/9Z-18:1)	HMDB0004889	0	-	-
neg-M1090T448	6858.33	12061.3	30698.9	29449.1	21702.9	20613.7	19134.5	14496.4	10922	9034.63	16025.9	19680.8	36327	18660.4	17648	10942.7	12934	13654.2	28779.8	20024.9	1.11262	0.446936	0.684211	0.659933	0.831565	0.448063	none	1089.83	7.46928	0	0	-	-	-	-	Unknown	-	-	-	-	0	-	-	0	-	-
neg-M1090T49	1545.64	1694.24	1552.05	1741.38	1528.63	1707.88	1478.3	1716.97	1786.09	1591.6	1570.15	1331.24	1838.87	1700.9	1434.13	1512.94	1315.74	1345.01	1525.14	2067.71	0.957109	0.328802	0.190316	0.55233	0.387123	0.318233	none	1090.21	0.809433	1	0	-	-	-	-	Unknown	-	-	-	-	1	CoA-[4'-phosphopantetheine]	HMDB0059598	0	-	-
neg-M1091T192	2873.4	901.731	481.92	785.67	605.741	469.279	564.286	1076.07	663.227	763.998	936.846	735.843	1101.32	1329.25	936.182	1782.4	611.987	692.155	654.085	468.049	1.00684	0.660929	0.435872	0.818834	0.645482	0.28229	none	1090.52	3.20487	0	0	-	-	-	-	Unknown	-	-	-	-	0	-	-	0	-	-
neg-M1091T346	3011.14	3919.63	3306.7	4888.2	4046.47	2631.48	3720.7	4107.44	4184.62	3743.65	2799.55	2845.77	2732.68	2217.67	2738.64	3073.55	2266.19	3724.57	2868.62	4189.6	0.78426	0.0085794	0.0232306	0.0530503	0.0981781	0.872895	none	1090.71	5.76192	0	0	-	-	-	-	Unknown	-	-	-	-	0	-	-	0	-	-
neg-M1091T438	21864.1	11333.3	29880.5	19961.2	33908	18500.5	16870.6	14543.1	20897.7	16089.8	6701.51	8209.81	11258.9	11932.4	29035.9	13504.6	13220.9	17899	28274.4	10301.4	0.737501	0.0641834	0.0432571	0.200033	0.14818	1.05464	none	1090.84	7.29991	0	0	-	-	-	-	Unknown	-	-	-	-	0	-	-	0	-	-
neg-M1091T486	5357.51	2525.65	6896.12	8125.1	11105.9	2481.57	5216.44	1993.94	3632.66	3806.84	10511.8	6961.05	4475.09	10193.6	9323.98	9652.86	9686.58	12291.4	11969.2	9804.18	1.85504	0.00291223	0.00388621	0.0259253	0.0293572	2.08799	up	1090.84	8.10451	0	0	-	-	-	-	Unknown	-	-	-	-	0	-	-	0	-	-
neg-M1091T49	1068.91	960.562	964.883	871.318	1105.41	1021.38	1096.26	1151.25	1021.37	1167.68	948.26	833.37	772.282	937.266	954.328	904.736	873.287	821.495	1012.74	915.969	0.860458	0.00116906	0.00105003	0.0136931	0.0116395	0.799916	none	1091.21	0.812183	0	0	-	-	-	-	Unknown	-	-	-	-	0	-	-	0	-	-
neg-M1092T395	4610.47	6663.35	5045.95	5853.4	5230.97	6066.84	5358.94	5496.48	7434.98	4991.37	7364.14	6274.78	5588.45	5368.15	5525.48	7185	4028.05	8372.12	7561.04	8613.07	1.16083	0.146571	0.0892096	0.337857	0.237764	0.514319	none	1091.72	6.58987	1	0	-	-	-	-	Unknown	-	-	-	-	1	Ganglioside GA2 (d18:1/18:0)	HMDB0004891	0	-	-
neg-M1092T449	2105.55	1013.99	3664.44	2789.24	4817.78	2774.95	1689.96	1732.61	2008.39	2416.51	1255.2	2102.29	749.254	3330.2	2740.01	1890.87	1285.52	1646.76	2828.32	1794.93	0.784513	0.235568	0.279861	0.451728	0.494079	0.720406	none	1091.9	7.48374	0	0	-	-	-	-	Unknown	-	-	-	-	0	-	-	0	-	-
neg-M1092T487	3409.76	1813.03	2995.06	2552.78	2795.21	2375.89	2422.58	1552.59	1761.65	2013.66	4240.54	9582.33	3810.34	4138.01	6661.22	6545.63	4206.19	6334.51	4497.22	5656	2.3498	2.36E-06	1.08E-05	0.00014592	0.000466231	2.56366	up	1091.84	8.12347	0	0	-	-	-	-	Unknown	-	-	-	-	0	-	-	0	-	-
neg-M1092T49	1169.03	1434.18	1172.52	1256.53	1407.65	1392.16	1350.46	1399.13	1551.49	1384.8	1230.87	1178.56	1468.66	1210.71	1353.19	1235.36	1462.28	1601.4	1156.49	1360.24	0.980752	0.641137	0.684211	0.806451	0.831565	0.118723	none	1092.21	0.810425	0	0	-	-	-	-	Unknown	-	-	-	-	0	-	-	0	-	-
neg-M1093T395	2790.14	5026.62	3585.24	4302.71	3892.89	3567.27	3842.19	3761.35	4704.62	3833.04	5726.51	4353.06	4246.22	4222.27	3339.43	5794.41	3096.96	6197.75	5981.88	6753.26	1.26473	0.0487667	0.075256	0.167146	0.213122	0.831099	none	1092.73	6.58988	0	0	-	-	-	-	Unknown	-	-	-	-	0	-	-	0	-	-
neg-M1093T439	5070.92	4200.69	6006.18	5152.18	5423.19	4855.99	2549.75	4092.98	4303.83	7158.84	1148.62	785.565	853.811	1662.43	6177.67	3851.84	4044.45	2923.5	551.148	2390.05	0.499628	0.0052852	0.00287947	0.0386335	0.0242149	2.67686	down	1092.85	7.30837	0	0	-	-	-	-	Unknown	-	-	-	-	0	-	-	0	-	-
neg-M1093T49	855.132	701.324	1081.15	995.792	1028.01	989.662	842.237	957.623	1055.8	1091.75	700.519	942.174	725.793	890.474	948.506	732.963	957.125	729.472	1174.69	922.853	0.908953	0.166014	0.105122	0.364984	0.264813	0.607567	none	1093.21	0.813617	0	0	-	-	-	-	Unknown	-	-	-	-	0	-	-	0	-	-
neg-M1093T52	2382.42	2237.32	2976.44	2268.72	2291.41	2556.13	3261.99	2542.56	2520.6	2213.43	2848.62	2628.79	2891.39	2703.38	2286.88	2817.61	2263.88	2334.63	2659.34	2676.59	1.03406	0.464094	0.279861	0.673762	0.494079	0.224589	none	1092.94	0.865917	0	0	-	-	-	-	Unknown	-	-	-	-	0	-	-	0	-	-
neg-M1094T284	889.232	1232.01	557.617	787.343	551.971	630.826	982.358	722.408	1115.66	742.842	629.762	371.263	250.357	267.157	196.387	389.795	662.517	411.175	622.828	806.926	0.561132	0.00232665	0.00388621	0.0223768	0.0293572	1.57291	down	1093.65	4.73753	0	0	-	-	-	-	Unknown	-	-	-	-	0	-	-	0	-	-
neg-M1094T296	538.342	537.878	473.86	243.33	300.845	439.214	864.686	592.637	375.158	2124.35	757.579	319.53	420.804	201.538	752.902	505.996	323.461	214.898	539.543	473.526	0.694849	0.301415	0.435872	0.524663	0.645482	0.678508	none	1093.85	4.93218	1	1	HemiBMP 58:3; HemiBMP(18:0/18:2/22:1)	C64H119O11P	[M-H]-	73.2	Lipids and lipid-like molecules	Glycerophospholipids	-	-	-	0	-	-	0	-	-
neg-M1094T395	1372.7	1495.71	1205.67	1793.65	1952.48	1573.87	1643.08	1540.96	1917.3	1565.52	2752.09	1891.95	1811.56	1662.18	1755.38	2055.21	1325.36	2592.54	2886.82	2898.62	1.34685	0.0133611	0.0185434	0.0714665	0.0842535	0.934004	none	1093.73	6.58963	0	0	-	-	-	-	Unknown	-	-	-	-	0	-	-	0	-	-
neg-M1094T49	1420.33	1084.95	1423.83	1178.85	1234.17	1296.38	1326.73	1333.56	1510.76	1391.41	1298.46	1476.3	1497.84	1323.59	1339.23	1422.18	1632.86	1421.31	1458.29	1439.51	1.08398	0.0438034	0.0524259	0.155018	0.168295	0.514444	none	1094.2	0.813617	0	0	-	-	-	-	Unknown	-	-	-	-	0	-	-	0	-	-
neg-M1095T264	1003.12	1019.33	1165.42	1236.66	1073.91	720.73	882.859	1058.72	873.37	757.864	1151.11	1159.37	1107.07	1017.47	1234.33	291.274	1019.87	1179.32	927.771	961.061	1.02621	0.894677	0.435872	0.954378	0.645482	0.0797909	none	1094.75	4.40082	0	0	-	-	-	-	Unknown	-	-	-	-	0	-	-	0	-	-
neg-M1095T284	569.797	857.427	351.561	520.671	355.787	440.88	557.856	472.674	728.886	450.916	545.233	262.562	220.249	244.32	196.952	354.657	397.574	268.999	341.829	438.227	0.616344	0.00201161	0.00208924	0.0202875	0.0193251	1.34982	down	1094.65	4.7341	0	0	-	-	-	-	Unknown	-	-	-	-	0	-	-	0	-	-
neg-M1095T49	1081.09	863.122	1031.83	908.669	872.224	883.167	1174.47	1457.27	919.502	911.227	960.928	1074.76	1244.31	1398.17	1147.1	1124.16	1020.48	1175.68	1088.06	1106.17	1.12247	0.06592	0.035463	0.204061	0.129797	0.745793	none	1095.2	0.8193	0	0	-	-	-	-	Unknown	-	-	-	-	0	-	-	0	-	-
neg-M1095T52	3277.32	1696.46	1795.92	2432.29	3019.11	3192	1974.34	1758.06	3269.39	1905.61	2059.12	2364.65	2193.13	3350.83	2509.44	2115.95	2288.72	1816.66	3100.8	2252.25	0.988941	0.936584	0.684211	0.97319	0.831565	0.124875	none	1094.94	0.860325	0	0	-	-	-	-	Unknown	-	-	-	-	0	-	-	0	-	-
neg-M1096T49	1173.42	1278.76	1078.24	1140.68	1448.11	1335.91	1311.82	1286.69	1586.62	1162.22	1317.04	1141.22	1434.63	1310.62	1092.79	1174.44	1285.18	1201.94	1396.76	1409.76	0.997023	0.988006	0.853428	0.99554	0.926315	0.131922	none	1096.2	0.811183	0	0	-	-	-	-	Unknown	-	-	-	-	0	-	-	0	-	-
neg-M1097T264	4749.7	4452.55	5109.02	5785.92	5137.49	2519.04	2442.48	2141.5	3117.93	1482.42	5026.15	2493.17	5062.76	4924.66	5598.91	2202.96	2689.86	2241.81	4636.89	3574.17	1.04097	0.723012	0.911797	0.85754	0.957009	0.343202	none	1096.76	4.39503	0	0	-	-	-	-	Unknown	-	-	-	-	0	-	-	0	-	-
neg-M1097T289	1240.87	1232.82	1249.88	1325.65	1254.32	1095.34	980.583	1280.88	1430.89	1174.71	1210.22	1181.03	1340.99	1363.2	1425.02	954.414	1182.08	1403.77	1354.99	1144.58	1.024	0.674308	0.684211	0.826903	0.831565	0.11324	none	1096.76	4.8126	0	0	-	-	-	-	Unknown	-	-	-	-	0	-	-	0	-	-
neg-M1098T264	1822.8	1788.69	3603.74	3814.46	1995.72	2113.52	1582.05	2794.41	1827.73	1203.29	2631.73	2376.43	3065.93	3445.48	2139.25	1508.32	1812.34	1703.7	2201.15	1899.2	1.01052	0.779211	0.739364	0.890325	0.864951	0.422691	none	1097.77	4.39508	0	0	-	-	-	-	Unknown	-	-	-	-	0	-	-	0	-	-
neg-M1098T307	67706.4	107356	44013.1	64138.4	60832.6	69467.8	77504.2	44929.2	84234.9	65059	57284.5	42549.8	32460.6	42881.4	24352.8	59538.2	44078	37457.4	62793.2	56681.1	0.671409	0.00536197	0.00150469	0.0390545	0.0150154	1.35923	none	1097.68	5.12065	1	1	HemiBMP 60:15; HemiBMP(20:5/20:5/20:5)	C66H99O11P	[M-H]-	75.4	Lipids and lipid-like molecules	Glycerophospholipids	-	-	-	0	-	-	0	-	-
neg-M1098T49	984.542	1297.25	913.388	1098.5	1002.52	1149.9	1026.48	1028.59	1017.55	967.131	1133.21	1112.67	1133.3	1215.19	1087.39	841.398	1098.46	1229.13	933.935	1148.19	1.04263	0.416172	0.279861	0.632622	0.494079	0.265964	none	1098.2	0.819217	0	0	-	-	-	-	Unknown	-	-	-	-	0	-	-	0	-	-
neg-M1099T264	1724.15	2242.44	2070.13	2542.24	2520.76	1895.44	1460.91	3473.95	2278.64	1674.63	1134.01	1112.8	1498.82	1620.76	1764.33	1767.5	2339.05	1943.81	2498.27	2110.26	0.812932	0.0900607	0.165494	0.247119	0.353868	0.752068	none	1098.77	4.39473	0	0	-	-	-	-	Unknown	-	-	-	-	0	-	-	0	-	-
neg-M1099T289	1533.73	1240.84	1312.79	1126.07	1475.24	956.092	766.771	861.508	1159.86	877.883	3097.3	1224.38	1455.02	1364.34	1517.25	1246.2	1396.61	799.872	1316.17	1150.02	1.2879	0.110804	0.14314	0.283092	0.322117	0.856023	none	1098.77	4.81173	0	0	-	-	-	-	Unknown	-	-	-	-	0	-	-	0	-	-
neg-M1099T307	41766.3	60049.1	27551.2	38565.6	38354.7	43299.9	48452	28101.9	50527.3	41751.9	35042.3	25743.5	20845.2	26453.5	16346	34255.4	26465.8	24689.8	39653.6	35381.3	0.680839	0.00335798	0.00150469	0.0288651	0.0150154	1.32336	none	1098.68	5.12103	0	0	-	-	-	-	Unknown	-	-	-	-	0	-	-	0	-	-
neg-M109T186	13684.9	16966.9	11631.6	14353.8	13005	16148	18297.9	16165.7	13078.8	17552.9	14138.6	12391.1	17839.3	14468.4	9664.23	12925.7	16877.2	18944.3	11029.6	18256.7	0.971169	0.634504	0.795936	0.802907	0.896467	0.265336	none	109.029	3.09562	1	1	Catechol	C6H6O2	[M-H]-	93.3	Benzenoids	Phenols	HMDB0000957	C00090	(map00361)Chlorocyclohexane and chlorobenzene degradation;(map00362)Benzoate degradation;(map00364)Fluorobenzoate degradation;(map00621)Dioxin degradation;(map00624)Polycyclic aromatic hydrocarbon degradation;(map00626)Naphthalene degradation;(map00627)Aminobenzoate degradation;(map01100)Metabolic pathways;(map01120)Microbial metabolism in diverse environments;(map01220)Degradation of aromatic co…	6	Pyrocatechol;Hydroquinone;(E,E)-2,4-Hexadienedial;1,3-Benzenediol;5-Methyl-2-furancarboxaldehyde;2-Acetylfuran	HMDB0000957;HMDB0002434;HMDB0031180;HMDB0032037;HMDB0033002;HMDB0033127	6	Catechol;Hydroquinone;Resorcinol;Benzenediol;5-Methyl-2-furaldehyde;Catechol	C00090;C00530;C01751;C01785;C11115;C15571
neg-M1100T264	904.9	1202.77	1489.97	1520.94	1923.26	1546.98	1640.87	898.909	1497.76	1124.87	720.76	505.242	742.361	631.528	1330.9	1870.07	1654.8	2256.97	1897.21	1737.28	0.970613	0.525399	1	0.725486	1	0.449237	none	1099.78	4.39485	0	0	-	-	-	-	Unknown	-	-	-	-	0	-	-	0	-	-
neg-M1100T307	20413.2	24370.9	10263.4	16448.4	13737.4	15112.5	30621.1	11180.4	19241	22724.2	14280.5	10188.5	7933.56	12763.7	6353.6	20266.9	10231.9	9290.62	16021.4	18153.5	0.681562	0.0264075	0.0232306	0.111452	0.0981781	1.33556	none	1099.69	5.12122	1	0	-	-	-	-	Unknown	-	-	-	-	1	Permetin A	HMDB0030527	0	-	-
neg-M1100T327	5810.43	9381.06	7346.01	7932.78	8532.06	7024.3	10268.3	6336.08	8931.04	8043.42	6849.1	5037.63	4522.87	3013.09	5188.75	5838.26	5952.61	4615.65	6278.06	6511.56	0.675928	0.000580217	0.000487129	0.0083492	0.00674369	1.47152	none	1099.69	5.45245	1	0	-	-	-	-	Unknown	-	-	-	-	1	Permetin A	HMDB0030527	0	-	-
neg-M1100T49	1043.8	1224.74	860.285	1099.13	907.142	1265.57	1043.4	989.616	933.003	988.631	1085.32	1044.59	945.925	1341.38	1018.49	845.723	936.835	926.107	1092.85	1028.69	0.991367	0.87431	0.970512	0.943531	0.985368	0.081476	none	1100.2	0.81685	0	0	-	-	-	-	Unknown	-	-	-	-	0	-	-	0	-	-
neg-M1101T190_1	34002.4	13462.5	21165.3	17286.4	16359.2	16114.7	22065	16290.6	7861.9	28526.3	22509.4	24082.2	24649.7	12848.1	9903.4	42871.1	14027	24130.9	23488.3	43490.2	1.25302	0.338449	0.314999	0.561975	0.532686	0.620041	none	1100.97	3.16747	0	0	-	-	-	-	Unknown	-	-	-	-	0	-	-	0	-	-
neg-M1101T190_2	39680.4	13506	23827.8	21528.5	17633.2	17975.9	22528.4	18598.1	8752.29	32501.1	24273.6	27834.7	26865.8	15180.3	10398.8	47999.3	14959.9	26600.1	26363.4	49120.5	1.24507	0.362864	0.279861	0.585163	0.494079	0.602266	none	1101.47	3.16756	0	0	-	-	-	-	Unknown	-	-	-	-	0	-	-	0	-	-
neg-M1101T307	5895.06	7414.94	3656.48	6740.78	4611.18	4865.36	5823.94	4038.88	8882.3	5076.53	5453.84	4050.1	3716.72	3170.66	3083.09	5746.42	4827	4940.07	5813.4	5815.41	0.817759	0.11711	0.14314	0.293877	0.322117	0.696865	none	1100.68	5.12134	0	0	-	-	-	-	Unknown	-	-	-	-	0	-	-	0	-	-
neg-M1101T327	3702.4	5240.16	4302.12	6194.07	5331.91	4048.94	6032.17	3970.06	5405.58	5003.63	4559.98	3308.89	2440.24	1942.2	2521.25	4108.95	3377.25	3107.09	4024.86	4189.78	0.6821	0.00158272	0.00287947	0.0170175	0.0242149	1.3929	none	1100.69	5.45243	0	0	-	-	-	-	Unknown	-	-	-	-	0	-	-	0	-	-
neg-M1101T52	7491.49	6477.98	6235.26	7928.65	6893.49	6471.93	8296.5	7478.59	8368.43	7330.26	5562.34	6512.69	6799.12	5644.06	6870.26	7500.77	7303.19	4812.54	6112.57	6138.76	0.86685	0.0159414	0.0232306	0.0802829	0.0981781	0.741607	none	1101.01	0.86935	0	0	-	-	-	-	Unknown	-	-	-	-	0	-	-	0	-	-
neg-M1102T190_1	25172.8	9390.48	15605.7	14377.4	11748.8	12382.8	15365.6	12713.4	6132.85	21550.6	17062.3	17988	19115	10051.7	6414.96	33481.4	11584.1	17606.8	18473.4	34066.7	1.28665	0.319345	0.279861	0.542506	0.494079	0.653808	none	1101.97	3.16385	1	0	-	-	-	-	Unknown	-	-	-	-	10	TG(24:0/22:6(4Z,7Z,10Z,13Z,16Z,19Z)/24:0);TG(24:1(15Z)/22:4(7Z,10Z,13Z,16Z)/24:1(15Z));TG(24:0/24:0/22:6(4Z,7Z,10Z,13Z,16Z,19Z));TG(24:0/24:1(15Z)/22:5(4Z,7Z,10Z,13Z,16Z));TG(24:0/24:1(15Z)/22:5(7Z,10Z,13Z,16Z,19Z));TG(24:0/22:5(4Z,7Z,10Z,13Z,16Z)/24:1(15Z));TG(24:0/22:5(7Z,10Z,13Z,16Z,19Z)/24:1(15Z));TG(24:1(15Z)/24:0/22:5(4Z,7Z,10Z,13Z,16Z));TG(24:1(15Z)/24:0/22:5(7Z,10Z,13Z,16Z,19Z));TG(24:1(1…	HMDB0047677;HMDB0052253;HMDB0047171;HMDB0047357;HMDB0047362;HMDB0047541;HMDB0047661;HMDB0052021;HMDB0052026;HMDB0052148	0	-	-
neg-M1102T190_2	13666.4	4828	8403.55	6923.61	6061.86	6921.37	7498.79	6594.32	3077.38	10772.8	9113.5	9438.34	9562.59	4687	4611.52	18381.5	5785.85	9220.92	9740.93	16838.9	1.30279	0.242183	0.314999	0.459614	0.532686	0.706287	none	1102.48	3.16672	0	0	-	-	-	-	Unknown	-	-	-	-	0	-	-	0	-	-
neg-M1102T307	2500.78	3338.29	1822.52	2335.79	2024.15	3269.47	2689.81	2228.39	2822.47	3125.11	1925.46	2356.74	1606.67	2035.64	1327.77	2608.43	1760.24	1926.61	2763.64	3307.03	0.826487	0.0746703	0.105122	0.220722	0.264813	0.875696	none	1101.66	5.12475	0	0	-	-	-	-	Unknown	-	-	-	-	0	-	-	0	-	-
neg-M1102T342	89849.6	122033	92046.8	105225	101972	61866.4	93581.3	86110.4	120318	88383.4	71022	67590.3	40061.9	38727.3	43404.8	52725	60960	75712.7	79054.4	73310.3	0.626771	0.000323491	0.000205677	0.00548167	0.00362904	1.72825	down	1101.71	5.69238	0	0	-	-	-	-	Unknown	-	-	-	-	0	-	-	0	-	-
neg-M1102T49	798.775	1319.47	1142.14	1158.65	1161.73	1058.13	1171.22	996.32	935.998	1008.8	1227.36	1093.2	1091.35	1335.78	996.273	881.287	980.688	909.027	977.446	1035.22	0.979202	0.747277	0.528849	0.871987	0.721575	0.110187	none	1102.19	0.81655	0	0	-	-	-	-	Unknown	-	-	-	-	0	-	-	0	-	-
neg-M1102T52	3651.05	2824.27	2833.45	3438.75	3756.87	3111.89	3126.42	2788.13	3552.33	3287.27	2431.48	2583.84	3115.14	2657.07	2982.22	3150.25	2984.33	2098.44	2606.51	3020.07	0.853537	0.00842018	0.0146896	0.0523791	0.0721339	0.862745	none	1102.01	0.873	0	0	-	-	-	-	Unknown	-	-	-	-	0	-	-	0	-	-
neg-M1103T190_1	5473.06	2133.77	2953.29	2537.79	2427.66	2679.58	3284.18	2214.15	1087.49	4521.34	3771.36	3500.06	3875.79	2140.22	1036.92	6344.75	1804.89	3817.3	3208.97	7181.58	1.25141	0.462017	0.393048	0.672163	0.607523	0.605924	none	1102.98	3.16303	0	0	-	-	-	-	Unknown	-	-	-	-	0	-	-	0	-	-
neg-M1103T190_2	2071.54	828.553	1275.29	1257.85	1227.16	1003.81	999.182	883.977	681.42	1894.3	1496.68	1430.66	1610.93	899.027	830.953	3071.08	934.935	1234.02	1233.48	2662.08	1.27062	0.263471	0.314999	0.483733	0.532686	0.605711	none	1103.48	3.1687	0	0	-	-	-	-	Unknown	-	-	-	-	0	-	-	0	-	-
neg-M1103T260	862.058	880.935	1387.89	1016.1	1027.06	976.12	1301.78	781.771	562.342	701.433	1063.01	1128.86	1162.36	1355.9	831.778	1160.41	1194.06	1582	1056.89	960.591	1.21041	0.0581372	0.0630128	0.187317	0.189804	0.829459	none	1102.77	4.33092	0	0	-	-	-	-	Unknown	-	-	-	-	0	-	-	0	-	-
neg-M1103T342	55783.1	75085.4	53087.4	67748.7	63215.6	39616.3	59058.4	54351.3	75035.6	54076.6	42548.5	42769.2	25064.3	25332.4	28351.5	32531.2	35859.4	46566.3	51063.4	43975.3	0.626507	0.000211597	0.000205677	0.00401322	0.00362904	1.72036	down	1102.71	5.69249	0	0	-	-	-	-	Unknown	-	-	-	-	0	-	-	0	-	-
neg-M1103T52	2923.72	3328.71	2902.06	4119.31	3299.7	3278.97	3581.94	3245.12	4232.22	3445.38	2077.58	3148.52	3344.06	2555.78	3187.25	3886.62	3752.25	2622.9	2968.88	3019.91	0.88959	0.0977565	0.14314	0.260824	0.322117	0.595961	none	1103.01	0.867083	0	0	-	-	-	-	Unknown	-	-	-	-	0	-	-	0	-	-
neg-M1103T54	2911.47	2043.13	2094.53	2084.76	2028.42	2626.31	2492.42	2949.3	3267.36	2566.56	2543.81	3066.6	2633.03	2568.9	2727.69	2660.85	2876.2	2346.62	2883.34	2348.31	1.06348	0.263466	0.352681	0.483733	0.569395	0.278114	none	1103.07	0.904717	1	0	-	-	-	-	Unknown	-	-	-	-	68	TG(22:0/24:0/22:0);TG(24:0/20:0/24:0);TG(20:0/24:0/24:0);TG(22:0/22:0/24:0);TG(i-19:0/a-25:0/i-24:0);TG(19:0/a-25:0/i-24:0);TG(19:0/i-24:0/a-25:0);TG(i-19:0/i-24:0/a-25:0);TG(i-20:0/i-24:0/i-24:0);TG(20:0/i-24:0/i-24:0);TG(i-21:0/22:0/a-25:0)[rac];TG(i-21:0/i-22:0/a-25:0)[rac];TG(21:0/22:0/a-25:0)[rac];TG(21:0/i-22:0/a-25:0)[rac];TG(a-21:0/22:0/a-25:0)[rac];TG(a-21:0/i-22:0/a-25:0)[rac];TG(21:0/a…	HMDB0046406;HMDB0047101;HMDB0045635;HMDB0046382;HMDB0063758;HMDB0064098;HMDB0064346;HMDB0064475;HMDB0064786;HMDB0066249;HMDB0066389;HMDB0066805;HMDB0067014;HMDB0067060;HMDB0067427;HMDB0067583;HMDB0067692;HMDB0067987;HMDB0068009;HMDB0068287;HMDB0068787;HMDB0068915;HMDB0069111;HMDB0069172;HMDB0069180;HMDB0069190;HMDB0069201;HMDB0069203;HMDB0069204;HMDB0069231;HMDB0069235;HMDB0069253;HMDB0069291;HMD…	0	-	-
neg-M1104T190	585.71	155.846	311.33	212.498	171.845	156.351	214.998	186.31	88.474	348.409	352.086	446.634	412.009	203.617	37.1392	515.629	90.4114	220.259	369.677	865.783	1.44473	0.542976	0.190316	0.738091	0.387123	0.678277	none	1103.97	3.16275	0	0	-	-	-	-	Unknown	-	-	-	-	0	-	-	0	-	-
neg-M1104T260	774.225	590.05	722.06	702.054	1196.79	669.634	487.984	566.67	584.942	430.235	848.076	834.434	841.143	725.785	1120.98	778.874	766.425	1060.12	795.544	1280.71	1.34611	0.00909452	0.00208924	0.0551092	0.0193251	1.20557	none	1103.77	4.33026	0	0	-	-	-	-	Unknown	-	-	-	-	0	-	-	0	-	-
neg-M1104T342	20375.5	26610.4	20514.6	24044	23607.7	13953.5	24025.6	20180.1	28887.3	20658	15907.4	15039.3	9258.6	9743.87	10516	12028.1	14715.6	18443.7	18483.7	16738.2	0.63213	0.000297867	0.000324753	0.00511029	0.00501648	1.71423	down	1103.72	5.69273	0	0	-	-	-	-	Unknown	-	-	-	-	0	-	-	0	-	-
neg-M1104T49	990.596	895	1113.9	1118.64	1017.66	748.703	853.125	1072.15	991.372	806.115	1218.12	949.335	1019.63	1327.27	1178.59	912.811	1015.2	1281.4	885.824	1062.61	1.12944	0.071574	0.123005	0.21533	0.294605	0.710673	none	1104.19	0.818842	0	0	-	-	-	-	Unknown	-	-	-	-	0	-	-	0	-	-
neg-M1104T52	1831.37	1445.19	1396.1	1572.47	2054.25	1717.95	1569.51	1603.71	1652.59	1463.18	1528.85	1537.14	1333.8	1734.43	1758.37	1904.36	1816.15	1374.23	1550.4	1697.76	0.995657	0.936265	0.970512	0.973057	0.985368	0.0693908	none	1104.01	0.867475	0	0	-	-	-	-	Unknown	-	-	-	-	0	-	-	0	-	-
neg-M1104T54	1575.08	1217.09	1473.1	1264.83	871.301	1572.49	1506.26	1606.9	1714.51	1627.55	1552.12	1702.35	1398.91	1351.83	1637.23	1791.89	1058.12	1175.11	1685.69	1300.78	1.01559	0.825063	0.853428	0.916621	0.926315	0.111466	none	1104.07	0.89985	0	0	-	-	-	-	Unknown	-	-	-	-	0	-	-	0	-	-
neg-M1105T226	586.61	572.048	2444.2	1860.29	454.081	1301.51	525.698	1690.6	1403.62	503.77	2266.73	487.702	3318.3	900.403	1030.35	3641.94	2447.66	1850.04	1588.45	1847.1	1.70851	0.0600108	0.0892096	0.191257	0.237764	1.73348	none	1104.55	3.77487	1	0	-	-	-	-	Unknown	-	-	-	-	1	Tragopogonsaponin F	HMDB0037919	0	-	-
neg-M1105T342	8101.93	11550.5	7722.5	8919.48	9986.75	5297.92	8299.82	6234.55	10563.2	9175.83	6583.93	7148.25	4116.29	4125.49	5108.44	5048.49	5662.13	8042.2	7048.93	8335.87	0.713084	0.00622041	0.00684146	0.0430329	0.0430987	1.32585	none	1104.71	5.69396	1	0	-	-	-	-	Unknown	-	-	-	-	0	-	-	2	alpha-D-Galactosyl-diphosphoundecaprenol;alpha-D-Glucopyranosyl-diphospho-ditrans,octacis-undecaprenol	C04507;C19772
neg-M1106T227	376.434	440.788	1692.7	1008.64	404.75	826.703	364.426	1256.49	680.671	332.615	1303.01	337.615	2302.83	579.782	695.24	2100.28	1501.5	952.728	941.604	1197.45	1.61317	0.0750298	0.105122	0.221523	0.264813	1.55068	none	1105.55	3.77648	1	0	-	-	-	-	Unknown	-	-	-	-	2	Neomacrostemonoside D;Soyasaponin A2	HMDB0034308;HMDB0038607	0	-	-
neg-M1106T342	2697.96	3219.92	2793.21	3839.36	3925.13	2854.01	4074.05	3367.59	4260.87	3609.26	2554.65	3456.53	2133.84	1694.43	2221.38	2292.59	2573.37	3109.09	3217.35	3397.72	0.769339	0.00805988	0.0089307	0.050857	0.0516199	1.0534	none	1105.69	5.69412	0	0	-	-	-	-	Unknown	-	-	-	-	0	-	-	0	-	-
neg-M1106T378	3022.3	4944.52	3230.83	4383.37	4099.33	3763.94	3778.26	3438.29	5039.37	3649.92	4317.7	2676.38	2936.89	2577.51	146.246	4129.56	2032.14	5068.97	3719.99	5799.49	0.848914	0.244773	0.393048	0.462689	0.607523	1.3443	none	1105.74	6.30745	0	0	-	-	-	-	Unknown	-	-	-	-	0	-	-	0	-	-
neg-M1106T395	66067.8	93330.9	75803.4	93622.6	90137.6	82976.5	82046	80490.6	106784	74010.8	89766.4	58827	59891.4	62714.7	60074.6	97985.2	51738.1	116544	85433.1	109099	0.937065	0.369938	0.528849	0.591405	0.721575	0.331399	none	1105.74	6.58975	0	0	-	-	-	-	Unknown	-	-	-	-	0	-	-	0	-	-
neg-M1107T190	554.684	433.76	311.996	614.44	398.704	468.57	511.052	316.605	458.448	544.935	296.39	410.638	778.755	636.808	514.515	497.911	628.644	593.95	668.877	472.349	1.19198	0.163993	0.123005	0.361953	0.294605	0.478772	none	1107.43	3.15978	0	0	-	-	-	-	Unknown	-	-	-	-	0	-	-	0	-	-
neg-M1107T227	302.049	351.21	975.71	384.759	278.98	504.034	356.15	572.979	515.929	287.103	784.422	275.286	993.662	484.701	437.047	1210.26	901.068	558.67	633.471	744.254	1.55067	0.0311423	0.0524259	0.124449	0.168295	1.46507	up	1106.55	3.77807	1	0	-	-	-	-	Unknown	-	-	-	-	1	Tragopogonsaponin G	HMDB0037923	0	-	-
neg-M1107T341	1202.66	1225.6	1117.12	1578.42	1662.41	988.497	1689.97	1811.59	1696.37	1720.83	945.231	1086.79	777.731	907.048	656.841	1054.26	1035.42	1580.4	1391.12	1156.1	0.720793	0.00565637	0.00519604	0.0404713	0.0358065	1.27992	none	1106.69	5.69043	0	0	-	-	-	-	Unknown	-	-	-	-	0	-	-	0	-	-
neg-M1107T378	2043.93	3042.63	2373.57	2972.04	2459.55	2365.62	2401.51	2218.57	3262.35	2346.57	2673.08	1655.29	1850.13	1808.54	1985.63	2700.6	1528.49	3385.46	2525.67	3479.14	0.925674	0.328732	0.528849	0.55233	0.721575	0.360851	none	1106.74	6.30769	0	0	-	-	-	-	Unknown	-	-	-	-	0	-	-	0	-	-
neg-M1107T395	38378.6	58738	46817.4	58439.1	56228.2	48877.6	53176.8	48414.1	63413.7	45835.9	54713.4	36394.3	38893.3	39542	37741.8	59470.4	32575.8	70835.1	54985.6	68353.1	0.952124	0.468922	0.630529	0.678468	0.796363	0.2691	none	1106.75	6.58968	0	0	-	-	-	-	Unknown	-	-	-	-	0	-	-	0	-	-
neg-M1107T53	1963.13	1742.07	1716.03	1991.62	1802.16	1650.6	1867.87	1706.85	2055.27	1971.44	1699.6	2508.72	1764.53	2204.8	1700.06	2208.23	1775.37	1231.52	2180.68	2112.83	1.04978	0.637271	0.481251	0.804306	0.683941	0.151465	none	1106.98	0.887867	0	0	-	-	-	-	Unknown	-	-	-	-	0	-	-	0	-	-
neg-M1108T306	1386.96	2057.45	2256.97	2437.05	1914.42	2178.31	1914.33	2185.88	2939.08	2303.14	3298.15	2522.98	1800.67	2658.52	2246.77	2543.13	2175.66	2417.57	3004.38	2471.97	1.16531	0.0699384	0.0630128	0.212366	0.189804	0.617652	none	1107.66	5.09355	0	0	-	-	-	-	Unknown	-	-	-	-	0	-	-	0	-	-
neg-M1108T395	16567.9	23204.8	16340.5	22329.8	21618.3	21105.3	18675.7	19091.3	24195.3	17017.2	19943.4	14210.8	14818.8	14180.9	14004	21970	11454.4	27141.3	19306.9	25406.9	0.911521	0.25685	0.352681	0.476762	0.569395	0.431637	none	1107.75	6.58968	0	0	-	-	-	-	Unknown	-	-	-	-	0	-	-	0	-	-
neg-M1109T275	950.3	892.271	937.003	1447.52	851.412	717.14	725.101	669.342	1246.47	726.859	834.875	812.455	875.78	955.896	985.158	821.403	899.982	806.526	861.864	800.091	0.94441	0.729111	0.911797	0.86034	0.957009	0.240645	none	1108.76	4.57872	0	0	-	-	-	-	Unknown	-	-	-	-	0	-	-	0	-	-
neg-M1109T305	904.257	1299.45	1644.06	1577.63	1292.2	1713.57	1331.25	1362.92	2314.02	1635.34	2285.18	1845.37	1510.33	1422.48	1196.34	1629.47	1424.93	1579.59	2724.63	1781.47	1.15424	0.206824	0.279861	0.416604	0.494079	0.522269	none	1108.66	5.08734	1	0	-	-	-	-	Unknown	-	-	-	-	1	Caspofungin	HMDB0014661	0	-	-
neg-M1109T395	6196.86	8563.14	6664.59	8186.35	7762.85	6926.21	7384.97	5763.64	9830.35	6365.74	7953.86	6071.58	5653.23	6879.59	6689.13	5177.43	4779.75	11118.1	9998.7	10319.7	1.01353	0.891191	0.795936	0.952583	0.896467	0.154683	none	1108.74	6.5898	1	0	-	-	-	-	Unknown	-	-	-	-	1	Ganglioside GA2 (d18:1/18:0)	HMDB0004891	0	-	-
neg-M1109T54	2172.35	1745.8	2589.53	1521.72	1695.08	2722.4	1598.96	1345.14	2306.11	1260.59	2746.26	2721.07	917.175	2197.25	2612.81	1117.63	2428.66	1873.61	2852.37	1989.7	1.13181	0.529628	0.279861	0.72873	0.494079	0.412863	none	1109.04	0.89755	0	0	-	-	-	-	Unknown	-	-	-	-	0	-	-	0	-	-
neg-M110T186	933.106	1059.38	696.349	946.272	855.038	1070.79	1057.1	872.014	779.281	1121.7	893.278	915.997	1177.71	803.53	450.195	856.784	1106.39	1161.32	718.522	1049.62	0.972563	0.631424	0.970512	0.801054	0.985368	0.318147	none	110.032	3.09548	0	0	-	-	-	-	Unknown	-	-	-	-	0	-	-	0	-	-
neg-M110T472	2454.27	1859.94	1928.09	999.561	1376.59	2132.22	2199.6	2126.83	1164.19	2456.57	1863.41	1271.73	2760.68	1122.31	3105.13	1409.08	1068.46	1136.36	1060.9	683.565	0.827989	0.178605	0.217563	0.381017	0.421861	0.683431	none	109.999	7.86237	0	0	-	-	-	-	Unknown	-	-	-	-	0	-	-	0	-	-
neg-M1110T255	2152.3	2482.41	1359.57	750.768	1092.7	1524.1	4575.96	2296.24	1308.65	10686.2	1290.34	341.479	890.753	425.032	3389.02	805.166	724.948	621.488	840.562	2243.01	0.409927	0.0233276	0.0185434	0.102427	0.0842535	1.80684	down	1109.85	4.2526	0	0	-	-	-	-	Unknown	-	-	-	-	0	-	-	0	-	-
neg-M1110T395	3115.99	3438.64	3691.91	3283.95	4013.16	4098.06	3740.13	3455.13	4348.41	3750.34	3683.17	2599.48	3023.15	2692.16	3485.37	3910.48	1959.04	5911.08	4800.84	4110.43	0.97941	0.574544	0.684211	0.761069	0.831565	0.241735	none	1109.72	6.59004	0	0	-	-	-	-	Unknown	-	-	-	-	0	-	-	0	-	-
neg-M1111T255	1435.16	1712.03	1035.54	463.236	628.805	920.791	3170.94	1675	1061.69	6652.54	1000.5	542.235	543.024	462.805	3052.33	839.928	656.131	1038.32	932.12	1521.57	0.564572	0.17119	0.14314	0.372176	0.322117	1.03448	none	1110.85	4.25341	0	0	-	-	-	-	Unknown	-	-	-	-	0	-	-	0	-	-
neg-M1111T275	3026.93	4226.77	927.381	4213.57	3388.09	3205.87	2726.82	3547.3	2332.8	1407.43	3579.44	2355.97	4434.63	3736.59	4147.71	3357.34	2542.95	2163.12	2264.71	1824.91	1.04842	0.61403	0.911797	0.78943	0.957009	0.348255	none	1110.78	4.57677	0	0	-	-	-	-	Unknown	-	-	-	-	0	-	-	0	-	-
neg-M1111T395	1047.27	1259.28	1042.79	1612.53	1834.08	1391.85	1220.63	1656.22	2022.02	971.612	1091.45	961.205	1343.23	1111.54	935.61	1572.35	722.124	1479.31	1495.89	1601.83	0.875963	0.267334	0.279861	0.487937	0.494079	0.470477	none	1110.72	6.588	0	0	-	-	-	-	Unknown	-	-	-	-	0	-	-	0	-	-
neg-M1111T438	3124.8	2630.22	5858.58	2451.63	4399.04	3254.89	4236.36	3480.88	3455.23	3063.98	2857.75	2948.65	5600.86	5460.84	3866.64	2567.94	2994.22	7136.21	4036.9	1879.91	1.0944	0.771777	0.970512	0.88599	0.985368	0.214452	none	1110.81	7.30696	0	0	-	-	-	-	Unknown	-	-	-	-	0	-	-	0	-	-
neg-M1112T190_1	1571.64	1001.93	1534.1	922.498	1237.35	1021.89	1417.05	1171.41	549.238	1669.21	1061.65	1370.96	826.436	464.557	499.707	1497.4	523.938	1201.09	1498.07	1928.72	0.898829	0.387595	0.481251	0.608574	0.683941	0.617464	none	1111.96	3.1716	0	0	-	-	-	-	Unknown	-	-	-	-	0	-	-	0	-	-
neg-M1112T190_2	2071.66	1263.44	1886.93	1508.95	1391.64	1290.41	1567.04	1302.58	681.546	2005.42	1376.17	1549.52	1141.01	634.939	739.087	1807.42	806.386	1476.25	1424.84	2299.75	0.885485	0.366931	0.481251	0.588984	0.683941	0.553058	none	1112.46	3.17203	0	0	-	-	-	-	Unknown	-	-	-	-	0	-	-	0	-	-
neg-M1112T255	803.396	951.097	508.569	576.097	602.656	772.271	1537.5	1103.46	661.613	4073.61	385.536	288.505	712.795	291.819	1320.66	460.863	405.545	691.751	539.084	879.838	0.515639	0.0399347	0.0432571	0.146287	0.14818	1.36733	down	1111.85	4.2524	0	0	-	-	-	-	Unknown	-	-	-	-	0	-	-	0	-	-
neg-M1112T275	2140.42	2690.14	2429.69	3040.08	2286.42	1938.34	1552.38	1610.19	1544.11	1578.3	1979.94	1551.93	2116.2	2589.46	746.401	1405.65	2037.77	1503.73	1808.91	1372.75	0.82233	0.127661	0.105122	0.309944	0.264813	0.85043	none	1111.78	4.577	0	0	-	-	-	-	Unknown	-	-	-	-	0	-	-	0	-	-
neg-M1112T438	2779.1	3415.85	2299.79	3618.69	3775.9	1859.44	1846.04	2674.71	2928.11	2415.58	2499.96	3267.28	3388.33	3232.63	2938.78	2168.65	1945.42	2487.83	2941.63	1757.96	0.964338	0.781109	0.853428	0.891528	0.926315	0.143523	none	1111.81	7.29885	0	0	-	-	-	-	Unknown	-	-	-	-	0	-	-	0	-	-
neg-M1113T190	1204.9	852.04	1250.78	956.886	993.46	1034.05	1053.47	734.404	451.989	1158.7	918.981	1140.51	575.451	311.843	268.403	1141.93	472.321	783.257	1027.66	1446.82	0.834533	0.199345	0.314999	0.406757	0.532686	0.871811	none	1112.96	3.16963	0	0	-	-	-	-	Unknown	-	-	-	-	0	-	-	0	-	-
neg-M1113T275	1859.53	2929.49	2058.96	3368.48	2816.88	2121.97	1595.97	1883.62	3168.89	1938.91	1249.07	1051.15	1017.36	1237.19	2576.69	1647.16	3507.23	3297.79	2483.67	2778.6	0.877993	0.267848	0.393048	0.48821	0.607523	0.713132	none	1112.79	4.5774	0	0	-	-	-	-	Unknown	-	-	-	-	0	-	-	0	-	-
neg-M1113T423	1040.38	1192.84	2250.6	3397.34	1510.8	2231.3	1306.55	1996.71	984.254	708.87	2125.56	1757.1	2844.67	4329.32	4918.59	1990.09	1466.69	4101.79	2009.63	2549.07	1.69032	0.0132584	0.0288056	0.0711482	0.113035	1.50236	up	1112.83	7.05797	0	0	-	-	-	-	Unknown	-	-	-	-	0	-	-	0	-	-
neg-M1113T439	7373.76	8256.34	8220.25	7489.79	10184.9	6432.07	4120.74	6162.98	5842.55	6254.8	3413.77	16121.2	11593.2	10499.5	9790.88	7522.31	7158.93	7195.15	16532.7	15479.5	1.49715	0.0735771	0.0524259	0.218704	0.168295	0.964625	none	1112.82	7.31988	0	0	-	-	-	-	Unknown	-	-	-	-	0	-	-	0	-	-
neg-M1113T51	1621.84	1382.18	1534.27	1997.31	1296.46	1225.31	1374.86	1619.82	1833.52	1351.6	2027.17	1689.94	1587.57	2100.2	1947.89	1890.31	1913.41	1515.22	1431.02	1840.88	1.17762	0.0185203	0.0232306	0.0884241	0.0981781	0.900357	none	1112.88	0.844633	0	0	-	-	-	-	Unknown	-	-	-	-	0	-	-	0	-	-
neg-M1114T275	1105.1	1140.97	1150.46	1743.09	1892.92	1228.41	827.286	1772.21	1593.63	1745.47	551.454	514.16	622.284	563.132	1001.68	1595.54	2010.93	1207.8	1847.8	1697.46	0.817789	0.149775	0.314999	0.34239	0.532686	1.04132	none	1113.79	4.57666	0	0	-	-	-	-	Unknown	-	-	-	-	0	-	-	0	-	-
neg-M1114T441	2961.68	6070.32	5466.33	5221.98	6583.43	4977.38	2896.69	4587.35	4510.8	7852.78	2191.38	7322.79	8127.18	7567.87	5493.26	5907.32	4468.75	12149.2	5700.12	4404.64	1.23869	0.346765	0.352681	0.570083	0.569395	0.485189	none	1113.83	7.34275	0	0	-	-	-	-	Unknown	-	-	-	-	0	-	-	0	-	-
neg-M1114T49	1237.62	1220.82	1077.1	1195.3	862.828	988.474	971.957	1216.42	1139.19	1089.22	1156.13	922.827	1089.69	1392.12	1270.37	1130.82	1131.89	1318.54	1078.83	1073.48	1.05144	0.358385	0.528849	0.581688	0.721575	0.28542	none	1114.2	0.81435	0	0	-	-	-	-	Unknown	-	-	-	-	0	-	-	0	-	-
neg-M1115T226	58.8117	146.18	1140.76	333.877	54.8815	132.317	58.9384	539.839	195.932	44.8377	1043.53	122.741	2482.86	231.05	167.944	2094.29	722.227	342.119	358.851	721.996	3.06225	0.0171005	0.0232306	0.0840393	0.0981781	2.70435	up	1114.66	3.7738	0	0	-	-	-	-	Unknown	-	-	-	-	0	-	-	0	-	-
neg-M1115T448	5640.01	8228.57	7461.68	8531.63	15645.5	13335.7	4394.19	10675.7	7386.72	5805.62	10647.9	3866.19	5406.35	20891.9	4655.74	10492.1	10156.4	11332.1	15550.8	10901.9	1.19282	0.551935	0.578742	0.744731	0.760779	0.396527	none	1114.84	7.47291	0	0	-	-	-	-	Unknown	-	-	-	-	0	-	-	0	-	-
neg-M1115T49	928.119	1060.31	1122.88	1043.03	1126.37	932.998	1259.68	875.09	1128.22	1006.08	974.784	961.297	1324.48	1176.96	1034.79	1079.27	1038.09	1469.19	1046.96	1084.52	1.0675	0.27652	0.481251	0.49883	0.683941	0.360182	none	1115.2	0.811383	0	0	-	-	-	-	Unknown	-	-	-	-	0	-	-	0	-	-
neg-M1116T448	6217.28	5344.32	5832.23	11921.6	8881.92	5648.31	3573.89	8178.15	5190.14	3659.76	4424.13	7438.58	6860.16	7712.79	17849	6066.51	6918.51	7112.91	2479.53	5235.29	1.1187	0.753918	0.684211	0.876767	0.831565	0.481212	none	1115.84	7.475	0	0	-	-	-	-	Unknown	-	-	-	-	0	-	-	0	-	-
neg-M1116T49	1456.22	1273.83	1746.92	1367.38	1263.72	1096.55	1319.13	1304.39	1402.36	1214.46	1185.41	1132.04	1403.01	1082.58	1143.68	1405.61	1557.25	1199.58	1126.26	1386.1	0.938754	0.268233	0.352681	0.488641	0.569395	0.373792	none	1116.19	0.810575	0	0	-	-	-	-	Unknown	-	-	-	-	0	-	-	0	-	-
neg-M1117T449	2910.47	3026.74	5942.22	5261.52	4645.76	4123.43	4464.43	4656.21	5718	4849.32	2954.25	3151.81	3627.94	8588.93	9972.19	4615.08	5397.15	9479.54	7197.85	5425.19	1.32483	0.200047	0.279861	0.407558	0.494079	0.695331	none	1116.85	7.47662	0	0	-	-	-	-	Unknown	-	-	-	-	0	-	-	0	-	-
neg-M1117T49	1165.76	1057.4	1040.26	1043.66	1289.28	997.835	1018.96	1059.77	1041.63	968.101	929.486	848.843	1157.74	1021.63	955.664	1116.44	1120.25	1480.18	962.926	1386.46	1.0278	0.797149	0.853428	0.899303	0.926315	0.143823	none	1117.19	0.81035	0	0	-	-	-	-	Unknown	-	-	-	-	0	-	-	0	-	-
neg-M1117T52	4010.79	3186.12	2854.81	4121.98	3208.14	3721.42	4157.03	3917.89	3672.9	4329.16	2825.47	3695.63	3540.06	3059.56	3421.48	3719.14	3646.47	2977.18	3075.83	3097.4	0.889134	0.0503817	0.0288056	0.170228	0.113035	0.630889	none	1116.99	0.86935	1	0	-	-	-	-	Unknown	-	-	-	-	7	TG(24:1(15Z)/22:5(4Z,7Z,10Z,13Z,16Z)/24:1(15Z));TG(24:1(15Z)/22:5(7Z,10Z,13Z,16Z,19Z)/24:1(15Z));TG(24:0/24:1(15Z)/22:6(4Z,7Z,10Z,13Z,16Z,19Z));TG(24:0/22:6(4Z,7Z,10Z,13Z,16Z,19Z)/24:1(15Z));TG(24:1(15Z)/24:0/22:6(4Z,7Z,10Z,13Z,16Z,19Z));TG(24:1(15Z)/24:1(15Z)/22:5(4Z,7Z,10Z,13Z,16Z));TG(24:1(15Z)/24:1(15Z)/22:5(7Z,10Z,13Z,16Z,19Z))	HMDB0052269;HMDB0052349;HMDB0047363;HMDB0047685;HMDB0052027;HMDB0052149;HMDB0052154	0	-	-
neg-M1118T284	539.24	974.294	556.469	609.431	402.21	473.796	850.036	581.349	979.406	690.723	700.113	300.203	258.659	215.315	156.701	332.402	494.431	316.65	431.121	485.591	0.554486	0.00173339	0.00287947	0.0182212	0.0242149	1.67681	down	1117.65	4.73535	0	0	-	-	-	-	Unknown	-	-	-	-	0	-	-	0	-	-
neg-M1118T448	1446.27	1744.65	3290.27	2788.16	2481.59	900.306	1895.17	2086.94	1557.11	1981.25	907.831	891.884	1405.01	3085.87	5437.24	2419.43	2835.3	5672.42	3869.89	2563.32	1.44203	0.321682	0.279861	0.545027	0.494079	0.679315	none	1117.86	7.4725	0	0	-	-	-	-	Unknown	-	-	-	-	0	-	-	0	-	-
neg-M1118T49	1105.11	1121.76	1057.57	1058.52	1205.17	1083.72	1257.77	1129.7	1382.39	1201.32	1591.01	1056.62	1345.8	1242.13	1076.35	1261.81	1235.47	1138.07	1101.66	1067.07	1.04421	0.438153	0.630529	0.653306	0.796363	0.208355	none	1118.19	0.81145	0	0	-	-	-	-	Unknown	-	-	-	-	0	-	-	0	-	-
neg-M1119T49	1003.96	834.251	956.632	1149.49	1208.94	893.444	941.574	860.119	930.724	875.096	1103.64	698.378	1286.8	1549.9	969.361	950.144	1123.03	1125.3	932.115	1262.53	1.13952	0.162529	0.105122	0.360057	0.264813	0.564496	none	1119.19	0.81995	0	0	-	-	-	-	Unknown	-	-	-	-	0	-	-	0	-	-
neg-M1119T52	2214.43	2119.71	2384.09	2562.51	2653.29	2176.04	2514.41	3099.14	2549.13	2014.55	2249.43	2777.99	2762.7	2265.28	1620.14	2022.05	2461.31	2288.85	2022.65	1894.86	0.920861	0.207282	0.352681	0.416982	0.569395	0.45461	none	1118.98	0.867083	0	0	-	-	-	-	Unknown	-	-	-	-	0	-	-	0	-	-
neg-M111T569	1195.42	1011.91	709.636	996.63	1110.9	1198.58	998.97	991.116	896.477	221.935	568.606	1011.71	555.394	958.185	926.664	533.582	949.486	605.781	647.83	953.264	0.82628	0.439928	0.0432571	0.654641	0.14818	0.567009	none	111.008	9.47575	1	0	-	-	-	-	Unknown	-	-	-	-	4	3-Furoic acid;2-Furoic acid;3-Hydroxy-2H-pyran-2-one;2,3-Dihydroxy-2,4-cyclopentadien-1-one	HMDB0000444;HMDB0000617;HMDB0032994;HMDB0039437	1	2-Furoate	C01546
neg-M111T93	2595.03	2806.29	3194.13	2153.07	1559.04	3507.11	1784.21	1789.11	1770.47	1653.17	1783.71	1564.91	1385.24	536.451	141.168	709.546	736.702	1659.58	1587.55	1338.93	0.501664	0.00833079	0.000487129	0.0520056	0.00674369	2.36042	down	111.008	1.55281	1	0	-	-	-	-	Unknown	-	-	-	-	4	3-Furoic acid;2-Furoic acid;3-Hydroxy-2H-pyran-2-one;2,3-Dihydroxy-2,4-cyclopentadien-1-one	HMDB0000444;HMDB0000617;HMDB0032994;HMDB0039437	1	2-Furoate	C01546
neg-M1120T49	1060.47	965.799	838.84	802.428	941.431	1027.61	821.129	1061.05	1084.66	990.145	936.691	1077.63	1276.33	1386.83	794.639	820.11	827.39	1091.64	1034.66	829.41	1.05022	0.614567	0.795936	0.789682	0.896467	0.18344	none	1120.19	0.819042	0	0	-	-	-	-	Unknown	-	-	-	-	0	-	-	0	-	-
neg-M1121T264	999.393	1080.27	1081.88	861.98	1015.85	758.629	573.175	719.91	1595.33	602.583	1208.82	1618.67	1138.3	1166.46	1066.89	1524.52	1271.94	1697.51	900.397	1759.32	1.43749	0.0055673	0.00388621	0.0399866	0.0293572	1.28485	none	1120.76	4.39446	0	0	-	-	-	-	Unknown	-	-	-	-	0	-	-	0	-	-
neg-M1121T49	881.458	1058.61	661.046	786.876	933.715	999.737	742.592	1043.28	912.045	635.097	730.357	705.183	1085.03	948.61	1100.35	771.949	673.957	1139.28	769.12	652.023	0.990917	0.861414	1	0.936523	1	0.135489	none	1121.19	0.822667	0	0	-	-	-	-	Unknown	-	-	-	-	0	-	-	0	-	-
neg-M1122T306	25982.6	46036.5	37492.6	37438.7	31507.9	34510.5	34382.1	26163.6	49654.9	36264.9	43909.3	30884.6	21504.5	23108.9	21713.3	34628.6	27278.2	28067.5	42127.4	31438.3	0.847611	0.109967	0.123005	0.281709	0.294605	0.669652	none	1121.68	5.10692	0	0	-	-	-	-	Unknown	-	-	-	-	0	-	-	0	-	-
neg-M1122T49	719.331	1371.84	979.044	1184.74	1049.79	1181.39	1145.32	1080.53	1255.66	1021.08	1199.63	1118.28	1155.61	1222.28	969.153	914.284	1193.08	894.651	1275.82	1431.21	1.03506	0.617289	0.630529	0.792143	0.796363	0.254526	none	1122.18	0.822283	0	0	-	-	-	-	Unknown	-	-	-	-	0	-	-	0	-	-
neg-M1123T306	16836	29061.1	24707.6	24192.5	20173.5	21358.1	22572.5	17521.6	32615.7	25238	27624.9	19398.2	14055.6	15871.8	14132.1	23909	17022.1	17793.3	26561.1	20985.6	0.842396	0.0947742	0.123005	0.255062	0.294605	0.684787	none	1122.68	5.10723	0	0	-	-	-	-	Unknown	-	-	-	-	0	-	-	0	-	-
neg-M1123T49	900.593	772.9	1018.91	903.405	871.139	755.991	951.914	903.996	936.724	808.356	886.406	1065.25	866.447	915.362	775.29	972.604	790.729	1085.99	704.441	807.317	1.0052	0.995579	0.970512	0.998563	0.985368	0.162006	none	1123.18	0.819725	0	0	-	-	-	-	Unknown	-	-	-	-	0	-	-	0	-	-
neg-M1124T307	8513.97	14454.1	9616.77	11739.2	10736.8	11317.5	8485.6	9509.57	15907.7	8706.71	13281	7271.61	6805.27	6006.21	5269.77	11506	8248.66	6958.88	10909.7	10294.9	0.794144	0.0517711	0.075256	0.173278	0.213122	0.906906	none	1123.69	5.11162	0	0	-	-	-	-	Unknown	-	-	-	-	0	-	-	0	-	-
neg-M1124T328	4881.21	5825.84	8596.75	6229.16	5526.24	8092.42	5360.77	6307.52	10496.2	6501.58	8403.12	6356.41	3985.44	3739.57	5062.08	7402.36	4016.49	6193.35	6276.77	7176.97	0.864266	0.207038	0.393048	0.416696	0.607523	0.556759	none	1123.69	5.47148	1	1	HemiBMP 62:16; HemiBMP(18:5/22:5/22:6)	C68H101O11P	[M-H]-	71.8	Lipids and lipid-like molecules	Glycerophospholipids	-	-	-	0	-	-	0	-	-
neg-M1124T394	533.843	943.469	623.298	303.811	565.267	1004.24	847.125	405.737	920.534	597.003	1140.61	1075.55	335.553	170.345	165.955	1450.64	554.858	1079.28	721.226	897.352	1.12559	0.875485	0.630529	0.944205	0.796363	0.379971	none	1123.67	6.56148	1	0	-	-	-	-	Unknown	-	-	-	-	1	Ganglioside GM3 (d18:1/14:0)	HMDB0011928	0	-	-
neg-M1124T49	1032.69	1187.29	1142.14	988.662	1248.17	1190.81	1226.38	1052.75	1394.96	1085.22	975.806	1144.45	1032	1476.29	1219.03	1119.4	1267.77	1433.13	1268.04	1085.02	1.04086	0.50358	0.578742	0.708933	0.760779	0.21662	none	1124.18	0.820283	0	0	-	-	-	-	Unknown	-	-	-	-	0	-	-	0	-	-
neg-M1125T288	2427.46	2226.19	3271.53	3866.37	2809.09	1908.28	2172.11	2353.06	2147.24	1155.37	2715.3	2051.42	2290.14	1959.84	2926.72	1797.79	2256.75	1803.82	2185.7	1928.94	0.90055	0.541741	0.352681	0.737686	0.569395	0.429992	none	1124.79	4.80308	0	0	-	-	-	-	Unknown	-	-	-	-	0	-	-	0	-	-
neg-M1125T328	2544.55	4703.37	5066.31	4317.6	4639.38	6328	3767.33	3995.2	6875.31	3753.2	5009.21	4974	2792.44	2681.69	3555.48	5536.95	3075.87	4151.74	4507.71	4087.9	0.87786	0.317065	0.435872	0.540676	0.645482	0.430695	none	1124.7	5.47115	0	0	-	-	-	-	Unknown	-	-	-	-	0	-	-	0	-	-
neg-M1125T50	840.691	798.204	1040.74	873.82	982.362	1027.47	778.914	1011.34	1145	1031.06	1005.55	968.932	969.286	898.385	733.041	713.263	789.59	1019.58	1045.65	828.156	0.941429	0.324126	0.279861	0.5473	0.494079	0.36085	none	1125.18	0.82985	0	0	-	-	-	-	Unknown	-	-	-	-	0	-	-	0	-	-
neg-M1125T52	7436.65	6453.46	6181.05	7514.26	6619.94	6541.15	7865.12	7508.48	7984.64	6796.3	4484.83	6244.54	5327.41	4800.13	6051.72	6286.32	5944.04	4457.99	5573.68	5433.5	0.770146	7.40E-05	4.33E-05	0.00188383	0.00123187	1.27924	none	1125.05	0.87185	1	0	-	-	-	-	Unknown	-	-	-	-	5	TG(24:1(15Z)/22:1(13Z)/24:1(15Z));TG(24:0/24:1(15Z)/22:2(13Z,16Z));TG(24:0/22:2(13Z,16Z)/24:1(15Z));TG(22:1(13Z)/24:1(15Z)/24:1(15Z));TG(24:1(15Z)/24:0/22:2(13Z,16Z))	HMDB0052125;HMDB0047355;HMDB0047493;HMDB0051647;HMDB0052019	0	-	-
neg-M1126T191_1	930.968	510.492	387.492	562.122	507.43	436.663	656.029	478.657	394.823	530.311	642.711	572.861	840.091	911.461	419.65	1323.37	680.422	534.261	729.409	1022.77	1.42299	0.0236437	0.0185434	0.103387	0.0842535	1.16	none	1125.95	3.1874	0	0	-	-	-	-	Unknown	-	-	-	-	0	-	-	0	-	-
neg-M1126T191_2	1407.31	678.453	942.295	1138.23	643.289	663.048	927.095	612.584	475.941	818.028	734.487	720.785	1176.89	1111.19	816.539	1918.39	790.401	1087.39	941.366	1063.42	1.24735	0.118088	0.14314	0.29584	0.322117	0.806068	none	1126.45	3.18773	0	0	-	-	-	-	Unknown	-	-	-	-	0	-	-	0	-	-
neg-M1126T288	1614.59	1398.45	2085.58	2181.63	2133.07	1488.19	1317.39	1464.77	1136.5	1051.29	1615.77	1659.99	1817.65	1545.3	1874.37	1223.83	1511.07	1119.35	1682.58	1076.02	0.953028	0.736725	0.970512	0.86523	0.985368	0.289275	none	1125.8	4.80365	0	0	-	-	-	-	Unknown	-	-	-	-	0	-	-	0	-	-
neg-M1126T338	1509.27	6621.37	6973.35	7187.02	6895.98	3704.15	7727.15	2680.5	4544.03	7290.57	2767.42	4417.39	1480.42	1522.31	1942.3	2834.82	3383.37	2098.1	2509.55	2340.45	0.458816	0.00283751	0.00519604	0.0254286	0.0358065	2.07616	down	1125.71	5.63607	0	0	-	-	-	-	Unknown	-	-	-	-	0	-	-	0	-	-
neg-M1126T49	1083.51	1145.27	1124.81	1263.68	1144.79	1058.13	911.741	1132.72	1212.73	894.57	1108.23	1009.19	1213.01	1084.74	1165.16	1025.86	1095.97	976.652	1077.8	956.485	0.976407	0.629504	0.481251	0.800037	0.683941	0.248597	none	1126.18	0.8236	0	0	-	-	-	-	Unknown	-	-	-	-	0	-	-	0	-	-
neg-M1126T53	3594.44	2562.22	2292.31	2703.18	2680.73	2892.5	3141.15	3078.01	3077.69	2793.15	2225.47	2591.04	2315.89	2396.57	2657.12	2472.33	2705.93	1933.48	2777.44	2301.06	0.845948	0.00561618	0.0089307	0.0402676	0.0516199	0.888143	none	1126.06	0.875283	0	0	-	-	-	-	Unknown	-	-	-	-	0	-	-	0	-	-
neg-M1127T288	1599.46	1378.8	2144.52	2557.43	2003.63	1703.24	1471.41	1591.28	2204.29	1425.06	1053.74	893.177	999.291	1239.18	1582.9	1475.15	1899.49	1711.15	2083.97	1696.62	0.809479	0.0619864	0.14314	0.195445	0.322117	0.885344	none	1126.8	4.80203	0	0	-	-	-	-	Unknown	-	-	-	-	0	-	-	0	-	-
neg-M1127T339	2370.47	4850.6	2546.21	3134.67	3426.01	1512.14	4505.44	1339.68	2667.27	3959.47	1840.53	2578.33	871.233	598.227	1707.79	1875.53	1634.66	2088.18	970.27	2321.24	0.543877	0.00678184	0.0089307	0.0453734	0.0516199	1.77094	down	1126.71	5.64522	0	0	-	-	-	-	Unknown	-	-	-	-	0	-	-	0	-	-
neg-M1127T50	801.375	914.402	849.263	957.424	819.071	662.045	907.904	636.019	802.545	784.704	1059.75	1139.1	1021.71	928.92	1077.8	1197.91	951.687	1171.18	961.777	942.333	1.28488	0.000142076	7.58E-05	0.00298698	0.00177344	1.31881	none	1126.85	0.83285	0	0	-	-	-	-	Unknown	-	-	-	-	0	-	-	0	-	-
neg-M1127T53	2240.47	1504.95	1907.86	2050.05	2247.06	2266.97	2049.59	1130.79	2326.57	2079.21	1920.11	1777.14	1820.38	1271.59	1923.07	2047.47	2111.95	1876.4	1482.01	1658.21	0.90329	0.310991	0.0630128	0.534655	0.189804	0.489217	none	1127.06	0.877283	0	0	-	-	-	-	Unknown	-	-	-	-	0	-	-	0	-	-
neg-M1128T288	810.258	932.913	1118.48	1584.5	1521.22	1275.03	822.363	962.522	1410.92	957.302	437.568	322.052	412.252	372.585	957.943	757.679	1108.47	1034.88	1460.1	1035.49	0.69317	0.0301288	0.0892096	0.121651	0.237764	1.63201	none	1127.81	4.80457	0	0	-	-	-	-	Unknown	-	-	-	-	0	-	-	0	-	-
neg-M1128T49	758.622	890.023	452.438	635.535	644.824	845.515	825.373	700.934	745.036	858.763	839.889	613.01	767.567	947.388	907.517	675.628	815.043	813.732	863.515	1027.69	1.12422	0.141837	0.190316	0.331326	0.387123	0.817675	none	1128.18	0.820217	0	0	-	-	-	-	Unknown	-	-	-	-	0	-	-	0	-	-
neg-M1129T191_1	955.339	247.634	263.553	431.721	300.871	361.427	302.846	324.608	294.944	325.977	719.827	318.448	799.374	618.109	209.387	1060.63	458.517	372.687	495.727	543.025	1.46911	0.0698875	0.0432571	0.212263	0.14818	1.18786	none	1128.97	3.18962	0	0	-	-	-	-	Unknown	-	-	-	-	0	-	-	0	-	-
neg-M1129T191_2	226150	102884	88341.6	112461	78100.1	80742.1	101101	97315.5	72663.8	108219	119459	96036.4	200481	173982	86902.7	265153	114179	143885	140005	143556	1.3892	0.037272	0.0232306	0.13997	0.0981781	1.11703	none	1129.48	3.18369	1	0	-	-	-	-	Unknown	-	-	-	-	1	Vapreotide	HMDB0015601	1	Holothurin	C17025
neg-M1129T50	1098.62	885.198	1054.65	968.788	960.375	1182.41	1073.03	805.695	874.791	997.512	1200	1249.22	1337.14	1153.39	1193.84	1158.71	1356.31	1266.48	1064.47	988.261	1.20874	0.000956762	0.00150469	0.0119997	0.0150154	1.0443	none	1128.85	0.839317	0	0	-	-	-	-	Unknown	-	-	-	-	0	-	-	0	-	-
neg-M112T44	343.456	621.568	994.343	464.211	634.599	617.426	691.402	512.317	599.153	674.803	1821.65	2872.91	2895.1	2659.45	2605.59	2194.35	1527.64	2043.59	1560.54	1534.93	3.52914	4.45E-09	1.08E-05	1.78E-06	0.000466231	3.8565	up	111.947	0.734067	0	0	-	-	-	-	Unknown	-	-	-	-	0	-	-	0	-	-
neg-M112T57	7056.82	10024.5	9279.92	8544.12	7797.82	9575.42	9800.39	8375.88	8089.6	9953.08	7481.6	5822.89	7154.63	7829.76	8588.71	7627.49	5748.47	6666.14	7736.17	9324.66	0.835961	0.00845686	0.0114962	0.052513	0.0611752	0.837933	none	112.051	0.945067	1	1	Creatinine	C4H7N3O	[M-H]-	75.8	Organic acids and derivatives	Carboxylic acids and derivatives	HMDB0000562	C00791	(map00330)Arginine and proline metabolism;(map01100)Metabolic pathways	1	Creatinine	HMDB0000562	2	Creatinine;3-(N-Nitrosomethylamino)propionitrile	C00791;C19280
neg-M112T85	7634.49	8860.22	8819.66	6932.68	7547.48	8988.48	9553.94	8186.44	7261.18	8282.03	7947.58	7664.39	7315.14	7821.62	7860.73	6952.67	6018.12	10443.1	7450.29	9517.48	0.962524	0.46321	0.481251	0.673346	0.683941	0.259183	none	112.051	1.40864	1	1	Creatinine	C4H7N3O	[M-H]-	76.1	Organic acids and derivatives	Carboxylic acids and derivatives	HMDB0000562	C00791	(map00330)Arginine and proline metabolism;(map01100)Metabolic pathways	0	-	-	0	-	-
neg-M1130T191_1	240574	113230	94665.1	121585	84506.6	90204.4	111307	104221	80191.7	117379	124933	103358	205730	184911	90456.3	267439	121892	155235	147638	156716	1.34585	0.049312	0.0232306	0.168175	0.0981781	1.03272	none	1129.99	3.1825	0	0	-	-	-	-	Unknown	-	-	-	-	0	-	-	0	-	-
neg-M1130T191_2	130127	72832.7	63418.5	81997.9	55027.6	59043.5	72572.6	68143	53538.6	79511.3	82521.5	61356.1	120167	115514	61693.7	158380	77027.4	96586.3	92016.9	96966.8	1.307	0.050435	0.0432571	0.170323	0.14818	0.919993	none	1130.49	3.1822	0	0	-	-	-	-	Unknown	-	-	-	-	0	-	-	0	-	-
neg-M1131T191_1	73291	35951.7	30893.9	42327.5	26799.5	32176.5	36181.3	33119.3	26794.1	39779.5	40215.9	30634.8	56578.6	54874.4	32737	79766.5	37409.5	48099.4	45924.5	46976.5	1.25417	0.0865674	0.0524259	0.240155	0.168295	0.832793	none	1130.99	3.18216	0	0	-	-	-	-	Unknown	-	-	-	-	0	-	-	0	-	-
neg-M1131T191_2	27592.1	14127.3	13583.4	17754.4	12322.2	12212.8	16352.8	14957.6	11077.6	17062.4	16397.4	12823.2	25812.1	25408.2	14341.5	33949.2	15782.6	21140.8	18582.5	20740.6	1.30524	0.0552001	0.0524259	0.181234	0.168295	0.908151	none	1131.49	3.18218	0	0	-	-	-	-	Unknown	-	-	-	-	0	-	-	0	-	-
neg-M1131T50	869.153	831.61	964.301	692.846	849.477	609.841	892.856	914.095	796.548	757.186	893.848	858.141	1191.01	1048.16	887.193	955.086	706.991	1224.21	1022.53	813.616	1.17399	0.0381017	0.0524259	0.142097	0.168295	0.830624	none	1130.84	0.832708	0	0	-	-	-	-	Unknown	-	-	-	-	0	-	-	0	-	-
neg-M1131T53	3528.65	2717.27	2829.42	3113.87	2712.52	2978.45	2764.62	2610.39	2842.3	3644.09	2820.65	3278.33	3053.57	3167.4	3305.03	3771.75	3714.92	2633.45	2775.9	2830.89	1.05414	0.338672	0.279861	0.562142	0.494079	0.262417	none	1131.02	0.890658	0	0	-	-	-	-	Unknown	-	-	-	-	0	-	-	0	-	-
neg-M1132T191_1	10346.2	5805.67	5046.04	6410.88	3914.26	4451.18	5233.35	4600.94	4054.27	6441.91	6760.74	5340.73	9455.1	8668.08	4847.75	12533.1	5852.15	8512.46	6918.52	8381.76	1.37236	0.0232612	0.0185434	0.10228	0.0842535	1.12835	none	1131.99	3.18264	0	0	-	-	-	-	Unknown	-	-	-	-	0	-	-	0	-	-
neg-M1132T191_2	3410.28	2112.29	1459.66	1878.92	1632.01	1733.32	1631.88	1462.71	1366.56	1946.41	1900.94	1592.84	3017.71	3159.87	1582.89	4159.83	2112.76	2841.32	2576.21	2379.18	1.35899	0.0333793	0.0432571	0.130364	0.14818	1.04783	none	1132.49	3.18281	0	0	-	-	-	-	Unknown	-	-	-	-	0	-	-	0	-	-
neg-M1132T328	1796.27	2751.83	1732.27	1652.1	2045.03	2334.54	2688.17	2162.26	1836.1	2413.76	1564.58	1155.35	1169.37	1568.75	1660.3	1761.55	1697.28	1893.9	1954.15	2374.3	0.784573	0.0135954	0.0185434	0.0724077	0.0842535	1.03253	none	1131.68	5.46158	0	0	-	-	-	-	Unknown	-	-	-	-	0	-	-	0	-	-
neg-M1133T191	761.882	568.948	391.249	566.672	371.674	275.789	386.644	566.715	324.014	591.524	464.617	419.127	869.157	856.976	339.134	1090.69	403.072	699.964	560.254	914.268	1.37713	0.0925975	0.123005	0.251551	0.294605	0.964797	none	1132.99	3.18945	0	0	-	-	-	-	Unknown	-	-	-	-	0	-	-	0	-	-
neg-M1133T250	1181.98	1455.52	941.068	1121.99	1275.56	1255.58	1122.89	1239.15	1693.01	1275.81	1848	2309.03	1017.34	1320.12	1990.06	2168.12	1319.9	1723.5	1236.44	1329.68	1.2945	0.0330372	0.0288056	0.129395	0.113035	1.00894	none	1132.55	4.15918	1	0	-	-	-	-	Unknown	-	-	-	-	1	28-Glucosyloleanolic acid 3-[rhamnosyl-(1->2)-galactosyl-(1->3)-glucuronide]	HMDB0040859	0	-	-
neg-M1133T327	918.129	1225.05	1222.08	1276.16	1727.41	1074.61	1945.38	1293.06	1002.2	1402.75	951.093	971.233	764.413	682.779	1335.41	1061.91	1077.34	1109.39	870.337	1288.18	0.772691	0.0201062	0.0432571	0.0932674	0.14818	0.929716	none	1132.68	5.45245	0	0	-	-	-	-	Unknown	-	-	-	-	0	-	-	0	-	-
neg-M1133T54	2301.99	1567.81	1974.72	1882.39	1780.01	1842.79	1809.64	1994.1	1024.39	1566.51	1941.72	2456	1664.78	2673.97	2321.44	1585.67	1965.82	1801.54	2442.85	1551.93	1.14998	0.145924	0.279861	0.337218	0.494079	0.596773	none	1133.09	0.895417	0	0	-	-	-	-	Unknown	-	-	-	-	0	-	-	0	-	-
neg-M1134T250	719.801	759.564	688.88	628.25	1128.88	888.249	691.085	774.994	874.408	741.003	963.058	1445.5	916.586	764.392	1196.93	1332	797.892	970.28	705.311	877.72	1.26276	0.0295914	0.0185434	0.120187	0.0842535	0.925625	none	1133.55	4.15923	0	0	-	-	-	-	Unknown	-	-	-	-	0	-	-	0	-	-
neg-M1134T309	1323.47	2758.31	1209.78	2172.13	2240.18	1256.85	2738.74	1700.7	1751.34	5597.95	1289.69	1050.83	1093.43	1207.08	1770.18	1649.63	2443	1545.49	1485.47	3076.76	0.730196	0.172411	0.190316	0.373226	0.387123	0.861273	none	1133.68	5.14373	0	0	-	-	-	-	Unknown	-	-	-	-	0	-	-	0	-	-
neg-M1134T53	1819.13	1551.67	1886.04	1526.6	1941.99	1741.36	1803.8	1144.39	1558.5	1583.43	1710.03	1566.3	1282.59	1977.26	1625.38	1562.98	1065.67	2224.03	1326.52	1834.58	0.976955	0.690783	0.911797	0.838238	0.957009	0.182403	none	1134.08	0.8875	0	0	-	-	-	-	Unknown	-	-	-	-	0	-	-	0	-	-
neg-M1135T275	791.758	1803.5	1102.87	1034.13	1925.73	887.886	669.472	830.318	956.791	1102.52	1775.99	1697.88	1719.36	947.86	1001.02	1391.46	1319.07	890.662	1740.23	1188.97	1.23121	0.108559	0.165494	0.279081	0.353868	0.87527	none	1134.78	4.57865	1	0	-	-	-	-	Unknown	-	-	-	-	1	Trihexosylceramide (d18:1/24:0)	HMDB0004886	0	-	-
neg-M1135T312	958.839	1623.21	633.782	2969.06	1213.51	816.387	2546.84	2067.41	1129.21	4241.94	838.496	1669.36	649.27	830.495	1241.68	1220.52	1055.97	1428.36	1276.74	2912.18	0.721041	0.315085	0.578742	0.538855	0.760779	0.813149	none	1134.68	5.20378	1	0	-	-	-	-	Unknown	-	-	-	-	0	-	-	1	Emodepside	C18390
neg-M1135T51	2081.62	1866.48	2048.17	2418.74	1890.35	1881.37	2087.97	1627.33	2414.31	2009.75	2041.08	1774.34	1579.08	2358.63	2508.71	2552.93	1973.05	2278.55	1912.72	2298.61	1.04682	0.515703	0.578742	0.71822	0.760779	0.263373	none	1134.93	0.857825	0	0	-	-	-	-	Unknown	-	-	-	-	0	-	-	0	-	-
neg-M1136T274	956.131	1368.34	1037.65	1038.82	1165.03	850.255	718.821	883.054	1298.76	774.187	1319.59	1416.7	1572.61	1059.65	1204.68	827.788	1269.87	1157.26	1211.26	1110.72	1.20405	0.0404688	0.0524259	0.14751	0.168295	0.778327	none	1135.79	4.57127	0	0	-	-	-	-	Unknown	-	-	-	-	0	-	-	0	-	-
neg-M1136T315	787.899	1177.5	799.074	1839.24	1302.49	1060.12	1281.65	1139.09	1324.43	2301.38	659.085	1118.38	474.006	624.865	937.339	884.026	906.877	1159.84	948.122	1281.48	0.691163	0.0219873	0.0232306	0.0989949	0.0981781	1.17328	none	1135.69	5.256	0	0	-	-	-	-	Unknown	-	-	-	-	0	-	-	0	-	-
neg-M1137T216	499.343	468.124	1204.1	900.507	450.113	711.202	404.057	1076.51	777.096	316.447	1122.2	262.449	1325.27	769.554	687.528	1736.21	1218.04	501.823	753.458	1091.06	1.39076	0.1934	0.14314	0.399423	0.322117	0.985441	none	1136.54	3.59723	0	0	-	-	-	-	Unknown	-	-	-	-	0	-	-	0	-	-
neg-M1137T438	2846.87	1421.07	2430.98	2481.54	1804.21	1243.23	1298.46	1214.86	916.449	1406.2	1000.9	1431.61	1217.79	1529.62	2551.6	1215.3	1093.58	1437	2503.88	1441.7	0.90384	0.582476	0.911797	0.766989	0.957009	0.246758	none	1136.82	7.30439	0	0	-	-	-	-	Unknown	-	-	-	-	0	-	-	0	-	-
neg-M1137T51	2279.12	1719.32	1733.38	1733.32	1974.49	1726.4	1826.13	1827.73	2444.94	2041.74	2092.5	1806.04	2330.66	2207.68	2807.8	2283.86	2125.39	1779.39	1612.37	2491.7	1.11555	0.134364	0.14314	0.320018	0.322117	0.53137	none	1136.92	0.856333	0	0	-	-	-	-	Unknown	-	-	-	-	0	-	-	0	-	-
neg-M1138T216	356.299	422.244	1131.23	422.597	367.872	509.592	318.904	596.146	422.288	340.924	614.167	342.168	1124.87	549.123	821.077	1599.99	906.15	575.944	552.56	812.224	1.61582	0.0186341	0.0185434	0.0888309	0.0842535	1.55385	up	1137.54	3.59763	0	0	-	-	-	-	Unknown	-	-	-	-	0	-	-	0	-	-
neg-M1138T255	929.426	1327.75	705.965	160.694	227.45	311.878	1063.32	457.686	511.338	2012.83	185.6	36.0792	204.159	84.1461	653.152	211.203	110.848	283.494	160.42	427.277	0.305692	0.00427141	0.00388621	0.0335332	0.0293572	2.62464	down	1137.88	4.25443	1	1	AcylGlcADG 60:6; AcylGlcADG(20:2/20:2/20:2)	C69H118O12	[M-H]-	79.6	Lipids and lipid-like molecules	Glycerolipids	-	C06038	(map00561)Glycerolipid metabolism	0	-	-	0	-	-
neg-M1138T410	635.744	979.362	840.75	1143.12	953.693	699.731	959.895	1140.55	1343.74	903.634	1470.96	1444.73	874.348	630.158	529.534	1825.97	959.886	1367.91	1355.91	2078.35	1.30599	0.214902	0.190316	0.426185	0.387123	0.675671	none	1137.69	6.82842	0	0	-	-	-	-	Unknown	-	-	-	-	0	-	-	0	-	-
neg-M1139T410	421.618	702.661	450.835	676.889	695.49	731.333	712.683	959.311	853.583	657.847	1070.89	932.146	548.135	507.974	438.617	1038.67	617.234	1111.95	970.584	1150.14	1.2221	0.246545	0.247451	0.464481	0.458458	0.568944	none	1138.69	6.82848	0	0	-	-	-	-	Unknown	-	-	-	-	0	-	-	0	-	-
neg-M1139T438	4241.94	2399.17	4077.1	2405.06	3645.91	3166.82	2393.73	2410.85	1656.31	2400.57	1945.59	3415.61	5017.07	3469.55	4082.73	2045.59	2285.54	2782.51	3320.5	1676.15	1.04318	0.862266	1	0.937219	1	0.119975	none	1138.84	7.30439	0	0	-	-	-	-	Unknown	-	-	-	-	0	-	-	0	-	-
neg-M113T175	4293.79	5348.04	4784.99	3494.14	4864.15	4852.5	3380.43	4400.87	4588.52	4462.4	10025.2	9352.47	12425.8	6958.72	6931.37	5336.62	5950.09	5405.87	4885.64	5077.68	1.62693	0.00167673	7.58E-05	0.0178066	0.00177344	1.75824	up	112.985	2.92263	1	0	-	-	-	-	Unknown	-	-	-	-	1	Trifluoroacetic acid	HMDB0014118	0	-	-
neg-M113T224	5967.01	5432.58	6678.01	7477.11	6695.26	6586.75	5803.02	4367.87	6025.85	5812.58	19170.9	22241.8	18080.8	20681.8	20359.6	12377.6	16898.5	16826	16210.7	14324.3	2.91181	3.61E-11	1.08E-05	5.59E-08	0.000466231	3.59159	up	112.985	3.72855	1	0	-	-	-	-	Unknown	-	-	-	-	1	Trifluoroacetic acid	HMDB0014118	0	-	-
neg-M113T45	2818.79	7191.14	4970.8	3342.93	5359.69	5119.6	3591.41	5081.32	3099.12	6698.94	8124.67	7042.86	4258.36	4598.28	3094.48	5003.08	8597.27	4215.53	6162.15	5106.46	1.18889	0.246454	0.435872	0.464395	0.645482	0.587674	none	112.937	0.742192	1	1	Hydroxidodioxidosulfidosulfate	H2O3S2	[M-H]-	74.7	Homogeneous non-metal compounds	Non-metal oxoanionic compounds	HMDB0060293	null	-	1	Hydroxidodioxidosulfidosulfate	HMDB0060293	1	Thiosulfuric_acid	C05529
neg-M113T473	3521.33	2537.6	2968.15	2409.21	2381.23	3723.98	4382.85	2123.68	3116.79	2879.19	3441.16	2833.86	3244.59	3064.09	5155.11	2334.96	2938.06	1839.62	2525.07	1854.88	0.972953	0.699974	0.630529	0.843587	0.796363	0.166548	none	112.999	7.88128	1	0	-	-	-	-	Unknown	-	-	-	-	3	Parabanic Acid;1-Naphthaldehyde;2-Naphthaldehyde	HMDB0062802;HMDB0060325;HMDB0060349	2	1-Naphthaldehyde;2-Naphthaldehyde	C14090;C14099
neg-M113T53	5040.82	3639.08	5474.58	5715.5	4043.92	3679.3	5137.08	4840.17	4347.1	3724.58	6920.73	4267.15	5365.59	5159.76	6535.19	4795.47	4597.35	4270.63	3864.9	4533.75	1.10228	0.257166	0.393048	0.476976	0.607523	0.412846	none	113.024	0.886783	1	0	-	-	-	-	Unknown	-	-	-	-	2	Norfuraneol;cis-Acetylacrylate	HMDB0031859;HMDB0060461	3	2-Hydroxy-2,4-pentadienoate;cis-Acetylacrylate;Tulipalin_B	C00596;C07091;C21187
neg-M113T573	2115.37	1844.63	1905.66	2263.44	2183.34	1993	1444.23	1767.04	1573.58	2083.07	3368.97	4924.53	3120.28	1984.75	3825.37	3284.07	3247.13	3445.93	2998.3	2764.19	1.71923	1.91E-05	0.000205677	0.000703982	0.00362904	2.4289	up	112.985	9.54667	1	0	-	-	-	-	Unknown	-	-	-	-	1	Trifluoroacetic acid	HMDB0014118	0	-	-
neg-M113T65	3976.54	5955.27	5751.49	5699.48	6386.76	5732.93	6608.04	5855.31	5411.59	4652.19	5459.33	5054.81	6380.52	5135.39	5210.45	5251.12	5126.03	6405.23	6023.59	6359.8	1.00672	0.84128	0.795936	0.925626	0.896467	0.0863412	none	112.985	1.07892	1	0	-	-	-	-	Unknown	-	-	-	-	1	Trifluoroacetic acid	HMDB0014118	0	-	-
neg-M113T85	328.107	266.564	367.779	348.141	304.397	295.506	361.749	369.011	315.978	567.078	374.58	332.369	379.434	288.095	235.075	283.336	296.646	322.421	375.376	385.153	0.928547	0.439998	0.970512	0.654641	0.985368	0.34118	none	113.054	1.41533	0	0	-	-	-	-	Unknown	-	-	-	-	0	-	-	0	-	-
neg-M1140T191	12918.2	9073.44	7050.78	9744.95	7666.07	7317.09	8100.33	8594.86	7062.23	7295.13	7877.06	6462.8	9520.38	9682.96	6345.98	11306.3	7677.95	9256.11	9020.75	8331.8	1.00777	0.901448	0.684211	0.957598	0.831565	0.0835618	none	1140.47	3.19111	1	0	-	-	-	-	Unknown	-	-	-	-	1	Hexacosanoyl-CoA	HMDB0006459	0	-	-
neg-M1140T227	337.723	383.073	852.01	591.412	237.808	476.405	343.065	1044.14	462.687	262.32	689.924	166.252	1027.52	411.61	344.998	1162.77	747.622	907.48	588.944	782.916	1.36857	0.237653	0.190316	0.453865	0.387123	0.947385	none	1139.52	3.77655	0	0	-	-	-	-	Unknown	-	-	-	-	0	-	-	0	-	-
neg-M1140T438	2264.27	2087.07	2661.04	1731.35	2453.72	1893.3	1320.58	1643.97	1622.96	1608.02	1661.81	2346.19	3288.36	4010.65	2775.58	1445.8	1497.28	2159.72	1374.58	1419.9	1.13966	0.568358	0.853428	0.755656	0.926315	0.309709	none	1139.84	7.30429	0	0	-	-	-	-	Unknown	-	-	-	-	0	-	-	0	-	-
neg-M1140T53	1819.36	1847.37	1760.71	1465.98	1665.8	1631.2	1307.44	1852.85	1979.93	1762.67	1612.01	1562.85	1476.88	1836.12	1576.3	1635.64	1306.9	1844.92	1917.02	1803.15	0.96949	0.579572	0.481251	0.765603	0.683941	0.171374	none	1140.05	0.878867	0	0	-	-	-	-	Unknown	-	-	-	-	0	-	-	0	-	-
neg-M1141T191_1	15065.7	10359.3	8470.49	11509.3	9620.22	9383.77	9835.11	9957.45	7857.63	8703.34	8873.49	7886.82	10780.9	10785.6	7394.4	16172	8544.72	11182.2	10550	10133.2	1.01529	0.933063	0.739364	0.971519	0.864951	0.0674399	none	1140.98	3.19124	0	0	-	-	-	-	Unknown	-	-	-	-	0	-	-	0	-	-
neg-M1141T191_2	10071	7916.22	6087.94	7717.29	6462.14	5940.87	6999.92	6680.03	5630.49	6420.8	7057.72	5504.82	7665.8	6757.48	5532.66	9480.75	6697.78	7800.3	7888.7	7633.25	1.02992	0.683981	0.578742	0.833245	0.760779	0.22803	none	1141.48	3.19105	1	0	-	-	-	-	Unknown	-	-	-	-	1	Yessotoxin	HMDB0033320	1	Yessotoxin	C16872
neg-M1141T438	1459.13	1111.53	2392.72	1605.03	1886.62	1230.91	1045.04	1666.74	1961.94	898.803	1067.91	1375.97	2659.47	2859.76	2328.79	1462.8	1732.77	2170.89	1166.49	1172.42	1.17949	0.340966	0.393048	0.564665	0.607523	0.554683	none	1140.85	7.30533	0	0	-	-	-	-	Unknown	-	-	-	-	0	-	-	0	-	-
neg-M1141T52	2479.95	2275.73	2766.85	2455.32	2838.02	2961.49	2982.62	3347.36	3473.98	3432.44	1630.31	2627.67	1569.29	2132.07	2048.73	2198.49	2719.91	1350.02	2423.92	2045.95	0.715052	0.0010175	0.000487129	0.0124745	0.00674369	1.65873	none	1141.03	0.871467	0	0	-	-	-	-	Unknown	-	-	-	-	0	-	-	0	-	-
neg-M1142T191_1	4937.63	3612.16	3049.94	3941.39	3351.85	3294.64	3541.92	3120.04	2772.81	2971.29	3391.55	2701.94	3621.55	3317.1	2492.82	4499.28	3110.78	3772.9	4028.57	3384.48	0.992117	0.910528	0.795936	0.961771	0.896467	0.117346	none	1141.98	3.1912	0	0	-	-	-	-	Unknown	-	-	-	-	0	-	-	0	-	-
neg-M1142T191_2	2704.53	1528.92	1382.59	1480.52	1491.41	1250.55	1571.14	1563.53	1242.85	1496.86	1460.91	1240.29	1549.07	1689.43	1336.95	1935.85	1295.71	1584.54	2081.56	1501.94	0.997667	0.920273	0.684211	0.966356	0.831565	0.140905	none	1142.48	3.19138	0	0	-	-	-	-	Unknown	-	-	-	-	0	-	-	0	-	-
neg-M1142T49	1214.17	947.329	1156.48	1159.9	1469.38	1112.88	1020.21	1085.28	1079.9	1169.73	1214.27	1138.35	1132.87	1289.7	1024.75	1242.55	1225.69	1267.21	1104.57	1273.49	1.04364	0.304211	0.14314	0.527016	0.322117	0.289781	none	1142.18	0.81385	0	0	-	-	-	-	Unknown	-	-	-	-	0	-	-	0	-	-
neg-M1143T192	853.551	517.386	470.599	416.23	440.335	320.941	546.566	521.511	330.369	436.432	454.799	312.331	642.911	579.053	349.308	653.897	483.657	565.765	649.718	483.865	1.06621	0.552162	0.314999	0.744752	0.532686	0.374204	none	1142.98	3.19625	0	0	-	-	-	-	Unknown	-	-	-	-	0	-	-	0	-	-
neg-M1143T50	1250.27	738.096	1317.96	1221.12	1117.89	980.352	934.49	1038.06	1339.29	1188.3	1339.37	855.641	1300.62	1191.8	1029.77	1027.89	1288.74	1228.99	1304.85	1264.17	1.06346	0.379846	0.393048	0.60097	0.607523	0.326983	none	1143.17	0.828317	0	0	-	-	-	-	Unknown	-	-	-	-	0	-	-	0	-	-
neg-M1144T49	1779.2	1812.24	1750.78	1665.7	2177.9	1726.32	2089.5	1784.95	1936.58	1638.05	1723.54	1556.6	2045.45	1963.15	1877.36	1921.12	1851.28	1943.6	1884.82	1635.71	1.00226	0.941456	0.795936	0.975522	0.896467	0.0328881	none	1144.18	0.81655	0	0	-	-	-	-	Unknown	-	-	-	-	0	-	-	0	-	-
neg-M1145T49	1264.78	1259.84	1278.12	1136.63	1358.81	1384.62	1182.1	1438.06	1538.49	1214.76	1395.59	1271.61	1368.97	1381.16	991.222	1280.74	1626.69	1298.24	1604.45	1345.92	1.03894	0.527104	0.279861	0.726846	0.494079	0.205739	none	1145.17	0.816317	0	0	-	-	-	-	Unknown	-	-	-	-	0	-	-	0	-	-
neg-M1146T306	4850.86	9167.57	13734.2	10325.2	7754.96	7965.82	6463.01	7649.78	14466	9122.56	13130	8641.59	6415.09	6397.93	7593.32	11816.7	7158.42	9138.06	13406.1	7111.33	0.992442	0.98577	0.630529	0.994473	0.796363	0.238752	none	1145.68	5.09645	0	0	-	-	-	-	Unknown	-	-	-	-	0	-	-	0	-	-
neg-M1146T49	1613.45	1960.15	2016.66	1589.19	1717.24	1986.83	1824.85	1606.55	1819.68	1939.13	1932.36	1870.71	1772.56	2149.62	2242.15	2096.66	1933.91	2154.62	1774.68	1744.88	1.08844	0.0555805	0.14314	0.18193	0.322117	0.537934	none	1146.17	0.815983	1	0	-	-	-	-	Unknown	-	-	-	-	1	Guavin C	HMDB0039435	0	-	-
neg-M1147T216	62.6422	144.629	433.525	202.618	41.0366	117.84	58.8444	271.058	109.633	26.7558	290.534	308.186	1532.45	134.001	124.704	965.737	772.437	150.194	277.798	846.45	3.67871	0.00490544	0.00519604	0.0366546	0.0358065	2.64695	up	1146.65	3.60008	0	0	-	-	-	-	Unknown	-	-	-	-	0	-	-	0	-	-
neg-M1147T306	2686.66	5553.87	9253.95	7092.64	4528.76	5104.99	4538.92	4861.52	9222.96	5966.78	8760.73	5850.69	4235.32	4143.5	5341.75	6722.28	4645.4	5790.56	9555.82	5903.5	1.03636	0.697619	0.853428	0.842116	0.926315	0.256853	none	1146.68	5.09637	0	0	-	-	-	-	Unknown	-	-	-	-	0	-	-	0	-	-
neg-M1147T49	1093.28	1315.43	1216.51	1191.03	1311.11	1381.97	1464.52	1122.6	1721.76	1112.48	1426.36	1093.87	1346.87	1509.13	1211.75	1326.36	1480.26	1255.86	1141.34	1539.58	1.03099	0.573457	0.393048	0.760035	0.607523	0.191924	none	1147.17	0.821675	0	0	-	-	-	-	Unknown	-	-	-	-	0	-	-	0	-	-
neg-M1148T191	3724.68	1822.68	3356.54	3025.09	1996.16	2506.18	2549.92	2264.09	1019.34	4325.03	1995.65	2453.73	4457.36	2476.91	948.532	2291.65	1762.36	1320.15	1645.97	3603.83	0.863347	0.396789	0.279861	0.615837	0.494079	0.49293	none	1148.47	3.18107	0	0	-	-	-	-	Unknown	-	-	-	-	0	-	-	0	-	-
neg-M1148T307	3472.29	6371.76	5269.6	4583.41	3879.5	4168.15	3704.65	3540.81	7063.41	5155	6785.1	4042.86	2860.64	3020.82	3844.22	5752.95	3582	4390.35	6288.46	3923.37	0.94243	0.569524	0.630529	0.756681	0.796363	0.257785	none	1147.69	5.11552	0	0	-	-	-	-	Unknown	-	-	-	-	0	-	-	0	-	-
neg-M1148T49	1710.1	1671.76	1532.92	1852.44	1669.12	1345.4	1504.62	1771.6	1946.18	1423.99	1478.16	1491.21	1690.67	1510.83	1607.77	1532.2	1582.92	1530.8	1442.82	1676.16	0.946154	0.236899	0.279861	0.452822	0.494079	0.32127	none	1148.17	0.817008	0	0	-	-	-	-	Unknown	-	-	-	-	0	-	-	0	-	-
neg-M1149T191	2456.71	1184.27	2064.16	2013.58	1173.82	1678.8	1880.69	1840.23	747.916	2556.39	1161.83	1614.97	2785.85	1373.58	785.286	1587.54	1246.47	948.4	1016.65	2415.08	0.848783	0.317126	0.247451	0.540706	0.458458	0.53599	none	1149.47	3.18098	1	0	-	-	-	-	Unknown	-	-	-	-	1	3-Hydroxytetracosanoyl-CoA	HMDB0060240	0	-	-
neg-M1149T192	816.652	499.82	456.355	576.32	399.521	362.702	322.298	591.566	336.083	507.424	572.188	386.78	839.757	739.098	424.791	570.097	476.152	441.389	567.394	594.182	1.15262	0.216085	0.279861	0.42772	0.494079	0.632683	none	1148.96	3.195	0	0	-	-	-	-	Unknown	-	-	-	-	0	-	-	0	-	-
neg-M1149T248	851.693	934.867	700.932	883.301	734.998	1028.49	735.5	862.465	962.365	774.233	938.548	1440.78	886.3	695.789	1327.27	1809.02	711.929	794.322	558.391	999.625	1.19992	0.319055	0.528849	0.542365	0.721575	0.502547	none	1148.55	4.14083	1	0	-	-	-	-	Unknown	-	-	-	-	0	-	-	1	Aeruginopeptin_95B	C15745
neg-M1149T296	861.728	1885.48	1398.01	674.354	734.297	949.209	1737.24	1544.42	856.083	4062.04	793.929	630.951	885.706	595.236	913.797	873.692	923.903	592.935	867.417	906.812	0.54305	0.0269891	0.075256	0.113023	0.213122	1.44601	down	1148.85	4.9277	0	0	-	-	-	-	Unknown	-	-	-	-	0	-	-	0	-	-
neg-M1149T308	1434.71	3656.52	2902.62	2578.12	2543.87	2621.64	2374.12	1446.83	3619.78	2926.26	3442.06	2421.42	1427.39	1838.06	1884.63	2890.33	2388.82	2662	3583.97	2439.12	0.956841	0.793048	0.528849	0.896798	0.721575	0.127477	none	1148.69	5.12505	0	0	-	-	-	-	Unknown	-	-	-	-	0	-	-	0	-	-
neg-M114T55	1188.93	1979.42	1415.58	1783.95	1281.78	1163.55	1380.28	1396.81	1233.32	1740.39	1142.13	1000.08	1277.94	1112.25	1398.97	1126.69	1315.02	1478.47	992.579	1296.92	0.833633	0.0279321	0.0524259	0.115915	0.168295	0.715546	none	114.03	0.924	0	0	-	-	-	-	Unknown	-	-	-	-	0	-	-	0	-	-
neg-M114T56	6556.83	10571.2	7326.9	8558.2	8908.94	8201.96	7696.86	7348.23	6744.9	6664.16	5723.2	6624.19	6872.92	4742.49	6211.24	4390.87	6707.25	5826.66	7175.15	5143.05	0.756151	0.000935502	0.00105003	0.0118167	0.0116395	1.3287	none	114.055	0.9324	1	1	1-Amino-1-cyclobutanecarboxylic acid	C5H9NO2	[M-H]-	90.9	Unknown	-	NA	NA	-	6	O-methylmalonyl-L-carnitine;Methylmalonylcarnitine;Lotaustralin;Epidermin;Succinylcarnitine;Camelinin	HMDB0062785;HMDB0013133;HMDB0033865;HMDB0034777;HMDB0061717;HMDB0039082	3	Heterodendrin;Lotaustralin;Mycosporine	C08332;C08334;C10607
neg-M1150T191	802.778	498.573	810.291	807.186	628.565	508.146	810.453	945.073	360.496	1074.11	705.509	760.849	1316.52	618.793	245.962	560.805	737.196	421.931	482.102	1083.3	0.956843	0.621584	0.481251	0.794823	0.683941	0.351818	none	1150.48	3.18097	0	0	-	-	-	-	Unknown	-	-	-	-	0	-	-	0	-	-
neg-M1150T249	556.446	455.147	454.471	525.518	437.255	589.898	637.594	626.82	583.263	923.951	618.41	906.204	608.343	454.969	758.544	1227.15	486.516	630.299	425.027	616.042	1.16254	0.331212	0.393048	0.554808	0.607523	0.459365	none	1149.55	4.14283	0	0	-	-	-	-	Unknown	-	-	-	-	0	-	-	0	-	-
neg-M1150T401	1705.05	1811.99	1523.41	1791.62	2163.82	2291.43	2214.12	1980.62	3291.44	2082.28	3371.12	3119.71	1041.23	1558.22	1074.95	3027.48	1488.97	2483.51	2427.32	3711.5	1.11739	0.818029	0.630529	0.913389	0.796363	0.2311	none	1149.69	6.68602	0	0	-	-	-	-	Unknown	-	-	-	-	0	-	-	0	-	-
neg-M1150T49	1565.46	1288.41	1233.32	1416.75	1305.99	1199.63	1309.8	1264.36	1209.63	1275.12	1499.07	1229.01	1111.46	1760.4	1502.66	1397.67	1308.28	1461.67	1222.95	1672.49	1.08396	0.178045	0.247451	0.380595	0.458458	0.384513	none	1150.17	0.820958	0	0	-	-	-	-	Unknown	-	-	-	-	0	-	-	0	-	-
neg-M1151T192	3940.32	3204.25	2059.16	3146.7	3313.48	3163.96	3374.02	2672.48	2792.37	2301.86	2181.73	2368.87	2877.75	2269.91	2226.33	2990.8	2268.31	2831.67	2791.92	2935.43	0.858989	0.0695207	0.0630128	0.211564	0.189804	0.739005	none	1151.47	3.20105	0	0	-	-	-	-	Unknown	-	-	-	-	0	-	-	0	-	-
neg-M1151T248	618.539	564.201	405.108	539.066	549.647	727.182	513.872	481.595	668.072	576.477	986.36	929.373	511.74	404.086	741.413	1106.96	714.156	591.932	672.764	667.73	1.29816	0.0537404	0.0630128	0.177759	0.189804	0.970839	none	1150.56	4.13642	1	0	-	-	-	-	Unknown	-	-	-	-	4	Azukisaponin VI;Calendasaponin C;Calendasaponin D;28-Glucosyl-30-methyl-3b,23-dihydroxy-12-oleanene-28,30-diate 3-[glucosyl-(1->3)-xylosyl-(1->2)-glucoside]	HMDB0038623;HMDB0039010;HMDB0039108;HMDB0039114	0	-	-
neg-M1151T295	628.392	1190.2	786.37	443.625	546.394	620.715	430.718	1038.82	557.595	3400.03	654.84	563.948	688.185	453.216	1341.34	709.14	605.765	400.694	633.078	657.028	0.695565	0.39942	0.970512	0.618142	0.985368	0.56837	none	1150.86	4.92157	0	0	-	-	-	-	Unknown	-	-	-	-	0	-	-	0	-	-
neg-M1151T401	988.718	1623.11	1265.1	1363.42	1324.51	1611.26	1649.95	1282.62	1509.93	1472.67	1766.83	1761.89	995.627	1143.28	686.58	2076.95	1087.06	1666.14	1538.22	2286.95	1.06516	0.911041	0.481251	0.961831	0.683941	0.21656	none	1150.69	6.68987	0	0	-	-	-	-	Unknown	-	-	-	-	0	-	-	0	-	-
neg-M1151T50	1069.14	1056.2	959.938	1139.01	1036.98	1021.9	1151.29	1090.87	1332.16	935.232	1397.18	1215.11	1370.16	1309.49	1026.03	910.159	962.004	1487.16	1159.39	1186.55	1.11401	0.120303	0.123005	0.299165	0.294605	0.57533	none	1151.17	0.8304	0	0	-	-	-	-	Unknown	-	-	-	-	0	-	-	0	-	-
neg-M1151T51	1146.32	980.071	864.864	1068.07	1051.07	1069.92	1419.62	1347.6	1229.08	1361.56	1336.74	1416.76	1615.5	1463.58	1402.25	1222.85	1494.59	1372.6	1407.76	1346.97	1.22026	0.0025147	0.00519604	0.0235236	0.0358065	1.18	none	1150.9	0.856367	0	0	-	-	-	-	Unknown	-	-	-	-	0	-	-	0	-	-
neg-M1152T192_1	4008.03	3462.67	3115.76	3572.84	3614.87	3117.48	2960.68	3209.58	2867.23	2441.1	2255.72	2034.48	2814.02	2332.88	2427.76	3345.15	2567.84	3199.2	3345.54	2858.18	0.839684	0.0209303	0.0232306	0.0959065	0.0981781	0.849042	none	1151.97	3.2023	0	0	-	-	-	-	Unknown	-	-	-	-	0	-	-	0	-	-
neg-M1152T192_2	2880.1	2304.54	2174.47	2732.01	2424.94	2147.37	2386.45	2102.46	2159.56	2034.28	1885.64	1726.77	2037.64	1914.86	1990.09	2327	2023.41	2271.57	2610.78	2010.61	0.890868	0.0395281	0.0232306	0.145233	0.0981781	0.567806	none	1152.47	3.20307	0	0	-	-	-	-	Unknown	-	-	-	-	0	-	-	0	-	-
neg-M1152T344	4367.38	8173.66	7598.83	8833.74	8144.99	7027.57	6589.99	7007.93	12459	8486.81	6684.59	7255.25	3001.08	3730.6	5074.95	7268.25	5255.28	6450.38	6556.15	5850.38	0.725975	0.0183444	0.00684146	0.0879851	0.0430987	1.11754	none	1151.72	5.72873	0	0	-	-	-	-	Unknown	-	-	-	-	0	-	-	0	-	-
neg-M1152T424	7619.57	14728.2	8507.77	12397.4	15442.1	13623.8	14439.8	14531.7	17073.4	14879.2	15717.1	20721.6	13024.1	7716.74	9610.29	21233.7	17285.4	23310.6	21819.8	22383.2	1.29705	0.140368	0.0630128	0.329136	0.189804	0.681452	none	1151.71	7.06843	1	0	-	-	-	-	Unknown	-	-	-	-	1	Ganglioside GM3 (d18:1/16:0)	HMDB0004844	0	-	-
neg-M1152T49	1211.13	1296.19	1415.46	1237.39	1702.41	1290.12	1463.26	1442.58	1373.76	1345.54	1248.49	1189.65	1466.84	1907.55	1560.7	1443.74	1501.07	1059.55	1154.31	1568.69	1.02342	0.836322	0.684211	0.922028	0.831565	0.130415	none	1152.16	0.822833	0	0	-	-	-	-	Unknown	-	-	-	-	0	-	-	0	-	-
neg-M1153T192	1488.77	1236.15	1013.8	1319.18	1170.3	1074.98	1214.86	1195.91	1117.08	800.332	754.678	843.14	1144.52	952.539	791.409	1219.25	930.894	1109.79	1127.48	940.346	0.843757	0.0340721	0.035463	0.132113	0.129797	0.786711	none	1152.97	3.20356	0	0	-	-	-	-	Unknown	-	-	-	-	0	-	-	0	-	-
neg-M1153T344	2701.72	5288.05	5237.96	6234.16	4586.12	5426.99	4726.8	3991.93	7769.32	5595.44	3504.06	5287.44	1983.9	2667.58	4194.76	4893.25	3715.11	4111.96	4988.24	3185.84	0.747348	0.0363367	0.0232306	0.137751	0.0981781	1.01966	none	1152.73	5.72898	0	0	-	-	-	-	Unknown	-	-	-	-	0	-	-	0	-	-
neg-M1153T424	5202.76	9902.01	6100.03	7951.83	10243	9601.83	9314.2	10030.4	11172.9	9511.26	10303.7	13057.5	8663	5097.21	6368.6	13700.5	11303.4	15430.7	14514.4	15604.6	1.28095	0.161853	0.075256	0.359145	0.213122	0.65071	none	1152.71	7.0683	0	0	-	-	-	-	Unknown	-	-	-	-	0	-	-	0	-	-
neg-M1153T49	759.292	1058.6	928.305	1404.44	1130.04	747.738	1302.62	1141.23	1144.81	1128.81	1479.62	1130.03	1150.47	1242.84	1041.61	925.031	1175.99	1312.62	1078.46	1231.6	1.09514	0.208295	0.279861	0.418208	0.494079	0.56757	none	1153.16	0.823717	0	0	-	-	-	-	Unknown	-	-	-	-	0	-	-	0	-	-
neg-M1153T51	925.869	1139.83	1222.72	1664.04	1254.5	1502.55	1278.8	1280.09	1224.82	1261.98	1335	1441.84	1822.19	1459.83	1399.57	1494.82	1400.56	1275.81	1369.02	1772.85	1.15808	0.0244946	0.0146896	0.106149	0.0721339	0.845286	none	1152.89	0.856133	0	0	-	-	-	-	Unknown	-	-	-	-	0	-	-	0	-	-
neg-M1154T344	1331.47	1771.95	1900.09	2333.56	2006.56	2209.77	1758.9	1988.37	3581.11	1928.27	1957.93	2152.73	730.093	859.592	1260.22	2170.15	1549	1604.36	2139.54	1228.66	0.75215	0.0470985	0.105122	0.163233	0.264813	0.974072	none	1153.73	5.73658	1	0	-	-	-	-	Unknown	-	-	-	-	1	Ganglioside GM3 (d18:0/16:0)	HMDB0011915	1	N,N'-Diacetyl-alpha-D-bacillosaminyldiphospho-tritrans,heptacis-undecaprenol	C20421
neg-M1154T424	2375.86	4021.85	2850.56	3293.38	4481.34	4053.91	4034.86	4502.7	4966.44	4067.82	4573.53	5276.68	4498.22	2357.52	2851.38	5897.29	701.948	6970.55	6602.77	6770.7	1.20316	0.850755	0.165494	0.930415	0.353868	0.260681	none	1153.71	7.06778	1	0	-	-	-	-	Unknown	-	-	-	-	1	Ganglioside GM3 (d18:0/16:0)	HMDB0011915	0	-	-
neg-M1154T49	1967.85	1252.88	1535.8	2093.75	1399.93	1111.48	1029.61	2395.78	1203.82	1293.73	2176.52	1831.67	1491.3	1639.24	1688.11	1249.43	1242.34	1139.75	1536.73	2001.98	1.04661	0.580855	0.528849	0.766237	0.721575	0.281219	none	1154.16	0.8213	0	0	-	-	-	-	Unknown	-	-	-	-	0	-	-	0	-	-
neg-M1155T424	735.482	1345.44	921.492	1275.91	1736.06	1220.09	1475.99	1479.63	1773.93	1605.23	1795.53	1853.86	1814.1	1027.95	1013.95	2573.45	1418.59	2316.95	2336.22	2276.8	1.35803	0.0493244	0.0288056	0.168175	0.113035	0.842368	none	1154.72	7.07137	0	0	-	-	-	-	Unknown	-	-	-	-	0	-	-	0	-	-
neg-M1155T50	1278.78	2698.66	3448.26	945.945	1046.01	3786.56	3746.96	3834.41	1037.27	987.546	3347.2	3657.55	1084.37	3257.06	1032.76	784.334	4113.37	3191.99	4169.76	3285.87	1.22419	0.44202	0.630529	0.656191	0.796363	0.679701	none	1155.16	0.827183	0	0	-	-	-	-	Unknown	-	-	-	-	0	-	-	0	-	-
neg-M1155T53	3302.99	2376	2734.6	3164.54	3284.05	3195.85	2841.1	3660.25	3131.54	3252.94	2693.56	3114.11	2862.05	2527.51	2949.53	3162.3	3296.33	2364.21	3707.25	2386.87	0.93924	0.287325	0.247451	0.51048	0.458458	0.378751	none	1155.06	0.8883	0	0	-	-	-	-	Unknown	-	-	-	-	0	-	-	0	-	-
neg-M1156T50	2441.95	993.041	1251.08	1087.12	1042.15	1251.18	2430.93	2267.04	1343.04	1022.45	1938.25	2560.01	2244.92	2512.63	1437.52	2545.29	2615.77	1994.73	2751.79	2197.68	1.50685	0.00392007	0.00684146	0.031885	0.0430987	1.51402	up	1156.16	0.826067	0	0	-	-	-	-	Unknown	-	-	-	-	0	-	-	0	-	-
neg-M1156T53	2103.05	1773.15	2126.15	1333.78	2082.78	2045.66	1659.04	2365.48	1822.31	1455.47	1449.69	1815.41	1702.33	1399.12	1804.79	1725.04	2086.49	1692.6	2308.99	1798.7	0.947583	0.51515	0.435872	0.717726	0.645482	0.27091	none	1156.06	0.888833	0	0	-	-	-	-	Unknown	-	-	-	-	0	-	-	0	-	-
neg-M1159T52	3276.52	3040.87	3117.95	3846.68	2956.77	3656.97	3537.38	3643.74	4135.68	3562.67	3378.8	3545.05	3453.95	3528.98	3638.85	4075.12	3608.21	2566.9	3419.9	3867.73	1.00886	0.881785	0.970512	0.947573	0.985368	0.0764909	none	1158.97	0.867333	0	0	-	-	-	-	Unknown	-	-	-	-	0	-	-	0	-	-
neg-M115T234	11615	11521	10962.6	11363.5	10593	11454.3	11534.5	10930.9	14592	9899.28	12714.1	10041.1	15559.3	14861.7	12016.9	11762.2	12932.1	16646.1	13135.5	11972.1	1.15005	0.0315273	0.00684146	0.125502	0.0430987	0.606466	none	115.076	3.89805	1	1	Caproic acid	C6H12O2	[M-H]-	86.1	Lipids and lipid-like molecules	Fatty Acyls	HMDB0000535	C01585	-	19	Caproic acid;Isocaproic acid;Methyl (S)-2-Methylbutanoate;Methyl 3-methylbutanoate;Isopropyl propionate;Propyl propionate;Methyl pentanoate;2-Ethylbutanoic acid;2-Methylpropyl acetate;Ethyl 2-methylpropanoate;n-Butyl acetate;Diacetone alcohol;(卤)-2-Methylpentanoic acid;3-Methylpentanoic acid;Ethyl butyrate;3-Methylbutyl formate;2,2,4-Trimethyl-1,3-dioxolane;2,4,5-Trimethyl-1,3-dioxolane;Pentyl fo…	HMDB0000535;HMDB0000689;HMDB0029762;HMDB0030027;HMDB0030056;HMDB0030059;HMDB0031207;HMDB0031221;HMDB0031246;HMDB0031248;HMDB0031325;HMDB0031511;HMDB0031580;HMDB0033774;HMDB0033889;HMDB0034163;HMDB0037266;HMDB0040279;HMDB0040327	7	Hexanoic_acid;4-Hydroxyhexan-3-one;trans-1,2-Cyclohexanediol;Isoamyl_formate;Butyl_acetate;cis-1,2-Cyclohexanediol;Isocaproate	C01585;C02948;C03739;C12293;C12304;C12313;C21399
neg-M115T45	397.104	701.826	506.025	331.035	350.875	341.03	395.241	598.174	378.403	610.726	890.135	906.512	591.993	740.762	560.49	392.355	1030.53	635.581	535.861	494.317	1.47026	0.0092423	0.0232306	0.0558138	0.0981781	1.26536	none	114.932	0.745958	0	0	-	-	-	-	Unknown	-	-	-	-	0	-	-	0	-	-
neg-M115T563	242.01	6207.5	2457.34	3155.79	729.832	2574.5	5473.59	3817.65	2350.69	3017.6	1392.32	6335.57	2179.14	3576.61	3418.97	1971.79	3289.42	2679.28	3546.42	7887.64	1.20817	0.325601	0.528849	0.549043	0.721575	1.19604	none	115.076	9.38893	1	0	-	-	-	-	Unknown	-	-	-	-	21	Caproic acid;Isocaproic acid;Methyl (S)-2-Methylbutanoate;Methyl 3-methylbutanoate;Isopropyl propionate;Propyl propionate;Methyl pentanoate;2-Ethylbutanoic acid;2-Methylpropyl acetate;Ethyl 2-methylpropanoate;n-Butyl acetate;Diacetone alcohol;(卤)-2-Methylpentanoic acid;3-Methylpentanoic acid;Ethyl butyrate;3-Methylbutyl formate;2,2,4-Trimethyl-1,3-dioxolane;2,4,5-Trimethyl-1,3-dioxolane;Pentyl fo…	HMDB0000535;HMDB0000689;HMDB0029762;HMDB0030027;HMDB0030056;HMDB0030059;HMDB0031207;HMDB0031221;HMDB0031246;HMDB0031248;HMDB0031325;HMDB0031511;HMDB0031580;HMDB0033774;HMDB0033889;HMDB0034163;HMDB0037266;HMDB0040279;HMDB0040327;HMDB0031513;HMDB0034040	7	Hexanoic_acid;4-Hydroxyhexan-3-one;trans-1,2-Cyclohexanediol;Isoamyl_formate;Butyl_acetate;cis-1,2-Cyclohexanediol;Isocaproate	C01585;C02948;C03739;C12293;C12304;C12313;C21399
neg-M115T98	1036.9	1204.62	880.713	1351.16	890.046	902.378	801.205	791.273	724.428	1011.08	1864.48	566.164	735.304	1066.43	1558.23	965.017	506.129	846.137	1037.96	938.084	1.05109	0.963607	0.911797	0.984972	0.957009	0.103039	none	115.039	1.63496	1	0	-	-	-	-	Unknown	-	-	-	-	9	Alpha-ketoisovaleric acid;Methylacetoacetic acid;Levulinic acid;2-Oxovaleric acid;2-Methylacetoacetic acid;Glutarate semialdehyde;Ethyl pyruvate;Acetoxyacetone;4,4'-Thiobis-2-butanone	HMDB0000019;HMDB0000310;HMDB0000720;HMDB0001865;HMDB0003771;HMDB0012233;HMDB0031643;HMDB0034466;HMDB0037155	4	3-Methyl-2-oxobutanoic_acid;3-Oxopentanoic_acid;5-Oxopentanoate;2-Oxopentanoic_acid	C00141;C02233;C03273;C06255
neg-M1160T52	1552.39	1523.43	1726.57	1988.23	1904.91	1636.68	1386.63	1862.17	2193.82	1563.79	1764.94	1622.15	2071.49	1848.25	1829.76	1599.46	1724.27	1770.9	1817.12	1639.65	1.02015	0.612443	0.630529	0.788091	0.796363	0.236018	none	1159.97	0.868167	0	0	-	-	-	-	Unknown	-	-	-	-	0	-	-	0	-	-
neg-M1161T52	2670.08	1999.67	3325.68	2615.5	2258.96	2793.47	3768.93	3663.87	2974.78	4138.23	2042.99	2641.86	2736.5	3647.43	4027.24	3874.1	2863.94	3155.71	3770.59	2670.12	1.04043	0.675367	0.630529	0.827465	0.796363	0.222919	none	1160.97	0.86465	0	0	-	-	-	-	Unknown	-	-	-	-	0	-	-	0	-	-
neg-M1161T54	2005.88	2106.57	2119.17	2082.5	1817.64	4097.9	1620.52	1844.43	4068.56	4197.01	3800.49	3900.25	1664.17	2105.77	2222.93	1785.65	1876.76	3245.85	579.596	1646.65	0.879351	0.411056	0.435872	0.628388	0.645482	0.608457	none	1161.03	0.90525	0	0	-	-	-	-	Unknown	-	-	-	-	0	-	-	0	-	-
neg-M1162T193	1319.76	1286.04	1031.15	1310.86	1153.81	1051.45	996.285	1085.98	1077.78	1404.2	694.319	612.039	768.172	794.408	677.515	949.956	887.607	753.513	1011.3	896.976	0.686659	1.64E-05	2.17E-05	0.000629524	0.000760761	1.48526	none	1162.45	3.21558	0	0	-	-	-	-	Unknown	-	-	-	-	0	-	-	0	-	-
neg-M1162T50	902.22	1443.47	1143.92	836.175	1712.76	1109.65	1391.38	1055.8	1569.57	1744.66	1826.84	1188.27	1613.82	1098.52	1513.23	1007.3	1659.62	996.422	1297.53	851.65	1.01112	0.919664	0.970512	0.96592	0.985368	0.0768352	none	1162.15	0.832492	0	0	-	-	-	-	Unknown	-	-	-	-	0	-	-	0	-	-
neg-M1163T193_1	1426.19	1313.58	965.066	1292.73	1483.71	1288.5	1139.6	1105.45	1092.76	1169.54	685.535	554.855	919.606	573.708	747.169	937.081	851.08	1140.91	1386.26	851.743	0.704395	0.00225664	0.00287947	0.0219197	0.0242149	1.43067	none	1162.96	3.21573	0	0	-	-	-	-	Unknown	-	-	-	-	0	-	-	0	-	-
neg-M1163T193_2	1009.25	999.594	1025.63	1140.91	1111.54	869.023	909.603	768.156	978.78	703.991	488.962	480.032	736.214	667.229	588.135	819.125	681.163	837.171	953.26	752.744	0.73599	0.00205249	0.00150469	0.0205814	0.0150154	1.26928	none	1163.46	3.2129	0	0	-	-	-	-	Unknown	-	-	-	-	0	-	-	0	-	-
neg-M1164T190	1246.99	714.488	598.661	1202.12	723.682	855.173	697.094	787.842	775.951	681.576	953.264	820.673	1692.2	1587.73	908.639	1075.91	1130.42	955.48	620.06	887.356	1.28347	0.0679335	0.0524259	0.207861	0.168295	0.733699	none	1164.45	3.17103	0	0	-	-	-	-	Unknown	-	-	-	-	0	-	-	0	-	-
neg-M1165T190	754.214	339.235	409.981	538.993	364.006	421.78	451.138	308.536	578.927	446.112	406.051	455.984	1198.49	814.085	651.773	607.164	615.479	647.039	422.726	354.504	1.33826	0.0857186	0.0892096	0.238505	0.237764	0.757279	none	1165.46	3.16228	0	0	-	-	-	-	Unknown	-	-	-	-	0	-	-	0	-	-
neg-M1165T255	3883.81	6286.56	3202.18	1090.4	1520.42	1995.58	5721.85	3546.31	2052.81	14189.1	928.631	267.572	1146.53	310.665	3142.72	825.563	704.998	960.345	904.928	2239.15	0.26285	0.00112661	0.00105003	0.0133727	0.0116395	2.9714	down	1164.84	4.25342	0	0	-	-	-	-	Unknown	-	-	-	-	0	-	-	0	-	-
neg-M1166T255	2758.67	5306.85	2458.13	923.385	1105	1549.27	4517.6	2719.82	1690.05	9827.71	575.101	151.517	907.351	201.963	2539.71	766.854	498.321	675.119	659.976	1611.03	0.261347	0.00102972	0.000725281	0.0125515	0.00907809	3.13966	down	1165.85	4.25553	0	0	-	-	-	-	Unknown	-	-	-	-	0	-	-	0	-	-
neg-M1166T400	357.343	763.882	483.939	550.184	422.81	479.057	953.673	732.906	1100.91	816.43	1124.02	1153.24	582.198	382.087	1165.94	935.952	486.58	910.092	628.521	975.059	1.25259	0.213466	0.14314	0.424536	0.322117	0.692926	none	1165.68	6.66977	0	0	-	-	-	-	Unknown	-	-	-	-	0	-	-	0	-	-
neg-M1166T436	1178.01	2162.12	1174.61	1586.14	2434.46	2062.65	1539.02	2369.96	2238.23	1956	3393.18	3061.99	2106.39	1201.24	1954.69	3954.6	3176.96	4334.15	3150.79	3020.48	1.56966	0.0112715	0.0146896	0.0636084	0.0721339	1.25064	up	1165.72	7.27145	0	0	-	-	-	-	Unknown	-	-	-	-	0	-	-	0	-	-
neg-M1167T255	2722.79	6954.08	2831.71	763.912	1246.52	1707.22	4459.27	2213.55	1559.41	12926.2	1042.05	307.606	1123.31	273.165	4461.63	1092.05	910.005	687.107	853.11	2261.57	0.348047	0.0126829	0.0146896	0.0689392	0.0721339	2.38106	down	1166.86	4.25403	0	0	-	-	-	-	Unknown	-	-	-	-	0	-	-	0	-	-
neg-M1167T436	821.992	1255.34	531.79	1135.71	1444.8	1067.35	1187.42	1598.72	1352.41	1539.38	2303.26	2119.52	1635.06	761.533	1020.13	2872.34	2072.17	3250.83	1872.88	2335.69	1.69615	0.0125897	0.0114962	0.0687938	0.0611752	1.4268	up	1166.72	7.27348	0	0	-	-	-	-	Unknown	-	-	-	-	0	-	-	0	-	-
neg-M1168T255	1733.51	4273.22	2024.58	519.921	877.305	1124.05	2837.95	1298.29	883.647	7557.23	753.686	162.928	816.388	152.71	3156.09	698.552	609.085	496.344	564.441	1547.45	0.38728	0.0185572	0.0146896	0.088532	0.0721339	2.28744	down	1167.86	4.25565	0	0	-	-	-	-	Unknown	-	-	-	-	0	-	-	0	-	-
neg-M1168T380	140.726	400.459	404.174	262.086	322.301	309.373	401.456	379.241	435.061	397.732	731.323	309.658	741.639	478.655	776.715	955.07	573.776	1155.46	1627.49	1269.13	2.49635	0.000335323	0.000487129	0.00559052	0.00674369	2.3731	up	1167.87	6.32762	0	0	-	-	-	-	Unknown	-	-	-	-	0	-	-	0	-	-
neg-M1168T423	3578.07	6769.81	3276.61	4635.35	5743.07	6062.85	6882.99	5375.46	6861.73	6019.92	4260.89	10618.1	8024.53	3382.73	7576.97	10083.1	7266.1	11445	8813.99	6733.47	1.4166	0.050874	0.0232306	0.171385	0.0981781	0.915461	none	1167.7	7.04762	0	0	-	-	-	-	Unknown	-	-	-	-	0	-	-	0	-	-
neg-M1169T255	718.832	1864.1	860.604	260.932	394.658	479.888	1207.3	692.594	489.49	3678.74	310.438	46.3989	420.409	64.3255	1241.51	326.107	275.586	214.691	270.322	717.05	0.365059	0.0149119	0.0185434	0.0768775	0.0842535	2.49466	down	1168.86	4.25377	0	0	-	-	-	-	Unknown	-	-	-	-	0	-	-	0	-	-
neg-M1169T380	67.0276	334.135	265.85	178.175	230.371	259.898	380.594	271.093	353.452	271.718	723.896	294.972	724.448	514.962	572.633	847.489	468.079	536.63	1181.42	827.085	2.56157	0.000158797	7.58E-05	0.00324706	0.00177344	2.66533	up	1168.87	6.32868	0	0	-	-	-	-	Unknown	-	-	-	-	0	-	-	0	-	-
neg-M1169T423	2368.93	4406.1	2402.46	3300.87	4075.04	4490.24	4813.86	3545.6	4770.13	3769.03	3002.14	6938.9	4999.79	2163.51	4867.29	6642.67	4699.8	7558.03	6555.35	4672.82	1.37315	0.0763685	0.035463	0.223256	0.129797	0.830025	none	1168.7	7.04814	0	0	-	-	-	-	Unknown	-	-	-	-	0	-	-	0	-	-
neg-M116T183	4686.34	6218.42	4012.18	3537.72	5587.82	6660.38	5410.21	4568.82	4940.25	4375.45	6706.88	6862.71	4886.97	3381.76	4175.33	6368.58	5991.82	5491.52	6813.25	6202.92	1.13769	0.221624	0.165494	0.43449	0.353868	0.540296	none	116.05	3.0574	1	1	Indole	C8H7N	[M-H]-	86.1	Organoheterocyclic compounds	Indoles and derivatives	HMDB0000738	C00463	(map00380)Tryptophan metabolism;(map00400)Phenylalanine, tyrosine and tryptophan biosynthesis;(map00402)Benzoxazinoid biosynthesis;(map01100)Metabolic pathways;(map01110)Biosynthesis of secondary metabolites;(map04974)Protein digestion and absorption	2	Indole;Benzeneacetonitrile	HMDB0000738;HMDB0034171	2	Indole;Phenylacetonitrile	C00463;C16074
neg-M116T234	760.462	628.06	549.693	673.295	577.005	706.412	750.618	394.415	885.199	626.854	831.034	786.907	672.978	1374.04	756.585	1134.84	775.857	887.711	618.702	754.559	1.31154	0.0192499	0.0185434	0.0904781	0.0842535	1.10583	none	116.079	3.9016	0	0	-	-	-	-	Unknown	-	-	-	-	0	-	-	0	-	-
neg-M116T551	16404.1	16683	15834.7	14076.3	15391.9	11450.1	14178.8	16684.5	28645.2	13389.1	37233.7	44495.3	14623.4	16400.5	14224.8	11856.5	12312	27406.2	11322.8	10229.2	1.22961	0.597504	0.739364	0.777774	0.864951	0.381566	none	115.92	9.18222	0	0	-	-	-	-	Unknown	-	-	-	-	0	-	-	0	-	-
neg-M116T57	49121.7	63591.7	64356.7	76996.1	69876.5	65817.4	60724.3	62539.1	56665.4	62875.3	70933.5	59158.6	63893	40326.6	65062.6	61605.7	70432.9	51679.1	56519.1	48295.7	0.929403	0.251913	0.393048	0.470734	0.607523	0.312883	none	116.071	0.955367	1	1	3-Aminopentanoic acid	C5H11NO2	[M-H]-	87.1	Unknown	-	NA	NA	-	23	Betaine;L-Valine;Vaporole;N-Methyl-a-aminoisobutyric acid;5-Aminopentanoic acid;Norvaline;Amyl Nitrite;Senecioic acid;Tiglic acid;2-Ethylacrylic acid;3-Methylbutyrolactone;Glutaral;Angelic acid;Dihydro-2-methyl-3(2H)-furanone;2,3-Pentanedione;4-Pentenoic acid;2,4-Pentanedione;Isopropenyl acetate;Methyl methacrylate;2-Pentenoic acid;Dihydro-5-methyl-2(3H)-furanone;Ethyl acrylate;Dihydro-3-methyl-2…	HMDB0000043;HMDB0000883;HMDB0001382;HMDB0002141;HMDB0003355;HMDB0013716;HMDB0015550;HMDB0000509;HMDB0001470;HMDB0001862;HMDB0002167;HMDB0029599;HMDB0029608;HMDB0031178;HMDB0031598;HMDB0031602;HMDB0031648;HMDB0032351;HMDB0032385;HMDB0032459;HMDB0033840;HMDB0033978;HMDB0035143	16	L-Valine;5-Aminopentanoate;Betaine;D-Norvaline;L-Norvaline;2-Amino-2-methylbutanoate;D-Valine;Amyl_nitrite;4-Methylaminobutyrate;Valine;5-Valerolactone;Tiglic_acid;Glutaral;Methyl_methacrylate;Pentane-2,4-dione;Ethyl_acrylate	C00183;C00431;C00719;C01799;C01826;C03571;C06417;C07457;C15987;C16436;C02240;C08279;C12518;C14527;C15499;C19238
neg-M1170T303	280.936	772.45	1151.74	696.575	575.988	690.994	421.414	702.109	1181.29	380.62	1642.06	816.99	497.838	571.506	922.578	1392.36	645.834	1148.98	1741.46	814.889	1.48735	0.0601959	0.105122	0.191557	0.264813	1.20735	none	1169.68	5.05766	1	0	-	-	-	-	Unknown	-	-	-	-	2	Ganglioside GA1 (d18:1/12:0);Tetrahexosylceramide (d18:1/12:0)	HMDB0004900;HMDB0004958	0	-	-
neg-M1170T423	1343.51	3587.29	1185.42	1274.01	1752.52	2049.58	2156.07	1580.76	3656.72	2070.86	1433.86	3016.43	3841.5	1927.49	2402.17	3332.68	2095.83	2941.08	2614.56	2302.4	1.25422	0.105704	0.0892096	0.274014	0.237764	0.736437	none	1169.71	7.04477	0	0	-	-	-	-	Unknown	-	-	-	-	0	-	-	0	-	-
neg-M1171T303	206.346	424.58	831.216	345.309	423.022	497.457	380.972	395.109	839.346	324.488	855.211	671.732	378.308	384.813	532.409	873.236	407.947	652.306	1140.75	517.58	1.37414	0.0788789	0.075256	0.227628	0.213122	0.975999	none	1170.68	5.05757	0	0	-	-	-	-	Unknown	-	-	-	-	0	-	-	0	-	-
neg-M1171T409	343.353	642.854	187.983	572.591	1097.31	655.286	392.315	836.92	854.785	1079.75	862.01	1017.16	674.816	224.649	325.122	769.891	1143.4	1502.29	1285.09	1843.91	1.44801	0.249417	0.14314	0.467708	0.322117	1.02765	none	1170.72	6.82272	0	0	-	-	-	-	Unknown	-	-	-	-	0	-	-	0	-	-
neg-M1175T52	2071.78	2437.61	2143.08	2229.4	2118.08	1845.54	2305.84	2508.5	2224.3	1874.7	2101.82	2571.75	2357.07	2274.39	2367.83	2316.56	2520.27	1865.8	2280.35	2260.68	1.05321	0.233401	0.165494	0.449411	0.353868	0.302544	none	1174.95	0.8669	0	0	-	-	-	-	Unknown	-	-	-	-	0	-	-	0	-	-
neg-M1177T296	1181.22	2657.01	1548.94	780.332	488.622	1370.1	2180.82	1253.41	555.42	4348.48	546.61	344.043	659.649	174.165	1864.54	695.864	266.642	384.498	638.277	481.74	0.370075	0.00382138	0.00519604	0.0313287	0.0358065	2.52269	down	1176.88	4.92767	0	0	-	-	-	-	Unknown	-	-	-	-	0	-	-	0	-	-
neg-M1177T52	2585.02	2286.12	2281.63	1820.79	1703.58	2083.98	1875.26	1619.81	1740.98	1835.54	2444.13	1884.47	2789.01	2296.63	2033.82	2593.65	2251.23	2316.18	2484.81	2600	1.19469	0.00824707	0.00684146	0.0517434	0.0430987	0.894215	none	1176.94	0.86435	0	0	-	-	-	-	Unknown	-	-	-	-	0	-	-	0	-	-
neg-M1178T296	822.811	2235.38	1129.75	447.071	392.767	828.551	1937.58	923.152	410.66	3507.01	373.497	232.346	434.677	134.203	1424.24	474.171	249.771	254.032	411.633	449.503	0.35126	0.00509283	0.0114962	0.0376245	0.0611752	2.53282	down	1177.88	4.9268	0	0	-	-	-	-	Unknown	-	-	-	-	0	-	-	0	-	-
neg-M1178T431	1341.56	1936.02	2436.48	1731.82	1818.38	1952.53	1835.04	2085.79	2525.21	2185.1	3139.12	3074.78	2112.76	1364.64	1911.65	4150.65	2510.26	2940.43	2856.48	2509.38	1.33869	0.0337825	0.0232306	0.131311	0.0981781	0.776115	none	1177.72	7.17521	1	0	-	-	-	-	Unknown	-	-	-	-	1	Ganglioside GM3 (d18:1/18:1(11Z))	HMDB0011929	0	-	-
neg-M1179T192	696.484	398.602	373.233	378.974	306.102	273.795	349.639	425.804	301.089	348.343	530.625	329.106	773.252	640.954	392.507	581.844	419.935	599.299	403.387	443.973	1.32783	0.0255614	0.0185434	0.109078	0.0842535	1.08296	none	1178.96	3.19577	0	0	-	-	-	-	Unknown	-	-	-	-	0	-	-	0	-	-
neg-M1179T303	515.17	857.005	561.117	554.362	557.024	754.892	1091.75	638.925	476.257	4260.82	1243.34	421.672	795.281	950.548	638.101	1442.33	627.224	548.363	814.528	1219.62	0.847446	0.863202	0.435872	0.937497	0.645482	0.348757	none	1178.84	5.04718	0	0	-	-	-	-	Unknown	-	-	-	-	0	-	-	0	-	-
neg-M1179T430	876.138	1395.96	1648.41	1240.66	1243.51	1285.55	1358.53	1330.03	1656.77	1533.09	2114.1	2094.22	1483.18	873.136	1167.9	2779.75	1728.73	2167.06	2010.86	1766.52	1.34026	0.0499583	0.035463	0.169393	0.129797	0.765762	none	1178.72	7.17424	0	0	-	-	-	-	Unknown	-	-	-	-	0	-	-	0	-	-
neg-M117T176	3996.17	4781.9	8367.07	6597.6	6617.64	5918.59	4084.8	5295.77	6896.77	4565.6	7678.86	6238.47	14508.7	7154.8	5866.28	11212.1	7266.31	11469.5	9039.56	18785.6	1.73699	0.00278432	0.00287947	0.0251853	0.0242149	1.75802	up	117.055	2.93207	1	1	3-Hydroxy-2-methylbutanoic acid	C5H10O3	[M-H]-	92.2	Lipids and lipid-like molecules	Fatty Acyls	HMDB0000354	NA	-	16	Methyl 3-hydroxybutyrate;(S)-2-hydroxy-3-methylbutyric Acid;3-Hydroxy-2-methyl-[R-(R,S)]-butanoic acid;2-Methyl-3-hydroxybutyric acid;2-Ethylhydracrylic acid;2-Hydroxy-3-methylbutyric acid;3-Hydroxy-2-methyl-[S-(R,R)]-butanoic acid;3-Hydroxyvaleric acid;Erythronilic acid;3-Hydroxyisovaleric acid;2-Hydroxyvaleric acid;2-Hydroxy-2-methylbutyric acid;4-Hydroxyisovaleric acid;Ethyl lactate;Diethyl ca…	HMDB0041603;HMDB0062584;HMDB0000351;HMDB0000354;HMDB0000396;HMDB0000407;HMDB0000410;HMDB0000531;HMDB0000642;HMDB0000754;HMDB0001863;HMDB0001987;HMDB0002011;HMDB0040735;HMDB0059844;HMDB0061927	2	5-Hydroxypentanoate;3-Hydroxyisovalerate	C02804;C20827
neg-M117T51	70628.7	65067.2	73153.8	77398	65860.7	66705.1	66707.6	65821.5	64073.1	69329.8	67617.7	78189	75028.3	72183	73227.9	76451.6	75073.6	65066.8	70084.2	71972.2	1.05863	0.0410042	0.0524259	0.148691	0.168295	0.405622	none	116.972	0.845783	1	0	-	-	-	-	Unknown	-	-	-	-	0	-	-	1	2-Chloro-1,1,1-trifluoroethane	C19367
neg-M117T57	1476.22	3025.27	3261.51	4059.15	1676.71	3404.42	3315.62	2999.58	2906.52	3306.03	3502.47	2738.21	3467.11	2170.13	3237.69	3411.53	4101.76	2811.09	2955.42	2381.89	1.04574	0.567531	0.853428	0.755525	0.926315	0.264099	none	117.075	0.954783	1	0	-	-	-	-	Unknown	-	-	-	-	3	Diisopropyl sulfide;Dipropyl sulfide;1-Hexanethiol	HMDB0029579;HMDB0031431;HMDB0039806	0	-	-
neg-M117T570	605.2	572.006	486.147	573.534	546.818	575.291	593.206	610.357	730.887	507.973	821.632	1144.24	865.341	829.516	1299.21	944.33	881.917	779.706	915.187	825.906	1.60426	1.28E-06	1.08E-05	9.22E-05	0.000466231	1.88935	up	117.019	9.49503	1	0	-	-	-	-	Unknown	-	-	-	-	9	Pyruvaldehyde;Malondialdehyde;Acrylic acid;Methylmalonic acid;Succinic acid;Erythrono-1,4-lactone;Threonolactone;4-Hydroxy-2-oxobutanoic acid;xi-3-Hydroxy-2-oxobutanoic acid	HMDB0001167;HMDB0006112;HMDB0031647;HMDB0000202;HMDB0000254;HMDB0000349;HMDB0000940;HMDB0031204;HMDB0039324	8	Acrylic_acid;Methylglyoxal;Glycidaldehyde;Propiolactone;Malonaldehyde;Succinate;Methylmalonate;Methyl_oxalate	C00511;C00546;C19246;C19297;C19440;C00042;C02170;C10900
neg-M117T61	4074.51	3084.79	4367.97	2795.51	3847.7	3258.42	3899.76	2956.57	2671.41	2226.07	2147.57	3643.43	1850.97	3021.43	2162.24	1776.68	2247.82	3544.55	2530.26	2294.67	0.760023	0.0145199	0.0185434	0.0754522	0.0842535	1.12611	none	117.019	1.01363	1	0	-	-	-	-	Unknown	-	-	-	-	6	Methylmalonic acid;Succinic acid;Erythrono-1,4-lactone;Threonolactone;4-Hydroxy-2-oxobutanoic acid;xi-3-Hydroxy-2-oxobutanoic acid	HMDB0000202;HMDB0000254;HMDB0000349;HMDB0000940;HMDB0031204;HMDB0039324	3	Succinate;Methylmalonate;Methyl_oxalate	C00042;C02170;C10900
neg-M117T92	7845.93	6570.02	3975.72	7255.45	4856.76	8494.42	7201.47	6466.05	6461.2	6608.65	5119.72	3711.92	8762.93	2540.47	5307.69	8046.58	3056.87	4088.3	11149.6	9868.44	0.937885	0.388335	0.684211	0.609097	0.831565	0.606125	none	117.055	1.53368	1	1	2-Hydroxy-2-methylbutyric acid	C5H10O3	[M-H]-	90.5	Lipids and lipid-like molecules	Fatty Acyls	HMDB0001987	NA	-	16	Methyl 3-hydroxybutyrate;(S)-2-hydroxy-3-methylbutyric Acid;3-Hydroxy-2-methyl-[R-(R,S)]-butanoic acid;2-Methyl-3-hydroxybutyric acid;2-Ethylhydracrylic acid;2-Hydroxy-3-methylbutyric acid;3-Hydroxy-2-methyl-[S-(R,R)]-butanoic acid;3-Hydroxyvaleric acid;Erythronilic acid;3-Hydroxyisovaleric acid;2-Hydroxyvaleric acid;2-Hydroxy-2-methylbutyric acid;4-Hydroxyisovaleric acid;Ethyl lactate;Diethyl ca…	HMDB0041603;HMDB0062584;HMDB0000351;HMDB0000354;HMDB0000396;HMDB0000407;HMDB0000410;HMDB0000531;HMDB0000642;HMDB0000754;HMDB0001863;HMDB0001987;HMDB0002011;HMDB0040735;HMDB0059844;HMDB0061927	2	5-Hydroxypentanoate;3-Hydroxyisovalerate	C02804;C20827
neg-M1180T303	653.301	477.608	317.602	361.665	345.566	474.144	738.685	551.707	476.307	2893.86	887.494	415.293	466.445	749.184	741.398	918.456	439.799	356.213	642.596	844.399	0.886266	0.727513	0.352681	0.859713	0.569395	0.382977	none	1179.85	5.04713	1	0	-	-	-	-	Unknown	-	-	-	-	1	Trihexosylceramide (d18:1/26:1(17Z))	HMDB0004884	0	-	-
neg-M1180T307	1830.03	1852.34	1061.32	1237.55	1728.35	1557.12	1893.83	1039.24	1945.9	1384.69	960.444	891.682	511.959	792.507	676.62	1497.76	982.522	962.388	1134.38	1248.4	0.62192	0.000966055	0.00105003	0.0120311	0.0116395	1.78647	down	1179.68	5.11568	0	0	-	-	-	-	Unknown	-	-	-	-	0	-	-	0	-	-
neg-M1180T451	3812.84	6992.06	4395.94	4178.07	5009.67	5423.57	5404.91	6696.99	8130.34	7300.42	7300.32	11481.7	9065.66	3468.21	7402.06	16283.9	11427.4	13189.8	13202.3	8153.71	1.76084	0.00594506	0.00388621	0.041775	0.0293572	1.43731	up	1179.74	7.50988	1	0	-	-	-	-	Unknown	-	-	-	-	3	Ganglioside GM3 (d18:1/18:0);Ganglioside GM3 (d18:0/18:1(11Z));Ganglioside GM3 (d18:0/18:1(9Z))	HMDB0004845;HMDB0011917;HMDB0011918	0	-	-
neg-M1181T336	642.089	836.397	554.858	717.832	669.292	487.913	502.097	542.05	418.08	411.483	1422.34	508.373	1014.33	924.976	1194.53	846.165	550.454	678.373	1291.49	866.289	1.60795	0.00384372	0.00388621	0.031458	0.0293572	1.33462	up	1180.86	5.59511	0	0	-	-	-	-	Unknown	-	-	-	-	0	-	-	0	-	-
neg-M1181T451	2279.07	3190.09	3078.25	2904.49	3602.31	3969.08	3006.91	4113.18	4662.05	5303.11	4916.86	8096.08	6469.22	2152.66	4705.59	10390.8	7840.46	8158.26	8387.97	5862.03	1.85496	0.00343648	0.00287947	0.0293274	0.0242149	1.54003	up	1180.74	7.51078	1	0	-	-	-	-	Unknown	-	-	-	-	1	Ganglioside GM3 (d18:1/9Z-18:1)	HMDB0004843	0	-	-
neg-M1182T336	522.927	718.887	374.491	405	640.638	318.883	405.787	341.202	346.67	254.123	1212.76	328.043	700.821	810.917	775.681	634.624	465.781	516.103	844.87	658.337	1.60512	0.00716305	0.0146896	0.0471127	0.0721339	1.44019	up	1181.86	5.59575	0	0	-	-	-	-	Unknown	-	-	-	-	0	-	-	0	-	-
neg-M1182T451	803.445	1998.84	859.798	763.142	862.991	2260.62	1229.77	2015.4	1618.37	2041.49	2003.71	3345.92	2357.3	1027.49	2146.17	4639.58	2550.08	3278.49	3302.88	1872.62	1.8351	0.00481912	0.00519604	0.0361777	0.0358065	1.60755	up	1181.74	7.51646	1	0	-	-	-	-	Unknown	-	-	-	-	1	Ganglioside GM3 (d18:0/18:0)	HMDB0011916	0	-	-
neg-M1183T384	451.876	665.818	616.596	853.152	1075.82	775.974	852.216	1022.12	1000.93	899.923	1302.07	617.464	1383.65	975.892	1075.4	1727.93	691.477	1262.56	1557.19	1605.84	1.48513	0.0156774	0.0185434	0.0793723	0.0842535	1.35232	none	1182.88	6.39717	0	0	-	-	-	-	Unknown	-	-	-	-	0	-	-	0	-	-
neg-M1183T52	4664.07	5049.02	4349.24	4706.85	4291.76	4789.69	5262.81	4943.82	5748.09	5007.67	3587.73	3736.55	4585.01	3963.37	4829.96	4585.36	4464.48	3075.48	4620.52	4125.12	0.851691	0.00680268	0.00388621	0.0454147	0.0293572	0.829548	none	1183.01	0.871917	0	0	-	-	-	-	Unknown	-	-	-	-	0	-	-	0	-	-
neg-M1184T342	1399.07	2079.68	1821.23	1941.44	1553.29	1625.63	2020.49	2211.91	1975.61	1599.37	896.691	1129.21	522.347	661.103	611.343	928.619	1274.92	1336.55	1534.38	1231.04	0.555539	0.00028696	2.17E-05	0.00499549	0.000760761	2.29375	down	1183.71	5.69197	0	0	-	-	-	-	Unknown	-	-	-	-	0	-	-	0	-	-
neg-M1184T52	2257.64	2064.69	2354.32	2594.36	2342.88	2292.53	2428.54	2063.29	2800.12	2441.61	1563.69	2237.68	2097.35	1816.93	1910.41	2147.81	1950.55	2067.66	2549.34	1832.44	0.853379	0.00608409	0.0089307	0.0423497	0.0516199	0.837578	none	1184.02	0.873658	0	0	-	-	-	-	Unknown	-	-	-	-	0	-	-	0	-	-
neg-M1185T52	2782.04	3042.34	2465.17	2879.92	1990.77	2619.87	2287.63	3313.97	3004.07	2543.05	2197.89	2609.3	2589.44	1705.32	2505.64	2956.7	2009.53	2276.46	1995.96	2438.85	0.86469	0.049609	0.0524259	0.168682	0.168295	0.705429	none	1185.01	0.867283	0	0	-	-	-	-	Unknown	-	-	-	-	0	-	-	0	-	-
neg-M1185T54	2257.68	1823.75	2090.51	1503.74	2015.11	1789.01	1904.87	1679.77	1975.28	1947.73	2232.47	2126.22	1711.29	1748.73	1908.76	1855.73	1879.16	1598.76	1902.17	1553.71	0.975222	0.629927	0.528849	0.800069	0.721575	0.125546	none	1185.08	0.901867	0	0	-	-	-	-	Unknown	-	-	-	-	0	-	-	0	-	-
neg-M1186T408	492.008	1471.08	391.191	450.714	1126.51	787.977	1223.56	450.7	653.693	1533.6	374.171	2152.24	1123.59	377.675	520.276	1581.02	1022.6	2194.14	2215.15	1126.41	1.47852	0.260826	0.393048	0.481011	0.607523	1.06096	none	1185.71	6.79495	0	0	-	-	-	-	Unknown	-	-	-	-	0	-	-	0	-	-
neg-M1187T193	3197.67	1113.59	1218.06	1336.07	1265.82	1099.74	1398.37	1478.27	1193.12	1511.39	1206.94	1276.09	2067.14	2499.62	1956.1	3196.92	961.873	1787.52	1519.03	1420.19	1.20789	0.243518	0.165494	0.461371	0.353868	0.612417	none	1186.58	3.21353	0	0	-	-	-	-	Unknown	-	-	-	-	0	-	-	0	-	-
neg-M1187T408	252.034	765.555	253.602	251.878	778.263	556.948	813.108	299.322	441.101	1010.05	148.891	1215.97	633.816	304.92	265.221	717.54	643.888	1556.33	1226.35	671.129	1.3619	0.455821	0.435872	0.667439	0.645482	0.836226	none	1186.71	6.79315	1	0	-	-	-	-	Unknown	-	-	-	-	2	Ganglioside GA1 (d18:1/12:0);Tetrahexosylceramide (d18:1/12:0)	HMDB0004900;HMDB0004958	0	-	-
neg-M1188T193	1781.1	884.754	911.91	772.188	805.47	817.206	1001.36	1097.99	724.67	970.974	754.205	798.51	1554.77	1567.63	1197.72	2188.57	628.492	968.906	832.267	913.052	1.16754	0.451893	0.684211	0.664065	0.831565	0.396237	none	1187.58	3.2168	1	0	-	-	-	-	Unknown	-	-	-	-	2	Camelliasaponin A1;Camelliasaponin A2	HMDB0030498;HMDB0030499	0	-	-
neg-M1189T255	951.85	1616.68	508.767	258.327	414.576	1041.94	2056.2	1046.04	745.632	4014.37	335.443	164.445	318.082	128.613	1014.79	344.96	313.374	251.556	318.058	1057.04	0.335564	0.0066299	0.0114962	0.0448277	0.0611752	2.41347	down	1188.84	4.25027	0	0	-	-	-	-	Unknown	-	-	-	-	0	-	-	0	-	-
neg-M118T51	1381.57	1307.17	1680.68	1476.03	1668.8	1826.76	1456.34	1635.87	1710.87	1104.68	1629.15	1866.55	2084.18	1456.32	1769.11	1912.52	1659	1592.8	1638.72	1728.77	1.13695	0.035472	0.0892096	0.135843	0.237764	0.702271	none	117.975	0.847183	0	0	-	-	-	-	Unknown	-	-	-	-	0	-	-	0	-	-
neg-M118T52	946.071	1560.04	1861.84	1697.67	3153.84	2011.63	1770.34	631.446	1528.45	1791.95	1271.71	1321.04	2739.3	1092.64	1090.12	1225.22	1597.4	1294.94	3396.63	2160.1	1.01391	0.950532	0.684211	0.978882	0.831565	0.304712	none	118.05	0.870583	1	0	-	-	-	-	Unknown	-	-	-	-	12	L-Threonine;L-Homoserine;L-Allothreonine;Hydroxyethyl glycine;4-Amino-3-hydroxybutyrate;2-Ketobutyric acid;Acetoacetic acid;2-Methyl-3-oxopropanoic acid;Succinic acid semialdehyde;(S)-Methylmalonic acid semialdehyde;4-Hydroxycrotonic acid;Acetic anhydride	HMDB0000167;HMDB0000719;HMDB0004041;HMDB0061148;HMDB0061877;HMDB0000005;HMDB0000060;HMDB0001172;HMDB0001259;HMDB0002217;HMDB0003381;HMDB0031646	14	L-Threonine;L-Homoserine;D-Threonine;2-Methylserine;4-Amino-3-hydroxybutanoate;L-Allothreonine;(-)-erythro-(2R,3R)-Dihydroxybutylamide;D-Allothreonine;2-Oxobutanoate;Acetoacetate;Succinate_semialdehyde;2-Methyl-3-oxopropanoate;(S)-Methylmalonate_semialdehyde;(R)-Methylmalonate_semialdehyde	C00188;C00263;C00820;C02115;C03678;C05519;C11108;C12317;C00109;C00164;C00232;C00349;C06002;C21030
neg-M1190T227	426.536	352.309	915.989	681.77	300.242	532.1	299.35	466.373	620.443	307.459	944.19	212.957	912.529	495.658	554.992	1312.14	820.261	681.515	669.599	647.312	1.47905	0.0779229	0.0630128	0.22562	0.189804	1.22272	none	1189.52	3.77825	0	0	-	-	-	-	Unknown	-	-	-	-	0	-	-	0	-	-
neg-M1190T255	643.898	1136.92	441.08	170.755	339.181	536.712	1718.18	800.916	495.919	3177.62	176.317	15.5085	291.973	34.6245	875.728	251.233	192.349	158.146	182.699	656.327	0.299635	0.00918293	0.0146896	0.0555662	0.0721339	3.10592	down	1189.85	4.25267	0	0	-	-	-	-	Unknown	-	-	-	-	0	-	-	0	-	-
neg-M1191T255	2236.63	2516.47	1360.62	574.217	652.708	757.387	2305.39	1698.61	1105.41	6169.57	414.387	124.043	579.875	124.941	2213.95	424.301	311.511	264.581	414.701	887.23	0.297235	0.001699	0.00150469	0.0180029	0.0150154	2.96159	down	1190.86	4.25082	0	0	-	-	-	-	Unknown	-	-	-	-	0	-	-	0	-	-
neg-M1192T203	770.448	576.385	913.897	593.273	737.139	375.496	422.871	503.551	634.097	468.49	876.267	524.317	484.83	653.506	648.086	922.826	432.156	414.446	671.245	404.05	1.00602	0.998076	0.970512	0.999392	0.985368	0.273917	none	1191.66	3.37887	0	0	-	-	-	-	Unknown	-	-	-	-	0	-	-	0	-	-
neg-M1192T255	1699.62	2095.71	1002.28	410.616	520.569	567.137	2027.4	1067.67	659.162	4545.3	319.393	51.7219	377.32	84.1196	1554.88	255.299	222.532	192.294	290.205	625.693	0.272239	0.00165917	0.00105003	0.0176353	0.0116395	3.19644	down	1191.86	4.25225	0	0	-	-	-	-	Unknown	-	-	-	-	0	-	-	0	-	-
neg-M1192T569	322.751	415.348	363.625	527.52	460.353	733.562	635.839	446.291	404.771	286.046	338.293	431.209	355.165	331.344	367.316	285.245	388.141	227.772	313.884	441.242	0.757079	0.0348062	0.0432571	0.13408	0.14818	0.870887	none	1192.17	9.48675	0	0	-	-	-	-	Unknown	-	-	-	-	0	-	-	0	-	-
neg-M1193T255	5419.25	10059.9	6098.05	2159.17	2466.15	3734.25	12080.6	5332.45	2518.54	16000	1314.95	261.975	1973.98	283.753	6615.03	1349.18	960.272	914.817	1133.36	2624.16	0.264641	0.000915931	0.00150469	0.0116645	0.0150154	3.34488	down	1192.87	4.25352	0	0	-	-	-	-	Unknown	-	-	-	-	0	-	-	0	-	-
neg-M1194T255	4146.77	7887.35	4290.83	1650.31	1865.74	2888.65	8905.46	3740.55	1626.87	11349.5	1176.55	242.418	1463.7	261.63	5008.04	1020.24	776.145	620.906	758.491	2064.39	0.276979	0.000990672	0.00150469	0.0122393	0.0150154	3.20976	down	1193.88	4.25327	0	0	-	-	-	-	Unknown	-	-	-	-	0	-	-	0	-	-
neg-M1195T255	4093.33	7347.75	3046.16	1391.78	2118.26	2909.84	7743.34	3652.6	2623.68	20799.4	502.11	108.87	640.507	134.321	3916.48	993.173	963.82	1003.76	1085.57	2958.85	0.220856	0.00143107	0.00150469	0.0158916	0.0150154	3.7013	down	1194.89	4.25277	0	0	-	-	-	-	Unknown	-	-	-	-	0	-	-	0	-	-
neg-M1195T51	900.636	1029.03	1200.71	1255.96	1057.61	1011.33	1026.58	955.672	1210.51	1043.57	1649.37	1436.57	1257.92	1327.87	1593.53	1583.4	1339.62	1206.19	1215.32	1259.52	1.29721	7.33E-05	7.58E-05	0.00187535	0.00177344	1.42242	none	1194.88	0.851517	0	0	-	-	-	-	Unknown	-	-	-	-	0	-	-	0	-	-
neg-M1196T255	2069.6	4118.39	1900.94	802.612	1343.76	2021.37	4498.46	2138.63	1647.9	13592	171.976	15.5198	212.644	569.05	2093.81	666.39	637.701	565.4	760.103	1973.38	0.224587	0.00451164	0.00150469	0.0348025	0.0150154	3.70902	down	1195.89	4.25239	0	0	-	-	-	-	Unknown	-	-	-	-	0	-	-	0	-	-
neg-M1196T452	154.094	620.661	68.2113	139.835	214.492	261.431	301.536	122.898	314.576	307.498	325.151	782.787	1125.3	91.4166	672.895	1414.19	784.18	1409.47	561.437	392.058	3.01724	0.00547342	0.00287947	0.0395643	0.0242149	2.26911	up	1195.73	7.5299	0	0	-	-	-	-	Unknown	-	-	-	-	0	-	-	0	-	-
neg-M1197T255	909.961	1586.04	943.188	371.327	537.283	754.872	1810.76	998.745	689.491	5793.58	66.4224	25.8613	24.5966	465.267	990.99	317.773	241.151	259.592	304.93	854.932	0.246714	0.00396558	0.00208924	0.0321707	0.0193251	3.50721	down	1196.89	4.25362	0	0	-	-	-	-	Unknown	-	-	-	-	0	-	-	0	-	-
neg-M1198T315	280.19	593.503	609.468	595.955	464.145	776.049	393.514	653.93	1051.31	613.793	825.27	633.743	332.334	462.035	584.566	999.023	378.622	648.544	1308.28	453.087	1.09842	0.725925	0.970512	0.859198	0.985368	0.268984	none	1197.71	5.25566	0	0	-	-	-	-	Unknown	-	-	-	-	0	-	-	0	-	-
neg-M1198T439	142.943	1056.47	55.3299	225.005	319.169	152.718	179.55	296.892	462.842	604.17	437.569	598.609	518.29	147.558	337.827	996.998	996.325	1931.95	417.858	994.754	2.11089	0.0291467	0.0524259	0.119005	0.168295	1.95235	up	1197.75	7.3115	1	1	AcylGlcADG 66:18; AcylGlcADG(22:6/22:6/22:6)	C75H106O12	[M-H]-	84.8	Lipids and lipid-like molecules	Glycerolipids	-	C06038	(map00561)Glycerolipid metabolism	0	-	-	0	-	-
neg-M1199T315	160.881	443.079	441.646	372.274	383.539	582.003	265.024	392.627	594.922	448.368	540.432	308.364	279.282	311.272	434.187	616.973	375.016	344.807	939.257	256.769	1.07884	0.776129	0.739364	0.888766	0.864951	0.245749	none	1198.71	5.25211	0	0	-	-	-	-	Unknown	-	-	-	-	0	-	-	0	-	-
neg-M1199T52	2748.78	2062.95	2384.77	2806.2	3073.49	2466.27	2858.97	2934.42	2860.15	2914.87	2115.43	2580.3	2332.76	2243.41	2801.65	2923.97	2342.39	2442.07	2603.31	2541.89	0.919453	0.117432	0.0892096	0.294573	0.237764	0.441151	none	1198.99	0.867608	0	0	-	-	-	-	Unknown	-	-	-	-	0	-	-	0	-	-
neg-M119T206	10655.9	8759.51	10032.8	9055.46	9503.45	10319.1	7745.54	8929.46	10442.2	9602.25	10230	10011.1	11051.3	9852.05	10658.4	9767.99	10391	10372.7	9295.9	9699.12	1.06612	0.0755397	0.123005	0.222037	0.294605	0.399315	none	119.052	3.43993	1	0	-	-	-	-	Unknown	-	-	-	-	11	3-Mercapto-2-methyl-1-butanol;3-Mercapto-3-methyl-1-butanol;xi-2-Mercapto-3-methyl-1-butanol;4-(Methylthio)-2-butanol;4-(Methylthio)-1-butanol;5-Hydroxykynurenamine;Tyrosinamide;L-2-Amino-3-(4-aminophenyl)propanoic acid;(4-Ethoxyphenyl)urea;(S)-3-Ethylidenehexahydropyrrolo[1,2-a]pyrazine-1,4-dione;3-Hydroxykynurenamine	HMDB0032373;HMDB0036149;HMDB0039781;HMDB0041476;HMDB0041562;HMDB0004076;HMDB0013319;HMDB0030397;HMDB0032565;HMDB0041109;HMDB0060281	4	3-Hydroxykynurenamine;5-Hydroxykynurenamine;4-Aminophenylalanine;Dulcin	C05636;C05638;C12033;C19415
neg-M119T428	2685.17	2423.7	1987.06	5567.7	2251.84	2910.17	1859.44	2072.03	2812.83	2713.94	2457.42	3198.87	2027.36	1924.31	1914.36	2329.1	2259.48	1864.26	1790.63	802.277	0.753854	0.0760948	0.0892096	0.222925	0.237764	0.976895	none	119.052	7.13803	1	0	-	-	-	-	Unknown	-	-	-	-	11	3-Mercapto-2-methyl-1-butanol;3-Mercapto-3-methyl-1-butanol;xi-2-Mercapto-3-methyl-1-butanol;4-(Methylthio)-2-butanol;4-(Methylthio)-1-butanol;5-Hydroxykynurenamine;Tyrosinamide;L-2-Amino-3-(4-aminophenyl)propanoic acid;(4-Ethoxyphenyl)urea;(S)-3-Ethylidenehexahydropyrrolo[1,2-a]pyrazine-1,4-dione;3-Hydroxykynurenamine	HMDB0032373;HMDB0036149;HMDB0039781;HMDB0041476;HMDB0041562;HMDB0004076;HMDB0013319;HMDB0030397;HMDB0032565;HMDB0041109;HMDB0060281	4	3-Hydroxykynurenamine;5-Hydroxykynurenamine;4-Aminophenylalanine;Dulcin	C05636;C05638;C12033;C19415
neg-M119T51	26280.1	22788	24593.1	27072.4	21858.4	24391.2	23849	21662.2	23530	23622.1	23714.7	26901.2	25310.6	23271.6	25589.4	25608	26034.4	22520.2	21252.1	24444.8	1.02087	0.532706	0.578742	0.730741	0.760779	0.153734	none	118.969	0.847017	0	0	-	-	-	-	Unknown	-	-	-	-	0	-	-	0	-	-
neg-M119T53	9042.21	8834.08	9513.06	11429.4	9568.44	7439.41	8020.24	7343.56	6639.98	6373.54	7040.71	8408.35	8485.26	7415.1	10105.7	8697.94	7089.89	6250.81	7329.16	7676.78	0.932257	0.390401	0.352681	0.610654	0.569395	0.311741	none	119.034	0.887733	1	0	-	-	-	-	Unknown	-	-	-	-	3	Gibberellin A59;Heteroflavanone A;Edulisin IV	HMDB0035051;HMDB0040910;HMDB0041196	5	Acalyphin;Elephantopin;Goyazensolide;Vernodalin;2,3-Dihydro-2-(4-hydroxyphenyl)-5,6,7,8-tetramethoxy-4H-1-benzopyran-4-one	C08324;C09403;C09467;C09576;C14940
neg-M119T582	638.593	388.446	777.518	446.425	864.334	771.716	695.876	1081.31	926.561	1258.74	219.159	795.068	681.51	730.01	1356.7	408.994	725.301	700.92	360.346	748.294	0.856906	0.319407	0.314999	0.542506	0.532686	0.635967	none	118.941	9.697	0	0	-	-	-	-	Unknown	-	-	-	-	0	-	-	0	-	-
neg-M119T94	1346.26	1549.29	1303.99	1146.65	1119.13	2119.94	1212.51	1329.74	1178.11	1159.61	1598.22	1311.33	1147.17	740.73	992.781	1483.91	1593.53	1197.64	1283.87	912.285	0.910602	0.321249	0.630529	0.544547	0.796363	0.425094	none	119.05	1.57139	1	0	-	-	-	-	Unknown	-	-	-	-	9	4-Hydroxystyrene;Phenylacetaldehyde;2,3-Dihydrobenzofuran;2-Methylbenzaldehyde;3-Methylbenzaldehyde;4-Methylbenzaldehyde;Acetophenone;Lentialexin;Styrene Oxide	HMDB0004072;HMDB0006236;HMDB0013815;HMDB0029636;HMDB0029637;HMDB0029638;HMDB0033910;HMDB0038997;HMDB0062765	8	Phenylacetaldehyde;Styrene_oxide;4-Hydroxystyrene;p-Tolualdehyde;Acetophenone;3-Methylbenzaldehyde;2-Methylbenzaldehyde;(S)-2-Phenyloxirane	C00601;C02083;C05627;C06758;C07113;C07209;C07214;C20782
neg-M1200T52	1237.01	1371.67	1574.43	1626.5	1236.87	1571.5	1853.36	1589.37	1643.46	1368.52	1070.92	1424.88	1535.34	1564.53	1537.15	1499.66	1739.67	1172.33	1355.65	1003.03	0.922407	0.236113	0.165494	0.452385	0.353868	0.565884	none	1199.98	0.873117	0	0	-	-	-	-	Unknown	-	-	-	-	0	-	-	0	-	-
neg-M120T184	1075.03	1489.06	1963.26	1235.71	1366.52	1403.6	1525.27	1321.48	1086.72	1319.55	1596.2	665.614	1624.58	1290.62	1201.87	816.93	1331.64	1161.83	1142.78	1027.55	0.860253	0.1235	0.190316	0.303406	0.387123	0.535722	none	119.993	3.0669	0	0	-	-	-	-	Unknown	-	-	-	-	0	-	-	0	-	-
neg-M120T51	585.483	1093.62	600.303	741.959	984.117	601.669	701.856	352.05	643.523	811.256	939.537	817.046	798.015	833.471	860.38	928.026	974.811	849.606	1004.35	673.056	1.21958	0.0480723	0.0432571	0.165774	0.14818	1.01868	none	119.972	0.848217	0	0	-	-	-	-	Unknown	-	-	-	-	0	-	-	0	-	-
neg-M120T63	1069.06	635.256	1036.17	1381.35	889.641	1377.73	1208.44	1237.73	1181.72	1334.62	1025.61	1314.02	1474.2	1157.55	1487.33	1083.57	1093.92	764.932	1158.29	1036.68	1.02153	0.776758	0.970512	0.889239	0.985368	0.162122	none	119.946	1.05604	0	0	-	-	-	-	Unknown	-	-	-	-	0	-	-	0	-	-
neg-M121T207	34211.3	32855.7	35591.9	37845.4	35958.3	36662	33365.5	33974	35724.1	33804.9	27781.7	30804.5	29538.9	30250.8	31267	28524.8	28362.4	28657.1	29767	27368.2	0.835223	4.70E-08	1.08E-05	8.57E-06	0.000466231	1.17457	none	121.029	3.44428	1	1	Benzoic acid	C7H6O2	[M-H]-	92	Benzenoids	Benzene and substituted derivatives	HMDB0001870	C00180	(map00360)Phenylalanine metabolism;(map00362)Benzoate degradation;(map00621)Dioxin degradation;(map00623)Toluene degradation;(map00627)Aminobenzoate degradation;(map01063)Biosynthesis of alkaloids derived from shikimate pathway;(map01100)Metabolic pathways;(map01110)Biosynthesis of secondary metabolites;(map01120)Microbial metabolism in diverse environments;(map01220)Degradation of aromatic compo…	4	Benzoic acid;4-Hydroxybenzaldehyde;3-(2-Furanyl)-2-propenal;2-Hydroxybenzaldehyde	HMDB0001870;HMDB0011718;HMDB0032918;HMDB0034170	6	Benzoate;Aromatic_acid;4-Hydroxybenzaldehyde;3-Hydroxybenzaldehyde;Salicylaldehyde;Tropolone	C00180;C00539;C00633;C03067;C06202;C15474
neg-M121T210	4969.38	6688.46	3042.08	5419.9	2809.98	5769.91	6811.15	5621.79	4515.6	6573.99	8917.21	7539.95	7941.42	6561.97	5217.33	6685.48	7300.36	10203.2	5281.25	9924.43	1.44714	0.0063793	0.0114962	0.0437659	0.0611752	1.23249	none	121.065	3.50369	1	1	1-Phenylethanol	C8H10O	[M-H]-	85.6	Benzenoids	Benzene and substituted derivatives	HMDB0032619	C07112	-	11	4-Ethylphenol;2,5-Dimethylphenol;1-Methoxy-2-methylbenzene;1-Methoxy-4-methylbenzene;2,3-Dimethylphenol;2,6-Dimethylphenol;3,4-Dimethylphenol;1-Phenylethanol;2-Phenylethanol;4-Methylbenzyl alcohol;3-Ethylphenol	HMDB0029306;HMDB0030540;HMDB0032074;HMDB0032076;HMDB0032148;HMDB0032150;HMDB0032151;HMDB0032619;HMDB0033944;HMDB0041609;HMDB0059873	12	Phenylethyl_alcohol;4-Methylbenzyl_alcohol;1-Phenylethanol;2-Methylbenzyl_alcohol;3-Methylbenzyl_alcohol;(S)-1-Phenylethanol;4-Ethylphenol;2-Ethylphenol;3-Ethylphenol;2,4-Dimethylphenol;Chlormequat;Benzenediazonium	C05853;C06757;C07112;C07213;C07216;C11348;C13637;C14385;C14386;C14582;C18585;C20284
neg-M122T207	2672.6	2818.12	2848.89	2047.17	2078.99	2825.74	1815.22	2842.18	3149.73	2204.41	1785.49	1677.89	1429.99	2368.01	1936.78	1899.82	1253.4	2144.36	2218.47	1807.86	0.73201	0.0017771	0.00388621	0.0185316	0.0293572	1.2724	none	122.032	3.44447	0	0	-	-	-	-	Unknown	-	-	-	-	0	-	-	0	-	-
neg-M122T210	354.576	477.094	158.264	459.488	243.592	455.298	432.275	444.46	467.923	425.108	770.899	627.962	524.301	574.882	497.665	537.997	640.993	850.509	412.059	808.709	1.59414	0.00250906	0.000487129	0.0234977	0.00674369	1.547	up	122.069	3.50264	0	0	-	-	-	-	Unknown	-	-	-	-	0	-	-	0	-	-
neg-M122T472	8994.75	8060.55	15348.6	12428.3	7564.45	12774.8	7658.76	6377.34	10494.7	11260.5	8791.02	5868.22	10586.6	5078.38	9242.97	5230.91	4634.24	3950.5	4014.48	3586.23	0.60402	0.00247535	0.00684146	0.0232961	0.0430987	1.58936	down	121.999	7.8607	0	0	-	-	-	-	Unknown	-	-	-	-	0	-	-	0	-	-
neg-M123T200	5235.64	6565.52	3863.3	5686.09	3865.57	6794.84	7304.6	5044.76	4987.59	7731.84	2716.97	2302.56	6220.23	4909.91	2386.34	4048.23	4774.78	5387.16	2899.86	6227.81	0.733603	0.0300246	0.0432571	0.12139	0.14818	0.934318	none	123.044	3.3283	1	1	m-Guaiacol	C7H8O2	[M-H]-	88.2	Unknown	-	NA	NA	-	0	-	-	0	-	-
neg-M124T51	3824.72	2020.25	4502.04	2241.8	1507.95	3080.47	1597.15	2492.89	2108.68	2379.88	2691.71	1045.79	2640.19	2361.23	1943.61	2883.37	3100.07	1036.06	1676.49	926.161	0.788353	0.162199	0.393048	0.359656	0.607523	0.855451	none	124.007	0.844883	1	1	Taurine	C2H7NO3S	[M-H]-	82.8	Organic acids and derivatives	Organic sulfonic acids and derivatives	HMDB0000251	C00245	(map00120)Primary bile acid biosynthesis;(map00430)Taurine and hypotaurine metabolism;(map00920)Sulfur metabolism;(map01100)Metabolic pathways;(map02010)ABC transporters;(map04080)Neuroactive ligand-receptor interaction	0	-	-	0	-	-
neg-M125T210	6193.86	5261.09	4737.15	4717.96	4058.06	3860.88	4411.86	9401.77	6843.48	4488.69	5289.45	4217.99	5548.65	6086.04	5498.1	4041.94	5222.79	4260.39	3955.64	6647.36	0.940594	0.709253	0.911797	0.848757	0.957009	0.165741	none	125.097	3.50395	1	1	2-Ethyl-2-hexenal	C8H14O	[M-H]-	80.2	Organic oxygen compounds	Organooxygen compounds	HMDB0061945	null	-	24	(E)-2-octenal;2-Octenal;(3xi,5Z)-1,5-Octadien-3-ol;2,4,4-Trimethylcyclopentanone;2-Octen-4-one;1-Octen-3-one;3-Methyl-3-hepten-2-one;5-Methyl-5-hepten-2-one;6-Methyl-3-hepten-2-one, trans-;4-Octen-3-one;3-Octen-2-one;(S,E)-Filbertone;5-Octen-2-one;Sulcatone;2-Ethylidenehexanal;6-Octenal;(Z)-5-Octenal;2,5-Octadien-1-ol;(3E,5Z)-3,5-Octadien-1-ol;(2E,4E)-2,4-Octadien-1-ol;2-Ethyl-2-hexenal;glutathio…	HMDB0013809;HMDB0030961;HMDB0030966;HMDB0031197;HMDB0031301;HMDB0031309;HMDB0031590;HMDB0031591;HMDB0032403;HMDB0032451;HMDB0033547;HMDB0035242;HMDB0035390;HMDB0035915;HMDB0037152;HMDB0039769;HMDB0039770;HMDB0040146;HMDB0040149;HMDB0040151;HMDB0061945;HMDB0062471;HMDB0062529;HMDB0062536	2	Sulcatone;trans-2-Octenal	C07287;C21138
neg-M125T472	6414.52	3800.73	7253.1	5341.73	4890.68	5960.44	2973.31	4685.44	3246.47	5692.28	2915.34	3440.52	3877.5	4009.04	5725.62	2832.67	3532.73	2917.86	2927.4	2105.27	0.682149	0.00754167	0.0114962	0.0486827	0.0611752	1.1267	none	124.998	7.86578	1	0	-	-	-	-	Unknown	-	-	-	-	4	Methionine sulfoximine;12-Tridecene-4,6,8,10-tetraynal;Lanthionine ketimine;2-aminophenol sulphate	HMDB0029430;HMDB0038915;HMDB0004823;HMDB0061116	4	L-Methionine_sulfoximine;2S,5S-Methionine_sulfoximine;Fluoren-9-one;2-Pyridyl_hydroxymethane_sulfonic_acid	C03510;C03829;C06712;C11327
neg-M126T471	2661.37	4613.49	3075.89	3157.83	3721.42	2658.39	2890.7	2512.97	3513.02	2272.66	2597.95	2209.04	2912.32	2632.69	3598.86	2012.12	2163.54	1735.55	1779.33	978.103	0.727836	0.0177537	0.0114962	0.0860558	0.0611752	1.05488	none	126.019	7.85793	1	0	-	-	-	-	Unknown	-	-	-	-	1	Hydroxyminaline	HMDB0034368	3	2,3,6-Trihydroxypyridine;5-Hydroxypyrrole-2-carboxylate;Mipafox	C03458;C19721;C19008
neg-M126T473	8666.46	8170.1	11562	8108.14	8154.43	10226.9	10859.3	9221.3	9404.26	5466.27	14032.7	8700.04	15296	9823.06	16505.5	9019.76	12352.5	7339.29	7222.08	5760.74	1.18046	0.338872	0.481251	0.562323	0.683941	0.458958	none	125.928	7.87665	0	0	-	-	-	-	Unknown	-	-	-	-	0	-	-	0	-	-
neg-M126T570	963.806	794.587	736.543	560.757	902.415	721.727	764.93	843.361	759.913	896.24	1150.7	1125.95	1740.96	952.405	1074.87	910.015	936.581	1032.83	900.286	857.742	1.34466	0.0026339	0.000725281	0.0241782	0.00907809	1.24736	none	126.019	9.49288	1	0	-	-	-	-	Unknown	-	-	-	-	1	Hydroxyminaline	HMDB0034368	3	2,3,6-Trihydroxypyridine;5-Hydroxypyrrole-2-carboxylate;Mipafox	C03458;C19721;C19008
neg-M127T172	1348.37	725.466	571.818	749.933	737.686	637.504	1149	1131.65	723.061	1600.42	686.799	1396.14	792.326	679.442	581.152	588.241	802.25	753.767	609.955	906.204	0.83161	0.257525	0.481251	0.477378	0.683941	0.674364	none	126.997	2.87483	1	0	-	-	-	-	Unknown	-	-	-	-	1	(+/-)-3-[(2-methyl-3-furyl)thio]-2-butanone	HMDB0032401	4	4-Chlorophenol;2-Chlorophenol;3-Chlorophenol;Thiouracil	C02124;C14219;C14270;C19304
neg-M127T193	1994.72	2628.82	1862.53	1870.87	1401.07	1500.71	1440.83	1607.67	1909.4	1895.23	1415.22	1609.57	2179.62	3288.12	1519.32	2117.28	889.035	1605.61	862.257	1559.62	0.941132	0.421166	0.578742	0.637247	0.760779	0.468367	none	127.076	3.21968	1	0	-	-	-	-	Unknown	-	-	-	-	23	1,3-Diacetylpropane;Isopentenyl acetate;1-Methoxy-3-methylene-2-pentanone;4-Methyl-5-hexanolide;Cyclohexanecarboxylic acid;Cyclohexyl formate;2,3-Heptanedione;3,4-Heptanedione;2-Heptenoic acid;Methyl 2E-hexenoate;Methyl (Z)-3-hexenoate;5-Methyl-2,3-hexanedione;Ethyl 4-pentenoate;Dihydro-5-propyl-2(3H)-furanone;3-Methyl-3-butenyl acetate;4-Pentenyl acetate;4-Heptenoic acid;2-Hexenyl formate;Ethyl …	HMDB0029165;HMDB0029314;HMDB0030330;HMDB0031174;HMDB0031342;HMDB0031351;HMDB0031476;HMDB0031477;HMDB0031484;HMDB0031500;HMDB0031504;HMDB0031593;HMDB0031603;HMDB0031681;HMDB0032391;HMDB0032460;HMDB0033793;HMDB0038271;HMDB0038962;HMDB0039819;HMDB0040214;HMDB0040591;HMDB0015189	8	Ethyl_tiglate;Cyclohexane-1-carboxylate;Butyl_acrylate;1-Oxa-2-oxo-3-methylcycloheptane;3-Isopropyl-3-butenoic_acid;alpha-EMGBL;beta-EMGBL;Tocainide	C08487;C09822;C10921;C10976;C11950;C13714;C13717;C07142
neg-M127T237	4219.26	3202.64	2691.73	3050.08	3198.42	675.498	3580.22	182.775	2177.26	2032.63	1776.66	1743.76	1729.14	1080.98	2015.48	1708.98	2898.19	1663.48	2147.07	1749.17	0.740205	0.840769	0.0524259	0.925286	0.168295	0.340175	none	127.076	3.9493	1	0	-	-	-	-	Unknown	-	-	-	-	22	1,3-Diacetylpropane;Isopentenyl acetate;1-Methoxy-3-methylene-2-pentanone;4-Methyl-5-hexanolide;Cyclohexanecarboxylic acid;Cyclohexyl formate;2,3-Heptanedione;3,4-Heptanedione;2-Heptenoic acid;Methyl 2E-hexenoate;Methyl (Z)-3-hexenoate;5-Methyl-2,3-hexanedione;Ethyl 4-pentenoate;Dihydro-5-propyl-2(3H)-furanone;3-Methyl-3-butenyl acetate;4-Pentenyl acetate;4-Heptenoic acid;2-Hexenyl formate;Ethyl …	HMDB0029165;HMDB0029314;HMDB0030330;HMDB0031174;HMDB0031342;HMDB0031351;HMDB0031476;HMDB0031477;HMDB0031484;HMDB0031500;HMDB0031504;HMDB0031593;HMDB0031603;HMDB0031681;HMDB0032391;HMDB0032460;HMDB0033793;HMDB0038271;HMDB0038962;HMDB0039819;HMDB0040214;HMDB0040591	7	Ethyl_tiglate;Cyclohexane-1-carboxylate;Butyl_acrylate;1-Oxa-2-oxo-3-methylcycloheptane;3-Isopropyl-3-butenoic_acid;alpha-EMGBL;beta-EMGBL	C08487;C09822;C10921;C10976;C11950;C13714;C13717
neg-M127T51	1970.01	2531.39	1805.53	2010.22	2246.73	1672.88	1616.11	1852.4	863.703	1665.68	1610.2	1690.22	1714	1033.96	1627.77	1158.64	1761.02	1909.35	1051.01	1498	0.825581	0.136429	0.0630128	0.323289	0.189804	0.654068	none	127.051	0.855767	1	0	-	-	-	-	Unknown	-	-	-	-	6	pyroglutamine;Dihydrothymine;Squamolone;L-Cyclo(alanylglycyl);Pyrrole-2-carboxylic acid;2-Acetyloxazole	HMDB0062558;HMDB0000079;HMDB0029874;HMDB0031547;HMDB0004230;HMDB0038175	9	5,6-Dihydrothymine;gamma-Amino-gamma-cyanobutanoate;alpha-Amino-gamma-cyanobutanoate;(R)-5,6-Dihydrothymine;2,5-Dihydroxypyridine;3,4-Dihydroxypyridine;2,6-Dihydroxypyridine;3-Hydroxy-4H-pyrid-4-one;Pyrrole-2-carboxylate	C00906;C05715;C05717;C21028;C01059;C02932;C03056;C03927;C05942
neg-M127T573	2719.69	2116.17	2345.28	2331.24	2353.05	2562.23	2350.28	2294.72	2312.01	2347.69	2870.92	3368.21	2603.51	3096.79	2997.97	2728.89	2537.68	3227.67	3056.27	2449.1	1.21931	0.000193584	0.000205677	0.00376957	0.00362904	1.16373	none	127.001	9.54373	1	0	-	-	-	-	Unknown	-	-	-	-	0	-	-	1	Fuberidazole	C18737
neg-M127T59	4065.54	3745.48	4153.75	5447.88	4056.49	4239.82	4488.2	3843.61	5179.99	4791.63	3800.87	6020.57	4350.25	4549.66	5989.08	5295.72	4788.35	3199.93	3784.19	4868.29	1.05986	0.545698	0.528849	0.740554	0.721575	0.254609	none	127.001	0.977058	1	0	-	-	-	-	Unknown	-	-	-	-	0	-	-	1	Fuberidazole	C18737
neg-M128T176_1	1146.77	1683.71	1397.53	1263.02	1519.76	1284.09	1259.05	1670.85	916.727	1575.59	1332.53	1888.09	1386.97	1290.09	1590.35	1172.3	1495.91	1572.94	1170.79	1117.62	1.02191	0.760492	0.970512	0.880334	0.985368	0.0968072	none	128.035	2.94124	1	1	Pyroglutamic acid	C5H7NO3	[M-H]-	78	Organic acids and derivatives	Carboxylic acids and derivatives	HMDB0000267	C01879	(map00480)Glutathione metabolism	12	(3R,5S)-1-pyrroline-3-hydroxy-5-carboxylic Acid;Pyroglutamic acid;Pyrrolidonecarboxylic acid;Pyrroline hydroxycarboxylic acid;N-Acryloylglycine;1-Pyrroline-4-hydroxy-2-carboxylate;5-Oxoprolinate;dimethadione;3-Furoic acid;2-Furoic acid;3-Hydroxy-2H-pyran-2-one;2,3-Dihydroxy-2,4-cyclopentadien-1-one	HMDB0062585;HMDB0000267;HMDB0000805;HMDB0001369;HMDB0001843;HMDB0002234;HMDB0060262;HMDB0061093;HMDB0000444;HMDB0000617;HMDB0032994;HMDB0039437	6	4-Oxoproline;Pidolic_acid;5-Oxo-D-proline;L-1-Pyrroline-3-hydroxy-5-carboxylate;1-Pyrroline-4-hydroxy-2-carboxylate;2-Furoate	C01877;C01879;C02237;C04281;C04282;C01546
neg-M128T176_2	455.932	519.275	695.806	705.685	1490.19	1260.96	1332.47	1036.98	958.601	1630.09	657.819	2064.42	1469.01	560.266	538.061	493.995	503.365	455.419	761.723	484.457	0.792042	0.190721	0.165494	0.396063	0.353868	0.888643	none	128.05	2.93169	1	0	-	-	-	-	Unknown	-	-	-	-	0	-	-	1	Convicine	C08430
neg-M128T50	10499.3	9343.62	12837.8	6768.96	11006.8	10006.9	11221.9	10928.7	7908.31	10500.8	9776.32	6842.77	5749.6	9328.42	6820.74	8257.21	8932.97	9652.99	13121.8	7654.3	0.852648	0.0899729	0.0630128	0.246963	0.189804	0.667951	none	128.035	0.82575	1	1	Pyroglutamic acid	C5H7NO3	[M-H]-	86.1	Organic acids and derivatives	Carboxylic acids and derivatives	HMDB0000267	C01879	(map00480)Glutathione metabolism	12	(3R,5S)-1-pyrroline-3-hydroxy-5-carboxylic Acid;Pyroglutamic acid;Pyrrolidonecarboxylic acid;Pyrroline hydroxycarboxylic acid;N-Acryloylglycine;1-Pyrroline-4-hydroxy-2-carboxylate;5-Oxoprolinate;dimethadione;3-Furoic acid;2-Furoic acid;3-Hydroxy-2H-pyran-2-one;2,3-Dihydroxy-2,4-cyclopentadien-1-one	HMDB0062585;HMDB0000267;HMDB0000805;HMDB0001369;HMDB0001843;HMDB0002234;HMDB0060262;HMDB0061093;HMDB0000444;HMDB0000617;HMDB0032994;HMDB0039437	6	4-Oxoproline;Pidolic_acid;5-Oxo-D-proline;L-1-Pyrroline-3-hydroxy-5-carboxylate;1-Pyrroline-4-hydroxy-2-carboxylate;2-Furoate	C01877;C01879;C02237;C04281;C04282;C01546
neg-M128T567	841.141	582.453	804.444	770.081	736.111	1272.32	721.531	703.94	838.407	564.233	606.102	1069.64	560.084	902.399	1149.93	964.543	1056.9	1244.83	975.283	1031.36	1.22036	0.0919343	0.075256	0.250077	0.213122	0.807768	none	128.034	9.44862	1	0	-	-	-	-	Unknown	-	-	-	-	12	(3R,5S)-1-pyrroline-3-hydroxy-5-carboxylic Acid;Pyroglutamic acid;Pyrrolidonecarboxylic acid;Pyrroline hydroxycarboxylic acid;N-Acryloylglycine;1-Pyrroline-4-hydroxy-2-carboxylate;5-Oxoprolinate;dimethadione;3-Furoic acid;2-Furoic acid;3-Hydroxy-2H-pyran-2-one;2,3-Dihydroxy-2,4-cyclopentadien-1-one	HMDB0062585;HMDB0000267;HMDB0000805;HMDB0001369;HMDB0001843;HMDB0002234;HMDB0060262;HMDB0061093;HMDB0000444;HMDB0000617;HMDB0032994;HMDB0039437	6	4-Oxoproline;Pidolic_acid;5-Oxo-D-proline;L-1-Pyrroline-3-hydroxy-5-carboxylate;1-Pyrroline-4-hydroxy-2-carboxylate;2-Furoate	C01877;C01879;C02237;C04281;C04282;C01546
neg-M128T57	704.515	807.439	792.678	1082.61	596.139	1156.82	956.767	992.007	749.107	580.429	903.649	692.83	845.419	652.693	865.619	665.772	672.489	857.625	791.816	1003.72	0.944541	0.643543	0.684211	0.807701	0.831565	0.135295	none	128.071	0.950283	1	0	-	-	-	-	Unknown	-	-	-	-	20	Pipecolic acid;L-Pipecolic acid;N4-Acetylaminobutanal;D-Pipecolic acid;Vigabatrin;L-trans-4-Methyl-2-pyrrolidinecarboxylic acid;2-Pyrrolidineacetic acid;3-Acetamidobutanal;(2E)-Decenoyl-ACP;N-Methyl proline;trans-1,2-Dihydrobenzene-1,2-diol;(2E,4E)-2,4-Hexadienoic acid;1,2-Cyclohexanedione;3-Methyl-1,2-cyclopentanedione;(E)-4-Oxo-2-hexen-1-al;2,5-Dimethyl-3(2H)-furanone;Syoyualdehyde;2-(Methoxyme…	HMDB0000070;HMDB0000716;HMDB0004226;HMDB0005960;HMDB0015212;HMDB0029435;HMDB0029444;HMDB0059649;HMDB0062225;HMDB0094696;HMDB0001164;HMDB0029581;HMDB0031344;HMDB0031543;HMDB0031759;HMDB0032233;HMDB0033569;HMDB0034247;HMDB0039778;HMDB0040260	11	L-Pipecolate;1-Aminocyclopentanecarboxylate;N4-Acetylaminobutanal;Vigabatrin;trans-3-Aminocyclopentane-1-carboxylic_acid;Cyclohexane-1,3-dione;cis-1,2-Dihydrobenzene-1,2-diol;trans-1,2-Dihydrobenzene-1,2-diol;Cyclohexane-1,2-dione;1,4-Cyclohexanedione;Parasorbic_acid	C00408;C03969;C05936;C07500;C13696;C01066;C04091;C04221;C06105;C08063;C08502
neg-M129T179	35094.8	34593.9	33637.3	32360	41947.4	24798	21913.5	30588.3	28870.1	36024.1	48444.1	30855.3	28159.3	26882.3	25477.9	31750.2	26042.1	26257.7	37712.5	27585.8	0.966668	0.665485	0.435872	0.821769	0.645482	0.18997	none	129.055	2.98904	1	1	4-Methyl-2-oxovaleric acid	C6H10O3	[M-H]-	89.1	Organic acids and derivatives	Keto acids and derivatives	HMDB0000695	C00233	(map00280)Valine, leucine and isoleucine degradation;(map00290)Valine, leucine and isoleucine biosynthesis;(map00966)Glucosinolate biosynthesis;(map01100)Metabolic pathways;(map01110)Biosynthesis of secondary metabolites;(map01210)2-Oxocarboxylic acid metabolism;(map01230)Biosynthesis of amino acids	16	Methyl levulinate;2-Methyl-3-ketovaleric acid;3-Methyl-2-oxovaleric acid;Ketoleucine;2-Ketohexanoic acid;Mevalonolactone;3-Oxohexanoic acid;Adipate semialdehyde;5-Ethoxy-4,5-dihydro-2(3H)furanone;Ethyl acetoacetate;Ethyl 3-oxobutanoate;Sherry lactone;(4S,6S)-3,4,5,6-Tetrahydro-4-hydroxy-6-methyl-2H-pyran-2-one;Acetoin acetate;Pantolactone;4-Acetylbutyrate	HMDB0041602;HMDB0000408;HMDB0000491;HMDB0000695;HMDB0001864;HMDB0006024;HMDB0010717;HMDB0012882;HMDB0031214;HMDB0031216;HMDB0031218;HMDB0033286;HMDB0033302;HMDB0033698;HMDB0059876;HMDB0061881	14	4-Methyl-2-oxopentanoate;(S)-3-Methyl-2-oxopentanoic_acid;2-Oxohexanoic_acid;(R)-Pantolactone;3-Oxohexanoic_acid;5-Oxohexanoic_acid;6-Hydroxyhexan-6-olide;3-Methyl-2-oxopentanoate;beta-Ketoisocaproate;Ethyl_3-oxobutanoate;(3R)-3-Methyl-2-oxopentanoic_acid;Adipate_semialdehyde;1-Oxa-2-oxo-3-hydroxycycloheptane;2-Hydroxyethyl_methacrylate	C00233;C00671;C00902;C01012;C02122;C02129;C03241;C03465;C03467;C03500;C06008;C06102;C12314;C14530
neg-M129T197	3112.51	2935.52	3867	3211.16	2707.45	3123.56	3637.12	2630.48	2382.93	2744.26	2070.31	3269.39	3127.72	3417.38	2571.22	3097	2772.2	2364.86	4396.05	2664.25	0.980179	0.713632	0.739364	0.851446	0.864951	0.122921	none	129.091	3.28722	1	1	Cyclohexane	C6H12	[M+FA-H]-	86.1	Hydrocarbons	Saturated hydrocarbons	HMDB0029597	C11249	(map00930)Caprolactam degradation;(map01120)Microbial metabolism in diverse environments	21	Heptanoic acid;Ethyl isovalerate;Butyl propionate;Isopentyl acetate;2-Methylhexanoic acid;5-Methylhexanoic acid;(卤)-2-Pentanol acetate;cis- and trans-2-Isopropyl-4-methyl-1,3-dioxolane;Hexyl formate;Ethyl 2-methylbutyrate;2-Methylbutyl acetate;2-Methylpropyl propanoate;Methyl hexanoate;Propyl 2-methylpropanoate;Methyl (卤)-2-methylpentanoate;Methyl 4-methylpentanoate;Isopropyl 2-methylpropanoate;P…	HMDB0000666;HMDB0030028;HMDB0030052;HMDB0031528;HMDB0031594;HMDB0031595;HMDB0031600;HMDB0032204;HMDB0032874;HMDB0033745;HMDB0034166;HMDB0034239;HMDB0035238;HMDB0036209;HMDB0036237;HMDB0036238;HMDB0038227;HMDB0039095;HMDB0039618;HMDB0039619;HMDB0040297	3	Ethyl_isovalerate;Isoamyl__acetate;Heptanoic_acid	C12290;C12296;C17714
neg-M129T248	18197.7	24168.1	17515.7	23234.5	22360.7	21560.5	21738.4	18380.3	21095	22034.4	25663.8	22573.5	21628.2	23847.3	21694	23411.1	19908.2	21882.3	20216.7	23256.2	1.06561	0.138091	0.217563	0.325891	0.421861	0.308598	none	129.091	4.13958	1	1	Pentyl acetate	C7H14O2	[M-H]-	87.8	Organic acids and derivatives	Carboxylic acids and derivatives	HMDB0039095	null	-	21	Heptanoic acid;Ethyl isovalerate;Butyl propionate;Isopentyl acetate;2-Methylhexanoic acid;5-Methylhexanoic acid;(卤)-2-Pentanol acetate;cis- and trans-2-Isopropyl-4-methyl-1,3-dioxolane;Hexyl formate;Ethyl 2-methylbutyrate;2-Methylbutyl acetate;2-Methylpropyl propanoate;Methyl hexanoate;Propyl 2-methylpropanoate;Methyl (卤)-2-methylpentanoate;Methyl 4-methylpentanoate;Isopropyl 2-methylpropanoate;P…	HMDB0000666;HMDB0030028;HMDB0030052;HMDB0031528;HMDB0031594;HMDB0031595;HMDB0031600;HMDB0032204;HMDB0032874;HMDB0033745;HMDB0034166;HMDB0034239;HMDB0035238;HMDB0036209;HMDB0036237;HMDB0036238;HMDB0038227;HMDB0039095;HMDB0039618;HMDB0039619;HMDB0040297	3	Ethyl_isovalerate;Isoamyl__acetate;Heptanoic_acid	C12290;C12296;C17714
neg-M129T47	1548.59	1503.99	1121.97	1245.23	1297.18	2104.4	1528.84	1335.26	1140.85	1197.68	1560.39	1416.94	1119.21	1096.08	860.478	783.956	612.013	1437.97	1097.18	1733.49	0.835547	0.103952	0.14314	0.271116	0.322117	0.736855	none	128.891	0.789517	0	0	-	-	-	-	Unknown	-	-	-	-	0	-	-	0	-	-
neg-M129T48	1622.92	1073.19	2172.39	1254.57	1594.8	1632.4	1543.91	1799.53	1185.85	835.619	1401.02	1172.15	746.291	1485.57	1095.55	1054.84	1261.35	897.524	1531.84	1646.88	0.835397	0.16172	0.14314	0.359145	0.322117	0.6334	none	129.018	0.79725	1	0	-	-	-	-	Unknown	-	-	-	-	9	Glutaconic acid;Citraconic acid;Mesaconic acid;Itaconic acid;Gamma-delta-Dioxovaleric acid;Methyl hydrogen fumarate;2-Hydroxyglutaric acid lactone;2,5-Dioxopentanoate;2-Pentendioate	HMDB0000620;HMDB0000634;HMDB0000749;HMDB0002092;HMDB0013233;HMDB0033809;HMDB0059743;HMDB0060365;HMDB0061185	7	2,5-Dioxopentanoate;Itaconate;Mesaconate;Acetylpyruvate;(E)-Glutaconate;2-Methylmaleate;4,5-Dioxopentanoate	C00433;C00490;C01732;C02132;C02214;C02226;C02800
neg-M130T100_1	1871.52	1229.44	2196.64	1196.5	1134.54	1859.53	1917.31	2040.18	1336.56	2163.52	1202.21	1698.42	1559.67	1742.48	1392.55	1525.6	2109	1717.4	1088.64	864.413	0.879299	0.2922	0.247451	0.515565	0.458458	0.409843	none	129.689	1.66039	0	0	-	-	-	-	Unknown	-	-	-	-	0	-	-	0	-	-
neg-M130T100_2	279128	496126	510469	457280	503135	387249	462777	531760	420010	486557	568999	463692	388479	366553	320251	514146	535877	483968	508133	226460	0.965171	0.626696	0.970512	0.798269	0.985368	0.254855	none	130.087	1.6644	1	1	L-Leucine	C6H13NO2	[M-H]-	86.1	Organic acids and derivatives	Carboxylic acids and derivatives	HMDB0000687	C00123	(map00280)Valine, leucine and isoleucine degradation;(map00290)Valine, leucine and isoleucine biosynthesis;(map00966)Glucosinolate biosynthesis;(map00970)Aminoacyl-tRNA biosynthesis;(map01060)Biosynthesis of plant secondary metabolites;(map01065)Biosynthesis of alkaloids derived from histidine and purine;(map01100)Metabolic pathways;(map01110)Biosynthesis of secondary metabolites;(map01210)2-Oxoc…	31	L-Isoleucine;L-Alloisoleucine;L-Leucine;L-Norleucine;Aminocaproic acid;Beta-Leucine;D-Leucine;3-Aminocaproic acid;(卤)-erythro-Isoleucine;6-Deoxyfagomine;N-(2-Hydroxyethyl)-morpholine;N-methylvaline;3,3,5-triiodo-L-thyronine-beta-D-glucuronoside;Delta-Hexanolactone;Gamma-Caprolactone;trans-Hex-2-enoic acid;Allyl propionate;2-Methyl-4-pentenoic acid;2,3-Hexanedione;3,4-Hexanedione;3-Hexenoic acid;4…	HMDB0000172;HMDB0000557;HMDB0000687;HMDB0001645;HMDB0001901;HMDB0003640;HMDB0013773;HMDB0029168;HMDB0033923;HMDB0036382;HMDB0060650;HMDB0061716;HMDB0062203;HMDB0000453;HMDB0003843;HMDB0010719;HMDB0029487;HMDB0031158;HMDB0031491;HMDB0031492;HMDB0031501;HMDB0031559;HMDB0031560;HMDB0031561;HMDB0031562;HMDB0032490;HMDB0033568;HMDB0039581;HMDB0040328;HMDB0060476;HMDB0061929	16	L-Leucine;L-Isoleucine;D-Leucine;L-Norleucine;6-Aminohexanoate;(3R)-beta-Leucine;D-Isoleucine;beta-Alaninebetaine;Isoleucine;Leucine;N,N-Diethylglycine;D-allo-Isoleucine;L-allo-Isoleucine;2-Hydroxycyclohexan-1-one;epsilon-Caprolactone;3-Hydroxycyclohexanone	C00123;C00407;C01570;C01933;C02378;C02486;C06418;C08263;C16434;C16439;C16647;C21092;C21096;C01147;C01880;C03228
neg-M130T179	2276.6	1557.07	2044.09	2417.84	2616.56	1667.92	1519.38	2089.38	1982.7	2372.13	3255.05	2374.87	1822.93	1733.35	1126.72	1929.24	1556.56	1326.02	2790.52	1810.99	0.96021	0.551603	0.528849	0.744672	0.721575	0.321046	none	130.059	2.98875	0	0	-	-	-	-	Unknown	-	-	-	-	0	-	-	0	-	-
neg-M130T217	4081.5	7095.95	4229.75	4746.72	2968.52	3915.53	6029.56	3573.95	3064.92	5188.36	3080.88	5311.94	6496.31	3978.78	4563.12	1683.41	3608.84	4853.86	3018.87	1878.82	0.857001	0.247441	0.481251	0.465481	0.683941	0.621951	none	130.066	3.61631	1	1	3-Methylindole	C9H9N	[M-H]-	86.1	Organoheterocyclic compounds	Indoles and derivatives	HMDB0000466	C08313	-	0	-	-	0	-	-
neg-M130T248	1656.36	1427.66	1576.63	1741.45	1681.37	1819.68	1408.26	1562.64	2406.68	803.488	558.977	1648.34	1391.84	1605.76	1257.57	1207.86	1464.22	1234.19	1245.72	1333.97	0.80504	0.108365	0.0185434	0.278871	0.0842535	0.886023	none	130.095	4.1408	0	0	-	-	-	-	Unknown	-	-	-	-	0	-	-	0	-	-
neg-M130T55	4994.36	4616.1	5441.82	6440.6	5606.17	4309.31	4990.93	6311.09	6112.54	5395.58	4799.65	4192.81	4255.46	4001.88	4505.9	4165.5	4141.33	4127.92	3625.93	4373.84	0.778152	0.000162204	0.000129901	0.00329832	0.00264146	0.962388	none	130.062	0.908717	1	1	3-Methylindole	C9H9N	[M-H]-	85.1	Organoheterocyclic compounds	Indoles and derivatives	HMDB0000466	C08313	-	5	Creatine;Beta-Guanidinopropionic acid;Dihydrouracil;N-Methylhydantoin;L-3-Cyanoalanine	HMDB0000064;HMDB0013222;HMDB0000076;HMDB0003646;HMDB0060245	7	Creatine;3-Guanidinopropanoate;5,6-Dihydrouracil;3-Cyano-L-alanine;N-Methylhydantoin;2,5-Dioxopiperazine;Muscimol	C00300;C03065;C00429;C02512;C02565;C02777;C08311
neg-M130T573	346.191	325.811	283.283	378.463	405.335	375.344	320.621	403.603	443.009	343.179	501.99	400.755	484.473	442.881	545.376	509.822	540.197	486.097	468.016	459.062	1.33487	3.14E-05	0.000129901	0.00101455	0.00264146	1.42606	none	129.975	9.5495	1	0	-	-	-	-	Unknown	-	-	-	-	1	Oxalosuccinic acid	HMDB0003974	1	Oxalosuccinate	C05379
neg-M130T66	18765.3	21756.5	23509.3	21634.1	24661.4	24208.4	19180.6	26383	17354.8	23085.7	25277.8	19173.2	24520.3	18378.1	27077.8	26562.7	23014.2	21584.7	24523.6	17710.4	1.03303	0.650465	0.630529	0.812034	0.796363	0.174805	none	130.087	1.10743	1	1	L-Norleucine	C6H13NO2	[M-H]-	86.1	Organic acids and derivatives	Carboxylic acids and derivatives	HMDB0001645	C01933	-	31	L-Isoleucine;L-Alloisoleucine;L-Leucine;L-Norleucine;Aminocaproic acid;Beta-Leucine;D-Leucine;3-Aminocaproic acid;(卤)-erythro-Isoleucine;6-Deoxyfagomine;N-(2-Hydroxyethyl)-morpholine;N-methylvaline;3,3,5-triiodo-L-thyronine-beta-D-glucuronoside;Delta-Hexanolactone;Gamma-Caprolactone;trans-Hex-2-enoic acid;Allyl propionate;2-Methyl-4-pentenoic acid;2,3-Hexanedione;3,4-Hexanedione;3-Hexenoic acid;4…	HMDB0000172;HMDB0000557;HMDB0000687;HMDB0001645;HMDB0001901;HMDB0003640;HMDB0013773;HMDB0029168;HMDB0033923;HMDB0036382;HMDB0060650;HMDB0061716;HMDB0062203;HMDB0000453;HMDB0003843;HMDB0010719;HMDB0029487;HMDB0031158;HMDB0031491;HMDB0031492;HMDB0031501;HMDB0031559;HMDB0031560;HMDB0031561;HMDB0031562;HMDB0032490;HMDB0033568;HMDB0039581;HMDB0040328;HMDB0060476;HMDB0061929	16	L-Leucine;L-Isoleucine;D-Leucine;L-Norleucine;6-Aminohexanoate;(3R)-beta-Leucine;D-Isoleucine;beta-Alaninebetaine;Isoleucine;Leucine;N,N-Diethylglycine;D-allo-Isoleucine;L-allo-Isoleucine;2-Hydroxycyclohexan-1-one;epsilon-Caprolactone;3-Hydroxycyclohexanone	C00123;C00407;C01570;C01933;C02378;C02486;C06418;C08263;C16434;C16439;C16647;C21092;C21096;C01147;C01880;C03228
neg-M131T100	28105.5	29875.6	29809.2	27428	22717	21924.3	28520.7	32260	15741.2	29734.1	20139.6	28601.6	21888.4	22925	18875.6	31759.8	33444	29756.4	29819.5	13882.5	0.943546	0.526683	0.795936	0.726694	0.896467	0.272577	none	131.09	1.66405	1	0	-	-	-	-	Unknown	-	-	-	-	2	2-Heptanethiol;Heptane-1-thiol	HMDB0032303;HMDB0032304	0	-	-
neg-M131T186	9370.55	9266.46	10390.2	8351.45	9362.46	5777.01	6738.31	7099.59	6891.14	7430.25	8806.84	7470.87	8362.75	7550.59	9316.04	6293.1	6549.42	5509.4	9066.81	5000.7	0.916323	0.323485	0.352681	0.546662	0.569395	0.42542	none	131.071	3.10528	1	1	Leucinic acid	C6H12O3	[M-H]-	89	Lipids and lipid-like molecules	Fatty Acyls	HMDB0000665	null	-	20	2-Hydroxy-3-methylpentanoic acid;(5R)-5-Hydroxyhexanoic acid;5-Hydroxyhexanoic acid;D-Leucic acid;Leucinic acid;Hydroxyisocaproic acid;2-Hydroxycaproic acid;2-Ethyl-2-Hydroxybutyric acid;(R)-3-Hydroxyhexanoic acid;6-Hydroxyhexanoic acid;2-Methyl-3-hydroxyvaleric acid;(+/-)-1-Acetoxy-1-ethoxyethane;Paraldehyde;4,4-Dimethoxy-2-butanone;Ethyl (卤)-3-hydroxybutyrate;Butoxyacetic acid;Threo-3-Hydroxy-2…	HMDB0000317;HMDB0000409;HMDB0000525;HMDB0000624;HMDB0000665;HMDB0000746;HMDB0001624;HMDB0001975;HMDB0010718;HMDB0012843;HMDB0029166;HMDB0032158;HMDB0032456;HMDB0033851;HMDB0040409;HMDB0041844;HMDB0059770;HMDB0061652;HMDB0014526;HMDB0041808	8	1,1-Diethyl-2-hydroxy-2-nitrosohydrazine;(R)-2-Hydroxyisocaproate;Ethyl_(R)-3-hydroxybutanoate;6-Hydroxyhexanoic_acid;Paraldehyde;Tacrine;4,4'-Methylenedianiline;N-(Phenylmethyl)-N-methyl-2-pyridinamine	C13773;C03264;C03499;C06103;C07834;C01453;C14288;C15141
neg-M131T47	2015.24	1678.97	1107.94	1478.09	1656.7	2081.71	1660.06	1456.98	1429.14	1492.28	1949.14	1701.13	1133.5	1377.48	1018.65	1251.71	993.743	2004.64	1257.22	1905.28	0.908787	0.284039	0.314999	0.507204	0.532686	0.426464	none	130.889	0.790233	0	0	-	-	-	-	Unknown	-	-	-	-	0	-	-	0	-	-
neg-M131T53	4135.43	1715.29	3667.32	3821.18	3412.96	2602.13	635.438	2586.2	1701.46	1325.57	2662.54	1952.97	2478.7	3007.64	3010.64	3345.02	3318.19	949.65	4343.65	4100.87	1.13932	0.424327	0.578742	0.640155	0.760779	0.642674	none	131.035	0.876117	1	0	-	-	-	-	Unknown	-	-	-	-	12	Monoethyl malonic acid;Ethylmalonic acid;Glutaric acid;Methylsuccinic acid;Dimethylmalonic acid;2-Acetolactate ;(S)-2-Acetolactate;2-C-Methyl-1,4-erythrono-D-lactone;2-Deoxy-L-ribono-1,4-lactone;2-Hydroxy-4-oxopentanoic acid;(S)-Methylbutanethioic acid;Mimosine	HMDB0000576;HMDB0000622;HMDB0000661;HMDB0001844;HMDB0002001;HMDB0006833;HMDB0006855;HMDB0029884;HMDB0033958;HMDB0040531;HMDB0061879;HMDB0015188	10	Glutarate;2-Acetolactate;Deoxyribonolactone;4-Hydroxy-2-oxopentanoate;2-(Hydroxymethyl)-4-oxobutanoate;3-Hydroxy-3-methyl-2-oxobutanoic_acid;(S)-2-Acetolactate;(S)-4,5-Dihydroxypentane-2,3-dione;L-Mimosine;Clavaminic_acid	C00489;C00900;C02674;C03589;C04106;C04181;C06010;C11838;C04771;C06660
neg-M131T55	10953.5	16071.8	16584.2	19140.1	14511.7	13529.1	14383.3	10875.7	14195	12382	13896.6	15944.5	12061.6	17417.3	13144	17241.6	17102.2	19352.9	14548.3	17919.3	1.11219	0.1553	0.165494	0.34999	0.353868	0.479336	none	131.082	0.91945	1	1	Ornithine	C5H12N2O2	[M-H]-	83.7	Organic acids and derivatives	Carboxylic acids and derivatives	HMDB0000214	C00077	(map00220)Arginine biosynthesis;(map00330)Arginine and proline metabolism;(map00472)D-Arginine and D-ornithine metabolism;(map00480)Glutathione metabolism;(map01060)Biosynthesis of plant secondary metabolites;(map01064)Biosynthesis of alkaloids derived from ornithine, lysine and nicotinic acid;(map01100)Metabolic pathways;(map01110)Biosynthesis of secondary metabolites;(map01130)Biosynthesis of a…	8	Ornithine;D-Ornithine;L-Ornithine monochlorohydrate/ornithine;L-Proline;D-Proline;Acetamidopropanal;4-Amino-2-methylenebutanoic acid;Pterolactam	HMDB0000214;HMDB0003374;HMDB0032455;HMDB0000162;HMDB0003411;HMDB0012880;HMDB0030409;HMDB0034208	8	L-Ornithine;D-Ornithine;Ornithine;(2R,4S)-2,4-Diaminopentanoate;L-Proline;D-Proline;Proline;3-Acetamidopropanal	C00077;C00515;C01602;C03943;C00148;C00763;C16435;C18170
neg-M131T59	1350.07	1121.36	1099.07	688.397	1119.29	1111.43	1197.91	1139.38	1204.02	1163.26	953.371	1227.05	1101.73	1286.65	1201.18	1026.83	1399.08	2953.53	2996.42	835.779	1.33834	0.196928	0.435872	0.403522	0.645482	0.787625	none	130.951	0.983792	0	0	-	-	-	-	Unknown	-	-	-	-	0	-	-	0	-	-
neg-M131T80	3560.09	3073.84	1136.06	2842.94	1101.05	2678.72	3327.94	831.482	2236.53	1945.12	1237.61	1538.41	1086.59	2137.2	1448.55	1855.53	732.956	2644.41	1421.2	1845	0.701487	0.150491	0.105122	0.343142	0.264813	0.937871	none	131.034	1.33817	1	1	Ethylmalonic acid	C5H8O4	[M-H]-	89.2	Lipids and lipid-like molecules	Fatty Acyls	HMDB0000622	NA	-	12	Monoethyl malonic acid;Ethylmalonic acid;Glutaric acid;Methylsuccinic acid;Dimethylmalonic acid;2-Acetolactate ;(S)-2-Acetolactate;2-C-Methyl-1,4-erythrono-D-lactone;2-Deoxy-L-ribono-1,4-lactone;2-Hydroxy-4-oxopentanoic acid;(S)-Methylbutanethioic acid;Mimosine	HMDB0000576;HMDB0000622;HMDB0000661;HMDB0001844;HMDB0002001;HMDB0006833;HMDB0006855;HMDB0029884;HMDB0033958;HMDB0040531;HMDB0061879;HMDB0015188	10	Glutarate;2-Acetolactate;Deoxyribonolactone;4-Hydroxy-2-oxopentanoate;2-(Hydroxymethyl)-4-oxobutanoate;3-Hydroxy-3-methyl-2-oxobutanoic_acid;(S)-2-Acetolactate;(S)-4,5-Dihydroxypentane-2,3-dione;L-Mimosine;Clavaminic_acid	C00489;C00900;C02674;C03589;C04106;C04181;C06010;C11838;C04771;C06660
neg-M132T100	1452.53	2296.57	1633.05	2397.09	2295.48	2605	1986.47	2715.88	681.32	2281.76	1749.88	1411.33	2571.1	1731.38	2324.61	1515.01	1473.13	2424.32	2531.79	1176.87	0.929431	0.772851	0.630529	0.886649	0.796363	0.169417	none	132.092	1.66257	0	0	-	-	-	-	Unknown	-	-	-	-	0	-	-	0	-	-
neg-M132T184	1600.64	1638.54	1557.11	1583.23	1312.81	1434.18	1956.66	1961.82	1526.67	1334.61	1448.26	1052.04	1234.05	1603.69	831.181	1055.06	1307.85	1622.72	890.836	1593.95	0.794632	0.014819	0.0432571	0.0765257	0.14818	0.951361	none	132.045	3.06632	1	1	1,3-Dihydro-(2H)-indol-2-one	C8H7NO	[M-H]-	86.1	Organoheterocyclic compounds	Indoles and derivatives	HMDB0061918	C12312	(map00402)Benzoxazinoid biosynthesis;(map01110)Biosynthesis of secondary metabolites	2	(R)C(R)S-S-Propylcysteine sulfoxide;Cyclamic acid	HMDB0029442;HMDB0031340	1	Cyclohexylsulfamate	C02824
neg-M132T47	1683.65	3002.29	1549.35	1489.28	802.245	3559.95	854.771	3667.52	2383.78	1623.54	2860.44	721.722	3011.77	3471.28	3242.41	2042.37	2171.22	2003.32	1841.09	1259.77	1.09745	0.583932	0.630529	0.768009	0.796363	0.445795	none	132.03	0.783283	1	1	Aspartate	C4H7NO4	[M-H]-	92.2	Organic acids and derivatives	Carboxylic acids and derivatives	HMDB0000191	C00049	(map00220)Arginine biosynthesis;(map00250)Alanine, aspartate and glutamate metabolism;(map00260)Glycine, serine and threonine metabolism;(map00261)Monobactam biosynthesis;(map00270)Cysteine and methionine metabolism;(map00300)Lysine biosynthesis;(map00340)Histidine metabolism;(map00410)beta-Alanine metabolism;(map00460)Cyanoamino acid metabolism;(map00710)Carbon fixation in photosynthetic organis…	6	1-deoxy-1-(N6-lysino)-D-fructose;L-Aspartic acid;D-Aspartic acid;Iminodiacetic acid;Fumaric acid;Maleic acid	HMDB0062186;HMDB0000191;HMDB0006483;HMDB0011753;HMDB0000134;HMDB0000176	7	L-Aspartate;D-Aspartate;Aspartate;Iminodiacetate;Fumarate;Maleic_acid;Formylpyruvate	C00049;C00402;C16433;C19911;C00122;C01384;C02150
neg-M132T51	1573.04	1429.38	1845.26	1442.34	1434.94	1208.97	1417.52	1414.08	1048.08	1528.77	789.707	908.63	987.775	914.558	1022.94	1142.63	892.012	1288.7	1295.71	1917.05	0.778094	0.0114214	0.00684146	0.0641919	0.0430987	1.01746	none	131.983	0.843308	0	0	-	-	-	-	Unknown	-	-	-	-	0	-	-	0	-	-
neg-M133T171	1013.49	1292.02	1148.12	1286.64	1396.37	1166.61	1488.2	1387.45	1508.15	1478.12	874.607	762.357	824.23	639.893	483.115	850.878	728.057	670.892	713.007	849.434	0.561821	2.90E-07	1.08E-05	3.24E-05	0.000466231	1.80916	down	132.867	2.85772	0	0	-	-	-	-	Unknown	-	-	-	-	0	-	-	0	-	-
neg-M133T215	1789.09	2239.55	1914.85	1803.97	1649.87	2234.08	2903.29	1254.83	2070.45	2911.16	1815.19	2074.71	1895.8	1471.62	1067.5	1524.37	1399.81	2064.19	1804.81	2959.42	0.870314	0.239131	0.314999	0.455944	0.532686	0.448953	none	133.065	3.57802	1	1	2-Phenylpropanal	C9H10O	[M-H]-	86.1	Benzenoids	Benzene and substituted derivatives	HMDB0031626	null	-	15	(4-Methylphenyl)acetaldehyde;Cinnamyl alcohol;trans-Cinnamyl alcohol;(Z)-4-(1-Propenyl)phenol;2-Phenylpropanal;4-Ethylbenzaldehyde;2,4-Dimethylbenzaldehyde;4'-Methylacetophenone;1-Phenyl-1-propanone;3-Phenylpropanal;Chavicol;7-Nonene-3,5-diyn-1-ol;o-Vinylanisole;Indan-1-ol;m-Methylacetophenone	HMDB0029639;HMDB0029697;HMDB0029698;HMDB0030839;HMDB0031626;HMDB0032024;HMDB0032142;HMDB0032608;HMDB0032623;HMDB0033716;HMDB0034107;HMDB0034563;HMDB0036441;HMDB0059601;HMDB0059895	5	Indan-1-ol;Cinnamyl_alcohol;Phenylacetone;Chavicol;Isochavicol	C01710;C02394;C15512;C16930;C20464
neg-M133T47	743.974	778.498	512.868	762.171	801.929	769.519	720.883	618.008	609.058	643.359	660.729	681.275	673.845	467.391	340.68	630.919	443.617	972.884	395.197	811.833	0.873296	0.152299	0.279861	0.345841	0.494079	0.653007	none	132.886	0.789033	0	0	-	-	-	-	Unknown	-	-	-	-	0	-	-	0	-	-
neg-M133T57	1377	1377.92	993.649	1652.89	814.533	1328.52	1719.82	1036.3	777.49	1218.43	813.943	948.572	1756.53	884.278	879.448	1011.17	708.576	840.632	890.232	1052.15	0.795794	0.0672033	0.105122	0.206436	0.264813	0.956945	none	133.05	0.954108	1	0	-	-	-	-	Unknown	-	-	-	-	6	2,3-Dihydroxyvaleric acid;1-Deoxy-D-xylulose;Deoxyribose;(R)-2,3-Dihydroxy-isovalerate;(R)-glycerol 1-acetate;2,3-Dihydroxy-2-methylbutanoic acid	HMDB0000421;HMDB0001292;HMDB0003224;HMDB0012141;HMDB0012485;HMDB0029576	6	Deoxyribose;2-Deoxy-L-arabinose;2,3-Dihydroxy-3-methylbutanoate;(R)-2,3-Dihydroxy-3-methylbutanoate;1-Deoxy-D-xylulose;2-Deoxy-alpha-D-ribopyranose	C01801;C02783;C04039;C04272;C06257;C08347
neg-M134T184	58922.3	60056.6	50045.5	52448.7	46151.5	48598.9	67592.4	62529.8	44024.9	57890.7	51377.1	40690.5	46236.5	55247.8	27450.5	34096	50773.9	60669.4	33334.6	50095.5	0.820725	0.0343189	0.0892096	0.13278	0.237764	0.824854	none	134.061	3.0671	1	1	5-(2-Furanyl)-3,4-dihydro-2H-pyrrole	C8H9NO	[M-H]-	80.4	Organoheterocyclic compounds	Heteroaromatic compounds	HMDB0040013	null	-	15	N-Acetylarylamine;2-Phenylacetamide;2-Aminoacetophenone;2'-Aminoacetophenone;2-Acetyl-4-methylpyridine;2-Acetyl-6-methylpyridine;2,3-Dihydro-1H-pyrrolizine-5-carboxaldehyde;5-(2-Furanyl)-3,4-dihydro-2H-pyrrole;2-Acetyl-5-methylpyridine;4-Acetyl-2-methylpyridine;4-Acetyl-3-methylpyridine;2,4,6-Octatriyn-1-ol;Benzofuran;3,5,7-Octatriyn-1-ol;xi-2,3-Octadiene-5,7-diyn-1-ol	HMDB0001250;HMDB0010715;HMDB0032628;HMDB0032630;HMDB0037071;HMDB0037072;HMDB0040008;HMDB0040013;HMDB0040222;HMDB0040223;HMDB0040224;HMDB0030968;HMDB0032929;HMDB0038998;HMDB0040549	6	2-Phenylacetamide;Acetanilide;N-Benzylformamide;(Z)-Phenylacetaldehyde_oxime;(E)-Phenylacetaldoxime;Benzofuran	C02505;C07565;C15561;C16075;C19714;C14512
neg-M134T472	1830.08	2085.74	2644.39	2048.62	1057.49	273.973	1458.53	2268.43	1450.7	1199.6	1758.67	1443.47	2147.11	1013.7	2337.25	1326.51	1416.63	959.197	971.468	1485.04	0.910618	0.990772	0.435872	0.996718	0.645482	0.119836	none	133.999	7.86513	1	0	-	-	-	-	Unknown	-	-	-	-	0	-	-	1	2-Chloro-1,1,1-trifluoroethane	C19367
neg-M135T171_1	1108.66	1161.13	1284.49	1597.98	1356.84	1392.69	1441.73	1349.77	1486.19	1779.97	1005.84	967.959	933.312	864.632	986.458	964.657	790.703	924.325	819.804	841.917	0.65186	7.69E-07	1.08E-05	6.54E-05	0.000466231	1.32804	down	134.864	2.8578	0	0	-	-	-	-	Unknown	-	-	-	-	0	-	-	0	-	-
neg-M135T171_2	2292.25	1181.44	1747.99	1672.7	1314.82	1506.69	1508.67	1730.01	1793.41	581.025	3444.94	1083.27	4297.84	5073.91	1102.21	5639.06	1520.06	1040.02	1228.52	1478.8	1.69017	0.179762	0.853428	0.382633	0.926315	1.17008	none	135.031	2.84653	1	1	Dimethyl carbonate	C3H6O3	[M+FA-H]-	86.1	Organic acids and derivatives	Organic carbonic acids and derivatives	HMDB0029580	null	-	9	Inosine;Allopurinol riboside;Arabinosylhypoxanthine;3'-HPPH;4-Hydroxyphenytoin;Hydroxyphenytoin;2,3-Dihydroxycarbamazepine;Phenytoin arene-oxide;4'-HPPH	HMDB0000195;HMDB0000481;HMDB0003040;HMDB0013896;HMDB0041905;HMDB0060598;HMDB0060673;HMDB0060864;HMDB0060972	3	Inosine;Saphenic_acid;2,3-Dihydroxycarbamazepine	C00294;C12117;C16603
neg-M135T184	5288.54	5150.78	4281.79	4313.34	4190.16	4283.24	5360.49	5253.3	4202.9	5141.75	4416.83	3187.37	3830.78	4323.18	2146.11	2401.33	4312.35	5208.92	2864.39	4393.48	0.781285	0.0169807	0.075256	0.0836826	0.213122	1.05528	none	135.064	3.06693	0	0	-	-	-	-	Unknown	-	-	-	-	0	-	-	0	-	-
neg-M135T192	1591.48	4163.31	2063.42	2593.44	1361.36	2268.54	5186.65	2085.71	2724.61	2722.61	2087.62	2048.22	3499.88	8133.54	15936.9	2599.97	4881.7	2153.06	1345.6	1415.63	1.64799	0.399722	0.795936	0.618372	0.896467	0.734967	none	135.044	3.2013	1	1	Phenyl acetate	C8H8O2	[M-H]-	83.3	Benzenoids	Phenol esters	HMDB0040733	C00548	-	0	-	-	0	-	-
neg-M135T196	1430.79	2258.33	710.464	741.315	919.516	1108.21	2604.44	1577.07	838.176	2711.87	2706.79	3991.97	1153.13	897.101	504.18	1114.21	1675.17	933.487	440.514	1428.05	0.99627	0.72541	0.911797	0.8591	0.957009	0.509767	none	135.008	3.2696	1	0	-	-	-	-	Unknown	-	-	-	-	7	Gentisic acid;2-Pyrocatechuic acid;Protocatechuic acid;2,6-Dihydroxybenzoic acid;3,5-Dihydroxybenzoic acid;2,4-Dihydroxybenzoic acid;Patulin	HMDB0000152;HMDB0000397;HMDB0001856;HMDB0013676;HMDB0013677;HMDB0029666;HMDB0034299	5	2,3-Dihydroxybenzoate;3,4-Dihydroxybenzoate;2,5-Dihydroxybenzoate;Patulin;2,6-Dihydroxybenzoate	C00196;C00230;C00628;C16748;C21298
neg-M135T215	5868.61	9798.62	9697.33	9441.46	4408.85	3991.77	4711.93	1847.9	8509.61	5380.6	5661.53	6379.36	3656.01	11495.3	5407.97	5030.28	5770.3	1107.98	5372.04	2115.27	0.81682	0.354313	0.528849	0.577593	0.721575	0.946325	none	135.045	3.5751	1	1	Phenylacetic acid	C8H8O2	[M-H]-	84.9	Benzenoids	Benzene and substituted derivatives	HMDB0000209	C07086	(map00360)Phenylalanine metabolism;(map00643)Styrene degradation;(map01100)Metabolic pathways;(map01120)Microbial metabolism in diverse environments	19	M-toluic Acid;Phenylacetic acid;2-Methylbenzoic acid;4-Hydroxyphenylacetaldehyde;4-Methylbenzoic acid;4-Methoxybenzaldehyde;3-Methoxybenzaldehyde;3-(5-Methyl-2-furyl)prop-2-enal;2'-Hydroxyacetophenone;2-Hydroxy-4-methylbenzaldehyde;4-(2-Furanyl)-3-buten-2-one;2-Methoxybenzaldehyde;Methyl benzoate;alpha-Methyl-2-furanacrolein;3-(3-Furanyl)-2-methyl-2-propenal;Phenyl acetate;Benzyl formate;Anofinic…	HMDB0062810;HMDB0000209;HMDB0002340;HMDB0003767;HMDB0029635;HMDB0029686;HMDB0031459;HMDB0032400;HMDB0032568;HMDB0032603;HMDB0033128;HMDB0033766;HMDB0033968;HMDB0038176;HMDB0040638;HMDB0040733;HMDB0041485;HMDB0033303;HMDB0035095	17	Phenyl_acetate;Toluate;4-Hydroxyphenylacetaldehyde;Benzylformate;3,4-Dihydroxystyrene;3-Vinylcatechol;Phenylacetic_acid;2-Hydroxyacetophenone;m-Methylbenzoate;o-Toluate;4'-Hydroxyacetophenone;p-Anisaldehyde;3-Methylsalicylaldehyde;Phenyl_acetate;Methyl_benzoate;4-Hydroxy-3-methylbenzaldehyde;3-Butylidene-7-hydroxyphthalide	C00548;C01454;C03765;C05613;C06224;C07085;C07086;C07189;C07211;C07215;C10700;C10761;C14087;C15583;C20645;C21166;C09921
neg-M135T218	3401.4	3785.47	3649.58	4133.32	2114.43	3210.31	4006.93	3370.83	3814.52	3674.89	3213.81	2481.6	2730.73	3209.72	2364.47	2910.88	2523.32	4403.81	2669.04	4328.9	0.876986	0.14713	0.123005	0.338645	0.294605	0.376629	none	135.081	3.62738	1	1	4-Propylphenol	C9H12O	[M-H]-	86	Benzenoids	Benzene and substituted derivatives	HMDB0032625	C14311	-	21	2,3,6-Trimethylphenol;Benzyl ethyl ether;p-Isopropylphenol;1-Phenyl-1-propanol;2-Phenyl-1-propanol;2-Isopropylphenol;1-Methoxy-2,4-dimethylbenzene;Nona-2,4,6-trienal;2,4,6-Trimethylphenol;(2-Methoxyethyl)benzene;2-Propylphenol;4-Propylphenol;3-Phenyl-1-propanol;(卤)-1-(4-Methylphenyl)ethanol;4-Ethyl-2-methylphenol;3-Ethyl-5-methylphenol;3-Ethyl-4-methylphenol;2-Ethyl-5-methylphenol;2-Ethyl-4-methy…	HMDB0029667;HMDB0031312;HMDB0031446;HMDB0031627;HMDB0031628;HMDB0032029;HMDB0032149;HMDB0032441;HMDB0032544;HMDB0032621;HMDB0032624;HMDB0032625;HMDB0033962;HMDB0034378;HMDB0038984;HMDB0038985;HMDB0038986;HMDB0038987;HMDB0038988;HMDB0039782;HMDB0059896	1	4-Propylphenol	C14311
neg-M135T46	1091.12	1502.53	1727.37	1341.73	1174.37	1339.31	1174.08	1166.63	1217.06	1346.75	1710.45	1395.96	1752.37	1952.32	2127.7	2118.6	2004.39	2079.9	2020.02	1784.21	1.44836	8.21E-06	7.58E-05	0.000370272	0.00177344	1.79123	none	134.894	0.774283	0	0	-	-	-	-	Unknown	-	-	-	-	0	-	-	0	-	-
neg-M135T49	5309.51	5320.26	8273.2	6559.8	5234.67	8713.92	3869.98	5945.37	4457.67	7360.9	7205.48	7625.49	7195.14	10351.7	4702.6	2675.09	2974.76	6923.92	6817.02	3747.9	0.986466	0.691169	0.911797	0.838385	0.957009	0.276237	none	135.03	0.808733	1	1	Threonic acid	C4H8O5	[M-H]-	70.8	Organic oxygen compounds	Organooxygen compounds	HMDB0000943	C01620	(map00053)Ascorbate and aldarate metabolism	1	Phenyl vinyl sulfide	HMDB0031825	0	-	-
neg-M135T553	10208	14115.5	14949.3	15070.9	13126.6	14503.6	15133.1	17827	4657.8	14091.6	62647.8	54402.4	20417.5	33320.1	35324.2	30731.1	20108.3	29503.1	22903.1	32886.6	2.56011	3.49E-05	1.08E-05	0.0010909	0.000466231	3.20245	up	134.894	9.21203	0	0	-	-	-	-	Unknown	-	-	-	-	0	-	-	0	-	-
neg-M135T566	15650.8	19515.5	17985.6	18402.1	19794.3	19388.7	15997.6	21010.9	26581	20586.8	59652.5	31828.3	35397.3	23746.3	22930.5	21585.6	18755.3	29459.6	19552.9	17695.2	1.43963	0.0327892	0.0288056	0.128953	0.113035	1.25528	none	134.894	9.43369	0	0	-	-	-	-	Unknown	-	-	-	-	0	-	-	0	-	-
neg-M135T99	11506.3	13269.3	19296.2	8890.62	13495.1	18150.4	11853.5	11035.8	12258	18745.3	10879.3	11584.9	19801.2	17167.4	8676.94	8447.45	8788.14	15924.5	15224.9	7348.73	0.894173	0.3312	0.279861	0.554808	0.494079	0.379319	none	135.031	1.64435	1	1	Allopurinol	C5H4N4O	[M-H]-	83.7	Organoheterocyclic compounds	Pyrazolopyrimidines	HMDB0014581	null	-	8	Erythronic acid;Threonic acid;L-threonic Acid;1-Pentanesulfenothioic acid;Ethyl propyl disulfide;Ethyl isopropyl disulfide;Hypoxanthine;Allopurinol	HMDB0000613;HMDB0000943;HMDB0062620;HMDB0031160;HMDB0033053;HMDB0033054;HMDB0000157;HMDB0014581	2	Threonate;Hypoxanthine	C01620;C00262
neg-M136T216	5163.62	4622.02	5475.68	5172.64	4825.2	4989.78	4728.02	4446.6	4961.54	4520.85	5334.87	6084.14	5057.46	5874.77	6382.14	4805.78	4678.55	5483.19	5841.32	3988.85	1.09457	0.117435	0.0892096	0.294573	0.237764	0.409547	none	136.016	3.59905	0	0	-	-	-	-	Unknown	-	-	-	-	0	-	-	0	-	-
neg-M136T472	4681.64	2408.96	2391.66	3088.55	2037.58	3483.35	2197.87	2603.45	2069.34	2039.66	2504.45	1686.81	2091.34	2201.54	3113.58	1797.24	3616.78	1447.02	1316.95	1174	0.775856	0.071327	0.14314	0.21476	0.322117	0.887185	none	136.015	7.86988	0	0	-	-	-	-	Unknown	-	-	-	-	0	-	-	0	-	-
neg-M136T473_2	5282.37	4572.19	6237.25	4454.22	5496.99	4543.05	4565.51	4810.27	5879.14	3782.64	3974.09	2706.46	4274.13	2641.37	5855.59	2570.4	3211.42	2632.28	1837.56	2354.04	0.64601	0.00131519	0.00150469	0.0148441	0.0150154	1.50136	down	135.97	7.87548	1	0	-	-	-	-	Unknown	-	-	-	-	1	Benzoyl phosphate	HMDB0060440	1	Benzoyl_phosphate	C06206
neg-M136T553	2012.21	1571.35	1491.26	1770.3	1861.55	1576.64	1524.73	1799.08	2350.26	1549.18	6819.13	5826.65	3380.9	3476.65	3956.92	2639.34	2732.55	3534.98	4947.61	3625.68	2.33858	4.56E-06	1.08E-05	0.000232519	0.000466231	2.90363	up	135.894	9.21962	0	0	-	-	-	-	Unknown	-	-	-	-	0	-	-	0	-	-
neg-M136T566	1783.17	2050.41	2116	1902.37	2007.46	2266.45	1703.35	1840.1	2925.68	2014.32	6131.71	3297.29	3202.92	2753.81	2588.61	2466.97	1788.95	3124.14	2696.06	2293.74	1.47236	0.00889117	0.00388621	0.0543549	0.0293572	1.32044	none	135.894	9.43377	0	0	-	-	-	-	Unknown	-	-	-	-	0	-	-	0	-	-
neg-M137T190	5142.73	5026.61	4493.58	4256.05	4280.86	5533.21	6444.02	4270.79	4952.03	3893.86	5272.74	5570.94	5178.88	10990.8	10206.5	6831.21	5577.71	5248.15	3692.51	6037.55	1.33779	0.0470636	0.0185434	0.163203	0.0842535	0.904034	none	137.024	3.16263	1	1	4-Hydroxybenzoic acid	C7H6O3	[M-H]-	92.6	Benzenoids	Benzene and substituted derivatives	HMDB0000500	C00156	(map00130)Ubiquinone and other terpenoid-quinone biosynthesis;(map00360)Phenylalanine metabolism;(map00362)Benzoate degradation;(map00363)Bisphenol degradation;(map00623)Toluene degradation;(map00627)Aminobenzoate degradation;(map01061)Biosynthesis of phenylpropanoids;(map01100)Metabolic pathways;(map01110)Biosynthesis of secondary metabolites;(map01120)Microbial metabolism in diverse environment…	0	-	-	0	-	-
neg-M137T210	5597.73	5065.21	3172.61	3713.32	3448.37	4415.19	5259.49	3745.34	3902.64	6043.96	2173.77	1920.48	3917.81	3331.48	2560.37	3357.88	4589.66	3092.93	2313.26	3743.78	0.698799	0.00455494	0.0089307	0.0350472	0.0516199	1.12334	none	137.06	3.50317	1	1	2,6-Dimethyl-1,4-benzenediol	C8H10O2	[M-H]-	86	Benzenoids	Phenols	HMDB0032137	null	-	1	Ethionamide sulphoxide	HMDB0060624	0	-	-
neg-M137T46	417.523	644.126	522.338	643.971	505.793	563.768	525.847	590.315	543.39	510.905	625.687	706.716	673.018	946.054	769.693	869.942	856.059	783.048	1144.21	886.338	1.51075	2.17E-05	4.33E-05	0.000760029	0.00123187	1.74784	up	136.891	0.774617	0	0	-	-	-	-	Unknown	-	-	-	-	0	-	-	0	-	-
neg-M137T472	2750.14	2765.78	4125.34	3750.88	2225.17	2422.43	2868.7	3064.8	1707.91	2702.46	3499.37	2102.98	2390.39	1251.83	3695.29	2056.88	1779.93	1673.78	1596.21	1132.09	0.746161	0.0364236	0.0288056	0.137996	0.113035	1.04486	none	136.998	7.85878	1	0	-	-	-	-	Unknown	-	-	-	-	0	-	-	2	4-Methoxy_potassium_salicylate;Quinoclamin	C18346;C18584
neg-M137T553	7237.06	4971.8	7477.18	5197.81	5738.04	4897.2	5490.27	5758.42	7113.06	5171.43	21672.4	20471.8	7157.02	11828.5	12635.1	7695.58	7266.86	11036	11675.4	8558.36	2.03205	0.000469963	7.58E-05	0.00709175	0.00177344	2.36485	up	136.891	9.21747	0	0	-	-	-	-	Unknown	-	-	-	-	0	-	-	0	-	-
neg-M137T566	5486.75	6579.42	6499.66	6088.84	6818.51	7006.21	5416.23	7318.82	8994.5	6912.99	19537.1	9828.11	12262.4	8056.41	7995.07	9503.83	6564.77	9888.03	7699.18	6672.03	1.46013	0.011003	0.00519604	0.0627263	0.0358065	1.35832	none	136.891	9.43363	0	0	-	-	-	-	Unknown	-	-	-	-	0	-	-	0	-	-
neg-M138T174	2011.53	2592.68	1693.14	1671.75	1891.56	2162.54	2389.21	1296.85	1488.32	2594.4	1577.25	1264.87	1233.57	1806.94	1196.59	823.426	1601.87	1842.05	1443.55	1726.48	0.733459	0.00993286	0.0114962	0.0585241	0.0611752	1.32413	none	138.055	2.90305	1	1	Aniline	C6H7N	[M+FA-H]-	86	Benzenoids	Benzene and substituted derivatives	HMDB0003012	C00292	(map00627)Aminobenzoate degradation;(map01120)Microbial metabolism in diverse environments	7	3,4-Dihydroxybenzylamine;5-Acetyl-2,4-dimethyloxazole;Ethyl 2-pyrrolecarboxylate;Benzoic acid;4-Hydroxybenzaldehyde;3-(2-Furanyl)-2-propenal;2-Hydroxybenzaldehyde	HMDB0012153;HMDB0038174;HMDB0059856;HMDB0001870;HMDB0011718;HMDB0032918;HMDB0034170	7	Gabaculine;Benzoate;Aromatic_acid;4-Hydroxybenzaldehyde;3-Hydroxybenzaldehyde;Salicylaldehyde;Tropolone	C12110;C00180;C00539;C00633;C03067;C06202;C15474
neg-M138T233	5545.21	5808.76	6006.11	5677.57	6016.3	6592.73	5710.33	4320.49	6453.12	5980.61	4886.21	5854.09	5016.48	6004.17	17754	5090.92	5971.4	1470.32	6142.02	5456.03	1.09524	0.762854	0.393048	0.881128	0.607523	0.359324	none	138.019	3.87705	1	1	2-Nitrophenol	C6H5NO3	[M-H]-	88.5	Benzenoids	Phenols	NA	C01988	-	4	4-Nitrophenol;6-Hydroxynicotinic acid;3-Hydroxypicolinic acid;2-Hydroxynicotinic acid	HMDB0001232;HMDB0002658;HMDB0013188;HMDB0059710	5	4-Nitrophenol;6-Hydroxynicotinate;2-Nitrophenol;3-Nitrophenol;3-Hydroxypicolinic_acid	C00870;C01020;C01988;C14418;C18620
neg-M139T219	3231.27	3339.88	3096.22	3350.28	3145.71	2678.55	3470.93	2576.08	3125.95	2866.73	2158.72	3231.83	2209.87	1701.62	2910.66	1581.13	1880.26	1977.3	2224.95	1963.53	0.707213	0.000419398	0.00150469	0.00651373	0.0150154	1.32767	none	139.112	3.65637	1	1	Santene hydrate	C9H16O	[M-H]-	85	Lipids and lipid-like molecules	Prenol lipids	HMDB0037001	null	-	23	(3Z,6Z)-3,6-Nonadien-1-ol;(Z)-6-Nonenal;2,6-Nonadien-1-ol;2-Nonenal;(卤)-2,6-Dimethyl-5-heptenal;trans-4-Nonenal;2-Methyl-2-octenal;(卤)-2,2,6-Trimethylcyclohexanone;8-Nonen-3-one;5-Nonen-2-one;3-Nonen-2-one;2,4-Nonadien-1-ol;(E)-2-Nonen-4-one;8-Nonen-2-one;1-Nonen-4-one;Santene hydrate;2-Ethyl-2-heptenal;3-Methylene-2-octanone;(3E,6Z)-3,6-Nonadien-1-ol;(2xi,4xi)-2,4-Nonadien-1-ol;7-Methyl-3-octen-…	HMDB0030957;HMDB0030958;HMDB0031262;HMDB0031269;HMDB0031834;HMDB0032535;HMDB0033554;HMDB0033794;HMDB0034758;HMDB0034761;HMDB0034764;HMDB0034845;HMDB0035916;HMDB0035926;HMDB0035927;HMDB0037001;HMDB0037150;HMDB0037170;HMDB0038067;HMDB0038400;HMDB0039461;HMDB0059828;HMDB0062671	0	-	-
neg-M139T472	2947.73	920.896	1361.44	1468.92	1488.23	1486.66	233.977	1180.03	171.809	1742.6	2008.65	1031.94	1596.76	1359.25	1938.64	1548.39	881.563	1076.13	1051.34	1130.14	1.04772	0.38015	0.911797	0.601205	0.957009	0.795769	none	139.014	7.86483	1	0	-	-	-	-	Unknown	-	-	-	-	2	Chalcone;1-Methoxyphenanthrene	HMDB0003066;HMDB0060323	4	Uracil_5-carbaldehyde;Chalcone;1-Methoxyphenanthrene;Chalcone	C17206;C01484;C11433;C15589
neg-M139T49	374.194	343.475	283.024	391.719	251.544	355.926	301.925	386.83	378.615	351.743	293.736	401.709	333.949	395.014	487.715	405.079	404.952	405.854	428.72	326.154	1.13568	0.0721983	0.035463	0.216735	0.129797	0.424705	none	138.874	0.818917	0	0	-	-	-	-	Unknown	-	-	-	-	0	-	-	0	-	-
neg-M139T60	1063.49	635.862	396.625	721.886	863.057	610.215	720.639	1208.97	537.623	658.085	503.847	672.281	434.411	537.943	383.982	393.19	596.584	376.393	471.985	522.123	0.659714	0.00567535	0.00388621	0.0405513	0.0293572	1.59377	down	139.001	1.00182	0	0	-	-	-	-	Unknown	-	-	-	-	0	-	-	0	-	-
neg-M140T185	1068.59	1292.53	977.008	1061.65	936.769	998.818	1000.58	722.616	783.742	768.456	507.296	928.677	713.263	536.955	502.866	1086.94	799.193	495.069	721.856	912.357	0.749626	0.0112371	0.0146896	0.0635575	0.0721339	0.997134	none	140.071	3.08538	1	0	-	-	-	-	Unknown	-	-	-	-	14	Ethosuximide;L-Hypoglycin A;Arecaidine;Guaiacol;4-Methylcatechol;4-Hydroxybenzyl alcohol;Mequinol;1-(2-Furanyl)-2-propanone;2-Acetyl-3-methylfuran;2-Acetyl-5-methylfuran;4,6-Heptadiyne-1,3-diol;1-(2-Furanyl)-1-propanone;2-Hydroxybenzyl alcohol;3-Hydroxybenzyl alcohol	HMDB0014731;HMDB0029427;HMDB0030352;HMDB0001398;HMDB0000873;HMDB0011724;HMDB0029696;HMDB0032917;HMDB0034877;HMDB0035226;HMDB0038963;HMDB0040280;HMDB0059709;HMDB0059712	12	Ethosuximide;Hypoglycin;Arecaidine;Guvacoline;Orcinol;o-Methoxyphenol;Salicyl_alcohol;2,3-Dihydroxytoluene;3-Hydroxybenzyl_alcohol;4-Methylcatechol;Guaiacol;p-Hydroxybenzyl_alcohol	C07505;C08287;C10128;C16821;C00727;C01502;C02323;C02923;C03351;C06730;C15572;C17467
neg-M140T213	1279.51	1771.69	791.233	1714.69	1042.03	1396.52	1808.09	1740.32	1206.54	2792.42	925.768	1363.76	1249.68	1133.78	1045.35	1036.77	1185.67	1236.74	847.364	1533.76	0.743654	0.0600307	0.0524259	0.191272	0.168295	0.864441	none	140.071	3.55771	1	0	-	-	-	-	Unknown	-	-	-	-	14	Ethosuximide;L-Hypoglycin A;Arecaidine;Guaiacol;4-Methylcatechol;4-Hydroxybenzyl alcohol;Mequinol;1-(2-Furanyl)-2-propanone;2-Acetyl-3-methylfuran;2-Acetyl-5-methylfuran;4,6-Heptadiyne-1,3-diol;1-(2-Furanyl)-1-propanone;2-Hydroxybenzyl alcohol;3-Hydroxybenzyl alcohol	HMDB0014731;HMDB0029427;HMDB0030352;HMDB0001398;HMDB0000873;HMDB0011724;HMDB0029696;HMDB0032917;HMDB0034877;HMDB0035226;HMDB0038963;HMDB0040280;HMDB0059709;HMDB0059712	12	Ethosuximide;Hypoglycin;Arecaidine;Guvacoline;Orcinol;o-Methoxyphenol;Salicyl_alcohol;2,3-Dihydroxytoluene;3-Hydroxybenzyl_alcohol;4-Methylcatechol;Guaiacol;p-Hydroxybenzyl_alcohol	C07505;C08287;C10128;C16821;C00727;C01502;C02323;C02923;C03351;C06730;C15572;C17467
neg-M140T472	2095.66	1005.56	1521.87	1188.89	987.178	1669.38	167.49	745.218	1701.61	979.716	1141.01	1059.96	1345.29	920.719	1863.6	897.52	798.779	759.706	906.918	411.452	0.837712	0.750781	0.314999	0.874565	0.532686	0.55405	none	139.929	7.8658	0	0	-	-	-	-	Unknown	-	-	-	-	0	-	-	0	-	-
neg-M141T204	3309.56	3773.78	2786.63	3043.91	5188.53	3083.46	2963.38	3709.11	3798.3	3650.8	1252.84	1795.27	2198.17	2480.01	1518.38	1611.77	1919.02	2296.87	1599.4	2070.97	0.530843	1.16E-06	1.08E-05	8.60E-05	0.000466231	2.38762	down	141.091	3.392	1	0	-	-	-	-	Unknown	-	-	-	-	32	2-Octenoic acid;trans-2-Octenoic acid;4-ene-Valproic acid;2-ene-Valproic acid;(3Z)-2-Propylpent-3-enoic acid;(3E)-2-Propylpent-3-enoic acid;Ethyl (卤)-2-methyl-4-pentenoate;2,3-Octanedione;Methyl cyclohexanecarboxylate;Cyclohexyl acetate;Cyclohexaneacetic acid;Allyl valerate;cis-5-Octenoic acid;Ethyl (E)-3-hexenoate;Ethyl 5-hexenoate;Ethyl 2E-hexenoate;Ethyl trans-2-methyl-2-pentenoate;trans-3-Hex…	HMDB0000392;HMDB0001568;HMDB0013897;HMDB0013902;HMDB0013903;HMDB0013904;HMDB0029761;HMDB0031293;HMDB0031343;HMDB0031352;HMDB0031403;HMDB0032164;HMDB0032207;HMDB0032266;HMDB0032267;HMDB0032268;HMDB0032278;HMDB0032533;HMDB0035422;HMDB0036212;HMDB0036236;HMDB0037622;HMDB0037624;HMDB0037630;HMDB0038036;HMDB0038310;HMDB0039793;HMDB0039872;HMDB0040212;HMDB0040215;HMDB0059908;HMDB0014371	8	Cycloheptanecarboxylic_acid;Cyclohexyl_acetate;2-n-Propyl-4-pentenoic_acid;2-n-Propyl-2-pentenoic_acid;2-n-Propyl-3-pentenoic_acid;Allyl_isovalerate;(Z)-3-Hexen-1-ol_acetate;Guanadrel	C12104;C12297;C16648;C16653;C16654;C19318;C19757;C07035
neg-M141T251	3949.05	2485.43	4483.49	5242.92	4482.42	5136.99	4389.95	4472.65	4256.66	3975.9	3420.56	4237.93	6225.48	6529.72	3680.09	4205.99	6575.91	3710.49	4582.91	7219.93	1.17524	0.214068	0.630529	0.425256	0.796363	0.602633	none	141.091	4.18863	1	0	-	-	-	-	Unknown	-	-	-	-	32	2-Octenoic acid;trans-2-Octenoic acid;4-ene-Valproic acid;2-ene-Valproic acid;(3Z)-2-Propylpent-3-enoic acid;(3E)-2-Propylpent-3-enoic acid;Ethyl (卤)-2-methyl-4-pentenoate;2,3-Octanedione;Methyl cyclohexanecarboxylate;Cyclohexyl acetate;Cyclohexaneacetic acid;Allyl valerate;cis-5-Octenoic acid;Ethyl (E)-3-hexenoate;Ethyl 5-hexenoate;Ethyl 2E-hexenoate;Ethyl trans-2-methyl-2-pentenoate;trans-3-Hex…	HMDB0000392;HMDB0001568;HMDB0013897;HMDB0013902;HMDB0013903;HMDB0013904;HMDB0029761;HMDB0031293;HMDB0031343;HMDB0031352;HMDB0031403;HMDB0032164;HMDB0032207;HMDB0032266;HMDB0032267;HMDB0032268;HMDB0032278;HMDB0032533;HMDB0035422;HMDB0036212;HMDB0036236;HMDB0037622;HMDB0037624;HMDB0037630;HMDB0038036;HMDB0038310;HMDB0039793;HMDB0039872;HMDB0040212;HMDB0040215;HMDB0059908;HMDB0014371	8	Cycloheptanecarboxylic_acid;Cyclohexyl_acetate;2-n-Propyl-4-pentenoic_acid;2-n-Propyl-2-pentenoic_acid;2-n-Propyl-3-pentenoic_acid;Allyl_isovalerate;(Z)-3-Hexen-1-ol_acetate;Guanadrel	C12104;C12297;C16648;C16653;C16654;C19318;C19757;C07035
neg-M141T47	978.517	956.406	1142.45	900.164	971.341	955.635	870.279	962.993	1167.6	896.984	907.63	814.2	802.973	875.746	1215.42	1034.58	1102.27	870.493	1112.52	783.404	0.971116	0.544036	0.435872	0.738965	0.645482	0.118259	none	140.975	0.789075	1	0	-	-	-	-	Unknown	-	-	-	-	1	Chloroxine	HMDB0015373	0	-	-
neg-M141T473	1943.03	3017.86	2054.01	1859.35	1676	3264.33	3420.69	2117.47	276.978	1457.08	2418.64	1773.62	2237.2	2394.51	3275.93	1645.79	1715.96	1484.79	1522.9	1533.68	0.948603	0.770589	0.684211	0.885766	0.831565	0.245089	none	140.993	7.87623	1	0	-	-	-	-	Unknown	-	-	-	-	4	Alloxan;Urolithin B;2-Hydroxyxanthone;4-Hydroxyxanthone	HMDB0002818;HMDB0013696;HMDB0032997;HMDB0032999	0	-	-
neg-M141T53_1	4810.54	4137.69	4885.17	6161.15	4077.74	3920.51	4348.98	4372.09	4525.1	4800.88	2624.29	3605.54	3996.79	4302.69	4112.09	3947.44	4161.04	3409.03	5038	3288.55	0.835916	0.0167757	0.0185434	0.0831343	0.0842535	0.909445	none	140.584	0.891342	0	0	-	-	-	-	Unknown	-	-	-	-	0	-	-	0	-	-
neg-M141T53_2	1.27972e+06	1.13896e+06	1.17583e+06	1.44733e+06	1.15948e+06	1.14273e+06	1.21769e+06	1.12805e+06	1.23692e+06	1.2203e+06	1.02439e+06	1.2481e+06	1.25457e+06	1.12334e+06	1.23048e+06	1.36489e+06	1.36009e+06	923729	1.20597e+06	1.24353e+06	0.986174	0.699854	0.795936	0.843587	0.896467	0.102585	none	141.017	0.8892	1	1	cis,cis-Muconic acid	C6H6O4	[M-H]-	86.1	Lipids and lipid-like molecules	Fatty Acyls	HMDB0006331	C02480	(map00362)Benzoate degradation;(map01100)Metabolic pathways;(map01120)Microbial metabolism in diverse environments;(map01220)Degradation of aromatic compounds	0	-	-	0	-	-
neg-M141T573_2	43031.7	39091.2	43263.6	39408.2	40111.5	42961.6	37994.1	40497.1	39680.7	39427.6	43018.1	47547.5	40566	44487.5	49057.4	43790.5	44694.5	50355.5	44121.1	43018.6	1.11145	0.000802148	0.000487129	0.0105849	0.00674369	0.694515	none	141.016	9.54265	1	1	cis,cis-Muconic acid	C6H6O4	[M-H]-	86.1	Lipids and lipid-like molecules	Fatty Acyls	HMDB0006331	C02480	(map00362)Benzoate degradation;(map01100)Metabolic pathways;(map01120)Microbial metabolism in diverse environments;(map01220)Degradation of aromatic compounds	0	-	-	0	-	-
neg-M142T183	2282.75	2679.43	2233.1	2165.89	2691.3	3581.21	1855.2	2745.54	2415.13	2538.56	3741.7	3884.87	2623.4	1999.11	2180.15	3417.35	3105.93	2629.42	3846.33	3590.39	1.23148	0.0533697	0.0892096	0.176954	0.237764	0.787546	none	142.066	3.05735	1	1	2-Aminonaphthalene	C10H9N	[M-H]-	86.1	Benzenoids	Naphthalenes	HMDB0041802	C02227	-	15	6-Methylquinoline;2-Aminonaphthalene;Quinaldine;Tridecanoic acid;Ethyl undecanoate;Methyl dodecanoate;Decanal propyleneglycol acetal;Octyl 3-methylbutanoate;Pentyl octanoate;Octyl 2-methylbutyrate;Decyl propionate;3-Methylbutyl octanoate;Propyl decanoate;9-Methyldodecanoic acid;Isopropyl dodecanoic acid	HMDB0033115;HMDB0041802;HMDB0042004;HMDB0000910;HMDB0029552;HMDB0031018;HMDB0032211;HMDB0034140;HMDB0036217;HMDB0036219;HMDB0037311;HMDB0038729;HMDB0059900;HMDB0061828;HMDB0061829	4	2-Naphthylamine;1-Naphthylamine;CAI-1;Tridecanoic_acid	C02227;C14790;C16640;C17076
neg-M142T472	30214.4	31155.1	55696.7	48677.6	42127.9	31996.2	47071.1	4185.45	26404.1	53035.4	32991.2	26663	31452.2	21838.1	39834.2	23626.6	24821.1	20102.2	22865.3	15081.3	0.699677	0.390203	0.035463	0.610504	0.129797	0.674293	none	141.923	7.8695	0	0	-	-	-	-	Unknown	-	-	-	-	0	-	-	0	-	-
neg-M142T53	46456.3	42244.6	43983.3	53168.8	42093.9	44744.1	46461.9	41593.5	45498.7	45442	37820	46566.6	46524.8	42716	47340.8	48059.9	49798.6	37309.6	44413.4	44133.7	0.984494	0.652635	0.684211	0.813351	0.831565	0.112816	none	142.02	0.890608	0	0	-	-	-	-	Unknown	-	-	-	-	0	-	-	0	-	-
neg-M142T573	2356.85	1835.22	2099.15	1840.09	1702.09	2351.41	2042.11	1729.19	1920.55	2032.58	1991.95	2491.73	1852.46	1903.6	2586.66	2038.8	2273.97	2413.56	1804.61	1948.87	1.07017	0.247939	0.314999	0.466116	0.532686	0.377944	none	142.02	9.54442	0	0	-	-	-	-	Unknown	-	-	-	-	0	-	-	0	-	-
neg-M143T195	6328.74	9316.84	9414.37	9490.85	9402.45	9960.85	9142.11	6210.22	9017.6	9023.18	7273.37	7234.52	4782.13	4742.43	5280.19	5049.87	4752.03	6010.18	4413.96	7417.52	0.652366	6.81E-05	0.000324753	0.00178545	0.00501648	1.70844	down	143.071	3.24845	1	1	Cyclohexanone	C6H10O	[M+FA-H]-	80.1	Organic oxygen compounds	Organooxygen compounds	HMDB0003315	C00414	(map00930)Caprolactam degradation;(map01120)Microbial metabolism in diverse environments;(map01220)Degradation of aromatic compounds	6	4-Hydroxycyclohexylcarboxylic acid;Tetrahydrofurfuryl acetate;Botryodiplodin;Methyl (R)-3-methyl-2-oxopentanoate;Ethyl levulinate;3-[4-Hydroxy-3-(3-methyl-2-butenyl)phenyl]-2-propenal	HMDB0001988;HMDB0031176;HMDB0036594;HMDB0037114;HMDB0040433;HMDB0040833	2	trans-4-Hydroxycyclohexanecarboxylate;7-Oxoheptanoic_acid	C04404;C16590
neg-M143T264	54820.4	71517.3	58203.5	67225.6	59573.7	71828.8	66979.4	58545.2	76219	73457.8	69513	79116.2	60891.5	55788.8	68137.1	68969.1	65409.4	68563.2	54024.8	65048.4	0.995581	0.937241	0.853428	0.973337	0.926315	0.0259457	none	143.107	4.39387	1	1	2-Methylheptanoic acid	C8H16O2	[M-H]-	81.3	Lipids and lipid-like molecules	Fatty Acyls	HMDB0031587	null	-	34	Caprylic acid;Valproic acid;Hexyl acetate;(3R,5Z)-5-Octene-1,3-diol;2-Ethylhexanoic acid;1-Hydroxy-3-octanone;Methyl heptanoate;Ethyl (卤)-2-methylpentanoate;2-Methylheptanoic acid;6-Methylheptanoic acid;Methyl 5-methylhexanoate;Pentyl propanoate;2-Ethylbutyl acetate;Isopropyl 3-methylbutanoate;Propyl 3-methylbutanoate;cis- and trans-2-Isobutyl-4-methyl-1,3-dioxolane;1,1-Dimethoxy-trans-2-hexene;E…	HMDB0000482;HMDB0001877;HMDB0029980;HMDB0030368;HMDB0031230;HMDB0031290;HMDB0031478;HMDB0031579;HMDB0031587;HMDB0031588;HMDB0031596;HMDB0031638;HMDB0031703;HMDB0032046;HMDB0032047;HMDB0032203;HMDB0032225;HMDB0032272;HMDB0032335;HMDB0032551;HMDB0034161;HMDB0034164;HMDB0034234;HMDB0034459;HMDB0035457;HMDB0036165;HMDB0039217;HMDB0039620;HMDB0040209;HMDB0040251;HMDB0040252;HMDB0040296;HMDB0040298;HMD…	2	Octanoic_acid;Valproic_acid	C06423;C07185
neg-M143T473_1	4555.71	3697.28	6331.15	7384.63	3236.29	3696.87	7660.11	4677.4	499.631	5622.08	3137.82	3029.21	3735.69	2774.52	5133.9	2252	3019.95	2720.01	1964.98	505.621	0.596981	0.16163	0.0146896	0.359077	0.0721339	1.26605	none	142.923	7.87529	1	0	-	-	-	-	Unknown	-	-	-	-	1	Iodide	HMDB0012238	2	Iodide;1,3,4,6-Tetrachloro-1,4-cyclohexadiene	C00708;C06597
neg-M143T53	10214.4	8162.31	9688.68	11005.5	9323.58	9543.56	10105	9332.09	9396.32	9888.36	7952.64	8967.98	9521.58	9492.08	9453.77	8701.15	9623.06	7610.92	8888.01	9145.69	0.924448	0.038227	0.0288056	0.142478	0.113035	0.475225	none	143.021	0.891342	0	0	-	-	-	-	Unknown	-	-	-	-	0	-	-	0	-	-
neg-M143T555	2562.74	2554.6	2734.35	2210.08	2246.83	1909.07	4025.68	2219.61	2236.84	1919.13	3907.55	4841.73	5017.32	2179.89	3853.16	3524.57	1435.7	2656.54	1679.16	2534.54	1.28479	0.223093	0.352681	0.436038	0.569395	0.594309	none	142.943	9.25625	1	0	-	-	-	-	Unknown	-	-	-	-	1	Nitroprusside	HMDB0014470	1	Nitroprusside	C07269
neg-M143T562	11145.4	4971.91	18227	16198.4	6804.22	24010.9	7117.97	4958.73	7898.05	7346.07	5728.23	8030.07	15052.2	13281.1	12919.4	10502.9	12663	9429.95	14591.8	8653.82	1.02	0.546176	0.435872	0.740898	0.645482	0.423118	none	143.107	9.35938	1	0	-	-	-	-	Unknown	-	-	-	-	38	Caprylic acid;Valproic acid;Hexyl acetate;(3R,5Z)-5-Octene-1,3-diol;2-Ethylhexanoic acid;1-Hydroxy-3-octanone;Methyl heptanoate;Ethyl (卤)-2-methylpentanoate;2-Methylheptanoic acid;6-Methylheptanoic acid;Methyl 5-methylhexanoate;Pentyl propanoate;2-Ethylbutyl acetate;Isopropyl 3-methylbutanoate;Propyl 3-methylbutanoate;cis- and trans-2-Isobutyl-4-methyl-1,3-dioxolane;1,1-Dimethoxy-trans-2-hexene;E…	HMDB0000482;HMDB0001877;HMDB0029980;HMDB0030368;HMDB0031230;HMDB0031290;HMDB0031478;HMDB0031579;HMDB0031587;HMDB0031588;HMDB0031596;HMDB0031638;HMDB0031703;HMDB0032046;HMDB0032047;HMDB0032203;HMDB0032225;HMDB0032272;HMDB0032335;HMDB0032551;HMDB0034161;HMDB0034164;HMDB0034234;HMDB0034459;HMDB0035457;HMDB0036165;HMDB0039217;HMDB0039620;HMDB0040209;HMDB0040251;HMDB0040252;HMDB0040296;HMDB0040298;HMD…	4	Octanoic_acid;Valproic_acid;12-Hydroxydodecanoic_acid;7-Hydroxydodecanoate	C06423;C07185;C08317;C21080
neg-M144T176	3854.41	3227.92	3549.82	4232.88	3447.55	4314.07	5162.07	6015.16	4699.9	3961.44	4927.72	4220.66	6235.56	3872.18	4409.73	3633.21	3736.79	4323.9	5239.26	4700.18	1.06674	0.402434	0.314999	0.621024	0.532686	0.299427	none	144.045	2.93187	1	1	4-Hydroxyquinoline	C9H7NO	[M-H]-	93.2	Organoheterocyclic compounds	Quinolines and derivatives	NA	NA	-	1	1H-Indole-3-carboxaldehyde	HMDB0029737	7	3-Methyleneoxindole;Isocarbostyril;Quinolin-2-ol;4-Hydroxyquinoline;2(1H)-Quinolinone;Indole-3-carboxaldehyde;8-Hydroxyquinoline	C02796;C06324;C06338;C06343;C06415;C08493;C19434
neg-M144T181	2812.37	3089.32	2195.67	3728.97	2659.24	2955.16	4108.06	4236.37	2244.71	3461.69	3844.07	4146.92	932.129	1146.65	4703.69	2446.3	1931.69	1402.63	5490.54	1404.57	0.871636	0.202761	0.435872	0.41117	0.645482	0.741976	none	144.102	3.00909	1	1	(S)-3-Amino-5-methylhexanoic acid	C7H15NO2	[M-H]-	84.1	Organic acids and derivatives	Carboxylic acids and derivatives	NA	NA	-	23	3-Dehydroxycarnitine;1,3-Diacetylpropane;Isopentenyl acetate;1-Methoxy-3-methylene-2-pentanone;4-Methyl-5-hexanolide;Cyclohexanecarboxylic acid;Cyclohexyl formate;2,3-Heptanedione;3,4-Heptanedione;2-Heptenoic acid;Methyl 2E-hexenoate;Methyl (Z)-3-hexenoate;5-Methyl-2,3-hexanedione;Ethyl 4-pentenoate;Dihydro-5-propyl-2(3H)-furanone;3-Methyl-3-butenyl acetate;4-Pentenyl acetate;4-Heptenoic acid;2-H…	HMDB0006831;HMDB0029165;HMDB0029314;HMDB0030330;HMDB0031174;HMDB0031342;HMDB0031351;HMDB0031476;HMDB0031477;HMDB0031484;HMDB0031500;HMDB0031504;HMDB0031593;HMDB0031603;HMDB0031681;HMDB0032391;HMDB0032460;HMDB0033793;HMDB0038271;HMDB0038962;HMDB0039819;HMDB0040214;HMDB0040591	7	Ethyl_tiglate;Cyclohexane-1-carboxylate;Butyl_acrylate;1-Oxa-2-oxo-3-methylcycloheptane;3-Isopropyl-3-butenoic_acid;alpha-EMGBL;beta-EMGBL	C08487;C09822;C10921;C10976;C11950;C13714;C13717
neg-M144T224	9818.94	9566.22	9160.97	10577	9743.56	10186.2	10082.1	8573.49	9473.23	10081	4459.02	4358.87	4503.94	8383.44	5767.6	3853.14	4799.07	7216.83	4661.28	4552.42	0.540347	1.09E-05	1.08E-05	0.000457968	0.000466231	2.06811	down	144.045	3.731	1	1	4-Hydroxyquinoline	C9H7NO	[M-H]-	93.2	Organoheterocyclic compounds	Quinolines and derivatives	NA	NA	-	1	1H-Indole-3-carboxaldehyde	HMDB0029737	7	3-Methyleneoxindole;Isocarbostyril;Quinolin-2-ol;4-Hydroxyquinoline;2(1H)-Quinolinone;Indole-3-carboxaldehyde;8-Hydroxyquinoline	C02796;C06324;C06338;C06343;C06415;C08493;C19434
neg-M144T229	2228.08	2682.57	811.075	2052.28	599.607	823.202	2505.98	2000.78	858.496	1332.39	998.111	1456	243.1	1033.7	984.616	1975.21	535.668	2095.69	495.246	630.041	0.657297	0.10421	0.14314	0.271597	0.322117	1.19251	none	144.081	3.81203	1	1	2,4-Dimethyl-1H-indole	C10H11N	[M-H]-	85.9	Organoheterocyclic compounds	Indoles and derivatives	HMDB0032967	null	-	2	2,4-Dimethyl-1H-indole;Naphthalene	HMDB0032967;HMDB0029751	2	Naphthalene;Azulene	C00829;C13392
neg-M144T264	4646.7	5533.28	5791.87	5009.39	5240.4	5926.99	4962.53	4584.8	6092.2	6147.78	5997.74	5494.26	5008.03	6435.62	4941.81	6160.42	5841.65	5532.83	4213.66	4835.21	1.00974	0.890325	0.911797	0.95228	0.957009	0.167694	none	144.11	4.3941	0	0	-	-	-	-	Unknown	-	-	-	-	0	-	-	0	-	-
neg-M144T47	1233.58	1359.05	1539.22	999.674	1322.78	1038.87	2112.4	882.9	1640.43	669.835	1043.55	663.967	1366	1894.44	1743.66	1340.56	1003.38	713.723	4618.82	1743.71	1.26042	0.567943	0.578742	0.755633	0.760779	0.407321	none	144.029	0.782067	1	0	-	-	-	-	Unknown	-	-	-	-	2	2-Keto-glutaramic acid;5-Hydroxy-2-furoic acid	HMDB0001552;HMDB0059784	2	2-Oxoglutaramate;4-Oxoglutaramate	C00940;C05572
neg-M144T573	1041	1058.33	1229.62	858.086	1001.87	915.417	1099.98	1090.12	1163.72	1232.18	859.553	884.352	968.18	713.955	1026.45	991.433	644.064	1168.98	960.424	1148.45	0.876103	0.0636667	0.075256	0.198822	0.213122	0.703804	none	143.991	9.54835	0	0	-	-	-	-	Unknown	-	-	-	-	0	-	-	0	-	-
neg-M144T60	4333.47	2734.74	4106.33	5124.64	4416.56	3838.48	4556.27	4692.87	5053.73	3752.14	2058.06	3503.78	1266.75	3306.18	2922.46	4070.06	4023.07	2644.96	3615.51	4175.9	0.741312	0.0229627	0.00519604	0.101291	0.0358065	1.39995	none	143.991	0.99505	0	0	-	-	-	-	Unknown	-	-	-	-	0	-	-	0	-	-
neg-M144T88	1039.9	1402.31	1530.7	1085.83	1165.78	1357.81	1144.54	1101.71	1049.52	1363.38	849.919	787.531	1670.51	1187.66	1144.87	759.235	896.534	789.756	720.201	1277.18	0.823707	0.0415297	0.0892096	0.149827	0.237764	0.78777	none	144.066	1.46827	1	0	-	-	-	-	Unknown	-	-	-	-	20	Isobutyrylglycine;N-Butyrylglycine;Allysine;4-Acetamidobutanoic acid;(S)-5-Amino-3-oxohexanoate;2-Keto-6-aminocaproate;Methyl aminolevulinate;L-cis-4-(Hydroxymethyl)-2-pyrrolidinecarboxylic acid;L-trans-5-Hydroxy-2-piperidinecarboxylic acid;(S)-2-amino-6-oxohexanoate;4-Acetamidobutanoate;N-(2-Carboxymethyl)-morpholine;Osmundalactone;3-Hydroxy-4,5-dimethyl-2(5H)-furanone;2-Ethyl-3,4-dihydroxyfuran…	HMDB0000730;HMDB0000808;HMDB0001263;HMDB0003681;HMDB0012131;HMDB0012151;HMDB0015127;HMDB0029425;HMDB0029426;HMDB0059595;HMDB0060265;HMDB0061156;HMDB0031303;HMDB0031306;HMDB0031847;HMDB0033285;HMDB0033517;HMDB0038072;HMDB0040594;HMDB0040732	12	4-Acetamidobutanoate;6-Amino-2-oxohexanoate;(S)-5-Amino-3-oxohexanoic_acid;L-2-Aminoadipate_6-semialdehyde;2-Amino-5-oxohexanoate;Dihydro-4,4-dimethyl-2,3-furandione;Dihydrophloroglucinol;(4E)-2-Oxohexenoic_acid;2-Hydroxy-cis-hex-2,4-dienoate;(2Z,4Z)-2-Hydroxyhexa-2,4-dienoate;5-Hydroxymethylfurfuryl_alcohol;4-Hydroxy-2,5-dimethylfuran-3(2H)-one	C02946;C03239;C03656;C04076;C05825;C01125;C06719;C06761;C11354;C20240;C20443;C20717
neg-M145T178	2074.33	2342.77	2297.54	1864.82	1942.24	2250.14	2077.14	2191.67	1717.95	2021.63	2252.2	2100.71	2210.12	2202.46	1989.63	1925.5	1918.28	2197.48	1823.61	1991.25	0.991867	0.872452	0.795936	0.942411	0.896467	0.0264599	none	145.05	2.97167	1	0	-	-	-	-	Unknown	-	-	-	-	11	2-Methylglutaric acid;Adipic acid;Methylglutaric acid;Monomethyl glutaric acid;2,2-Dimethylsuccinic acid;Solerol;(S)-2-Aceto-2-hydroxybutanoic acid;Dimethyl succinate;4-Ethoxy-4-oxobutanoic acid;Asparaginyl-Serine;Serinyl-Asparagine	HMDB0000422;HMDB0000448;HMDB0000752;HMDB0000858;HMDB0002074;HMDB0002173;HMDB0006900;HMDB0033837;HMDB0061930;HMDB0028740;HMDB0029034	11	2-Aceto-2-hydroxybutanoate;Mevaldate;2-Dehydropantoate;(R)-4-Dehydropantoate;3-Hydroxy-3-methyl-2-oxopentanoic_acid;(S)-2-Aceto-2-hydroxybutanoate;Adipate;4-Hydroxy-2-oxohexanoic_acid;(R)-3-Hydroxy-3-methyl-2-oxopentanoate;3-Hydroxy-5-oxohexanoate;1D-1-Guanidino-1-deoxy-3-dehydro-scyllo-inositol	C00659;C00772;C00966;C01053;C04237;C06006;C06104;C06762;C14463;C16272;C04673
neg-M145T202	5714.02	4725.72	7092.39	5993.94	4758.45	4584.02	4530.33	5126.22	4678.1	3879.37	5193.75	7053.04	6672.41	7583.43	7853.29	5739.03	6045.89	5509.59	5636.2	4912.29	1.21762	0.0155314	0.0146896	0.0788585	0.0721339	0.397204	none	144.961	3.36424	1	0	-	-	-	-	Unknown	-	-	-	-	2	P-Dichlorobenzene;m-Dichlorobenzene	HMDB0041971;HMDB0059855	3	1,4-Dichlorobenzene;1,2-Dichlorobenzene;1,3-Dichlorobenzene	C07092;C14328;C19397
neg-M145T224	1629.81	2444.85	1700.29	3135.02	1380.41	1374.41	2460.33	1320.44	3240.37	1511.12	1353.32	2628.05	795.167	1091.1	1265.94	2062.76	1225.68	1466.66	1306.8	534.77	0.679814	0.0329361	0.0146896	0.129244	0.0721339	1.38903	none	145.049	3.72625	1	0	-	-	-	-	Unknown	-	-	-	-	5	Prilocaine;ID11614;benzisothiazole piperazine;Asparaginyl-Serine;Serinyl-Asparagine	HMDB0014888;HMDB0060827;HMDB0061056;HMDB0028740;HMDB0029034	2	Prilocaine;1D-1-Guanidino-1-deoxy-3-dehydro-scyllo-inositol	C07531;C04673
neg-M145T252	1610.1	1627.09	1089.63	1035.2	1556.43	1188.53	1205.29	1662.48	1203.11	2688.49	2127.33	1507.25	2137.94	2069.06	1004.43	1064.01	1397.15	1267.12	993.357	1609.3	1.02089	0.886095	0.970512	0.949968	0.985368	0.164472	none	145.101	4.20749	1	1	(3-Methyl-2-butenyl)-benzene	C11H14	[M-H]-	76.7	Benzenoids	Benzene and substituted derivatives	HMDB0061808	null	-	1	(3-Methyl-2-butenyl)-benzene	HMDB0061808	2	Fabianine;(-)-Sedamine	C09949;C10171
neg-M145T374	409.288	1759.46	1422.6	2356.51	949.937	1762.13	1168.82	1572.18	1601.01	2177.96	1141	1535.73	1004.54	1318.14	1395.86	1279.69	1537.63	1183.41	1020.35	668.461	0.796107	0.380557	0.0892096	0.601711	0.237764	0.693092	none	145.049	6.226	1	0	-	-	-	-	Unknown	-	-	-	-	13	2-Methylglutaric acid;Adipic acid;Methylglutaric acid;Monomethyl glutaric acid;2,2-Dimethylsuccinic acid;Solerol;(S)-2-Aceto-2-hydroxybutanoic acid;Dimethyl succinate;4-Ethoxy-4-oxobutanoic acid;ID11614;benzisothiazole piperazine;Asparaginyl-Serine;Serinyl-Asparagine	HMDB0000422;HMDB0000448;HMDB0000752;HMDB0000858;HMDB0002074;HMDB0002173;HMDB0006900;HMDB0033837;HMDB0061930;HMDB0060827;HMDB0061056;HMDB0028740;HMDB0029034	11	2-Aceto-2-hydroxybutanoate;Mevaldate;2-Dehydropantoate;(R)-4-Dehydropantoate;3-Hydroxy-3-methyl-2-oxopentanoic_acid;(S)-2-Aceto-2-hydroxybutanoate;Adipate;4-Hydroxy-2-oxohexanoic_acid;(R)-3-Hydroxy-3-methyl-2-oxopentanoate;3-Hydroxy-5-oxohexanoate;1D-1-Guanidino-1-deoxy-3-dehydro-scyllo-inositol	C00659;C00772;C00966;C01053;C04237;C06006;C06104;C06762;C14463;C16272;C04673
neg-M145T47	713.744	652.448	692.847	646.641	677.441	814.33	713.992	795.239	882.462	728.954	641.02	609.498	695.364	799.24	598.934	777.003	746.24	725.548	905.06	693.656	0.982709	0.699985	0.795936	0.843587	0.896467	0.0925298	none	144.869	0.784125	0	0	-	-	-	-	Unknown	-	-	-	-	0	-	-	0	-	-
neg-M145T471	624.922	1240.56	1224.98	1338.81	1110.89	1234.31	1718.89	1448.26	1655.06	161.435	1371.33	1047.55	1382.17	1042.58	1462.53	631.682	1056.36	704.211	931.743	511.047	0.862486	0.832487	0.279861	0.920008	0.494079	0.459439	none	145.015	7.85393	1	0	-	-	-	-	Unknown	-	-	-	-	11	Oxoglutaric acid;3-Oxoglutaric acid;Di-2-propenyl disulfide, 9CI;(E,E)-Di-1-propenyl disulfide;(E)-1-Propenyl 2-propenyl disulfide;3-methylmalate(2-);Alanyl-Methionine;Cysteinyl-Valine;Methionyl-Alanine;Valyl-Cysteine;1-Hydroxypyrene	HMDB0000208;HMDB0013701;HMDB0033966;HMDB0041390;HMDB0041393;HMDB0062739;HMDB0028693;HMDB0028788;HMDB0028966;HMDB0029124;HMDB0013139	6	2-Oxoglutarate;Oxaloacetate_4-methyl_ester;5-Hydroxy-2,4-dioxopentanoate;Methyloxaloacetate;Dehydro-D-arabinono-1,4-lactone;Diallyl_disulfide	C00026;C03716;C05406;C06030;C06316;C08369
neg-M145T51	9976.1	14038	12952.6	12119.7	15382.9	11553.9	10994.3	12595.7	9567.37	11934.1	11199.9	11786.6	9177.43	9915.13	9786.38	9893.32	11241.3	13571.3	11726.3	9646.67	0.891256	0.076967	0.075256	0.22416	0.213122	0.527193	none	145.061	0.856233	1	1	Alanylglycine	C5H10N2O3	[M-H]-	82	Organic acids and derivatives	Carboxylic acids and derivatives	HMDB0006899	null	-	64	L-Glutamine;Ureidoisobutyric acid;D-Glutamine;Alanylglycine;Alanyl-Glycine;(3R,5S)-1-pyrroline-3-hydroxy-5-carboxylic Acid;Pyroglutamic acid;Pyrrolidonecarboxylic acid;Pyrroline hydroxycarboxylic acid;N-Acryloylglycine;1-Pyrroline-4-hydroxy-2-carboxylate;5-Oxoprolinate;dimethadione;Nootkatol;(2R,6S,7S,10Z)-beta-Santala-3(15),10-dien-12-ol;Dihydronootkatone;2,6-Di-tert-butyl-4-methylphenol;alpha-V…	HMDB0000641;HMDB0002031;HMDB0003423;HMDB0006899;HMDB0028687;HMDB0062585;HMDB0000267;HMDB0000805;HMDB0001369;HMDB0001843;HMDB0002234;HMDB0060262;HMDB0061093;HMDB0013688;HMDB0030232;HMDB0032220;HMDB0033826;HMDB0034661;HMDB0034718;HMDB0034940;HMDB0035020;HMDB0035026;HMDB0035097;HMDB0035306;HMDB0035391;HMDB0035645;HMDB0035704;HMDB0035718;HMDB0035720;HMDB0035739;HMDB0035793;HMDB0036118;HMDB0036192;HMD…	31	L-Glutamine;Glutamine;D-Glutamine;3-Ureidoisobutyrate;Isoglutamine;(R)-3-Ureidoisobutyrate;4-Oxoproline;Pidolic_acid;5-Oxo-D-proline;L-1-Pyrroline-3-hydroxy-5-carboxylate;1-Pyrroline-4-hydroxy-2-carboxylate;2-trans,6-trans-Farnesal;alpha-Santalol;beta-Santalol;4-n-Nonylphenol;Butylhydroxytoluene;Caryophyllene_epoxide;Cyperol;Isocyperol;Alismol;Nootkatol;(5S)-Albaflavenol;(5R)-Albaflavenol;Germacr…	C00064;C00303;C00819;C05100;C16673;C21029;C01877;C01879;C02237;C04281;C04282;C03461;C09719;C09720;C14550;C14693;C16908;C16945;C16974;C17462;C17915;C17953;C17955;C19676;C19711;C19938;C20229;C20307;C20325;C14405;C14694
neg-M145T52	528.017	672.099	861.813	1330.99	592.387	815.514	833.854	1487.63	704.528	849.583	854.783	770.536	471.159	1334.31	960.184	595.919	803.334	919.384	549.866	1235.03	0.979035	0.890842	0.970512	0.952436	0.985368	0.194374	none	144.967	0.860483	1	0	-	-	-	-	Unknown	-	-	-	-	2	Phosphoramide mustard;Isophosphamide mustard	HMDB0060689;HMDB0060691	2	Phosphoramide_mustard;Isophosphamide_mustard	C07647;C16559
neg-M145T56	3647.31	4549.93	3880.78	5998.01	4252.67	5735.57	4725.39	5454.46	4118.39	4102	5263.53	4608.87	8470.08	13475.9	4995.67	5322.07	3894.73	10839.7	5431.23	10574.3	1.56842	0.0243067	0.0524259	0.105493	0.168295	1.04884	up	145.098	0.93215	1	1	(3-Methyl-2-butenyl)-benzene	C11H14	[M-H]-	80.9	Benzenoids	Benzene and substituted derivatives	HMDB0061808	null	-	14	L-Lysine;D-Lysine;(3S)-3,6-Diaminohexanoate;(3S,5S)-3,5-Diaminohexanoate;Pipecolic acid;L-Pipecolic acid;N4-Acetylaminobutanal;D-Pipecolic acid;Vigabatrin;L-trans-4-Methyl-2-pyrrolidinecarboxylic acid;2-Pyrrolidineacetic acid;3-Acetamidobutanal;(2E)-Decenoyl-ACP;N-Methyl proline	HMDB0000182;HMDB0003405;HMDB0012114;HMDB0012115;HMDB0000070;HMDB0000716;HMDB0004226;HMDB0005960;HMDB0015212;HMDB0029435;HMDB0029444;HMDB0059649;HMDB0062225;HMDB0094696	12	L-Lysine;D-Lysine;(3S)-3,6-Diaminohexanoate;(3S,5S)-3,5-Diaminohexanoate;2,5-Diaminohexanoate;Lysine;(2R,3R)-3-Methylornithine;L-Pipecolate;1-Aminocyclopentanecarboxylate;N4-Acetylaminobutanal;Vigabatrin;trans-3-Aminocyclopentane-1-carboxylic_acid	C00047;C00739;C01142;C01186;C05161;C16440;C20277;C00408;C03969;C05936;C07500;C13696
neg-M146T176	2969.38	2424.08	2971.31	3900.43	2633.69	3332.08	3175.01	4287.12	3366.35	2905.31	3463.74	3885.22	4556.51	2832.15	2978.63	2464.51	2492.73	2970.09	3128.68	3165.47	0.999154	0.959292	0.970512	0.982743	0.985368	0.023221	none	146.061	2.93182	1	1	3-(2-Furanylmethyl)-1H-pyrrole	C9H9NO	[M-H]-	86.1	Organoheterocyclic compounds	Pyrroles	HMDB0040011	null	-	0	-	-	0	-	-
neg-M146T212	2906.59	2447.74	3150.63	3506.86	3854.98	4793.49	2709.16	2842.98	3036.02	2589.56	2538.27	2768.26	2250.48	2436.54	2903.36	2859.78	3129.89	2661.37	3114.08	1371.08	0.817674	0.0554424	0.075256	0.181712	0.213122	0.797392	none	146.024	3.53027	1	0	-	-	-	-	Unknown	-	-	-	-	4	Indole-5,6-quinone;Agrocybin;1H-Indole-2,3-dione;Isopropyl beta-D-glucoside	HMDB0006779;HMDB0030481;HMDB0061933;HMDB0032705	2	Indole-5,6-quinone;Isatin	C05579;C11129
neg-M146T48	12813.6	17110.3	17496.3	13120	13755	16062.8	15304.4	14847.2	14640.7	13252.5	15170.5	8500.02	10653.9	18932.2	10774.2	13163.2	15681.3	14620	22903.3	11545.4	0.956478	0.446119	0.435872	0.659161	0.645482	0.298863	none	146.046	0.799625	1	1	L-Glutamic acid	C5H9NO4	[M-H]-	95.9	Organic acids and derivatives	Carboxylic acids and derivatives	HMDB0000148	C00025	(map00220)Arginine biosynthesis;(map00250)Alanine, aspartate and glutamate metabolism;(map00330)Arginine and proline metabolism;(map00332)Carbapenem biosynthesis;(map00340)Histidine metabolism;(map00430)Taurine and hypotaurine metabolism;(map00471)D-Glutamine and D-glutamate metabolism;(map00480)Glutathione metabolism;(map00524)Neomycin, kanamycin and gentamicin biosynthesis;(map00630)Glyoxylate …	18	N-lactoyl-Glycine;L-Glutamic acid;N-Methyl-D-aspartic acid;N-Acetylserine;O-Acetylserine;D-Glutamic acid;L-4-Hydroxyglutamate semialdehyde;3-(Carboxymethylamino)propanoic acid;DL-Glutamate;Glutaconic acid;Citraconic acid;Mesaconic acid;Itaconic acid;Gamma-delta-Dioxovaleric acid;Methyl hydrogen fumarate;2-Hydroxyglutaric acid lactone;2,5-Dioxopentanoate;2-Pentendioate	HMDB0062183;HMDB0000148;HMDB0002393;HMDB0002931;HMDB0003011;HMDB0003339;HMDB0006556;HMDB0033550;HMDB0060475;HMDB0000620;HMDB0000634;HMDB0000749;HMDB0002092;HMDB0013233;HMDB0033809;HMDB0059743;HMDB0060365;HMDB0061185	17	L-Glutamate;D-Glutamate;Glutamate;O-Acetyl-L-serine;L-threo-3-Methylaspartate;N-(Carboxymethyl)-D-alanine;3-Aminopentanedioate;L-4-Hydroxyglutamate_semialdehyde;2-Oxo-4-hydroxy-5-aminovalerate;N-Methyl-D-aspartic_acid;2,5-Dioxopentanoate;Itaconate;Mesaconate;Acetylpyruvate;(E)-Glutaconate;2-Methylmaleate;4,5-Dioxopentanoate	C00025;C00217;C00302;C00979;C03618;C03790;C05574;C05938;C05941;C12269;C00433;C00490;C01732;C02132;C02214;C02226;C02800
neg-M146T57	4772.39	5719.6	4361.43	6302.51	5687.9	5602.36	7394.98	4755.87	3908.64	5477.68	4844.62	4626.2	3305.28	2522.9	5488.96	4878.61	5424.51	2680.34	3702.94	3767.71	0.763978	0.0159176	0.0185434	0.0802609	0.0842535	0.971097	none	146.082	0.944642	1	0	-	-	-	-	Unknown	-	-	-	-	19	(2R,3R,4R)-2-Amino-4-hydroxy-3-methylpentanoic acid;Fagomine;N-(2-Hydroxyethyl)-morpholine N-oxide;Methyl levulinate;2-Methyl-3-ketovaleric acid;3-Methyl-2-oxovaleric acid;Ketoleucine;2-Ketohexanoic acid;Mevalonolactone;3-Oxohexanoic acid;Adipate semialdehyde;5-Ethoxy-4,5-dihydro-2(3H)furanone;Ethyl acetoacetate;Ethyl 3-oxobutanoate;Sherry lactone;(4S,6S)-3,4,5,6-Tetrahydro-4-hydroxy-6-methyl-2H-…	HMDB0029449;HMDB0033453;HMDB0061157;HMDB0041602;HMDB0000408;HMDB0000491;HMDB0000695;HMDB0001864;HMDB0006024;HMDB0010717;HMDB0012882;HMDB0031214;HMDB0031216;HMDB0031218;HMDB0033286;HMDB0033302;HMDB0033698;HMDB0059876;HMDB0061881	17	Fagomine;N-Hydroxy-L-isoleucine;(4S)-4-Hydroxy-L-isoleucine;4-Methyl-2-oxopentanoate;(S)-3-Methyl-2-oxopentanoic_acid;2-Oxohexanoic_acid;(R)-Pantolactone;3-Oxohexanoic_acid;5-Oxohexanoic_acid;6-Hydroxyhexan-6-olide;3-Methyl-2-oxopentanoate;beta-Ketoisocaproate;Ethyl_3-oxobutanoate;(3R)-3-Methyl-2-oxopentanoic_acid;Adipate_semialdehyde;1-Oxa-2-oxo-3-hydroxycycloheptane;2-Hydroxyethyl_methacrylate	C10144;C20310;C20802;C00233;C00671;C00902;C01012;C02122;C02129;C03241;C03465;C03467;C03500;C06008;C06102;C12314;C14530
neg-M147T176	31219.3	32897	29908.1	26655.1	27468.6	33966.9	29530.2	33862.9	22367	30322	34787.9	34227.1	28989.8	26963.4	28500.8	29969.6	32078.5	26782.8	27291.6	24050.7	0.984725	0.794331	0.739364	0.897533	0.864951	0.0735966	none	147.045	2.93253	1	0	-	-	-	-	Unknown	-	-	-	-	7	Cinnamic acid;trans-Cinnamic acid;(E)-3-(2-Hydroxyphenyl)-2-propenal;Di-2-furanylmethane;1-Phenyl-1,2-propanedione;3,4-Dihydro-2H-1-benzopyran-2-one;(E)-3-(4-Hydroxyphenyl)-2-propenal	HMDB0000567;HMDB0000930;HMDB0031725;HMDB0032947;HMDB0035243;HMDB0036626;HMDB0040986	7	trans-Cinnamate;Dihydrocoumarin;4-Hydroxycinnamyl_aldehyde;3-Hydroxy-1-indanone;3-Isochromanone;Cinnamic_acid;Pyruvophenone	C00423;C02274;C05608;C07720;C07728;C10438;C17268
neg-M147T224	11989.3	6388.36	35309.1	24152	10963	8782.45	8318.92	19653.3	42883.2	9845.84	33351.7	43587.6	34218.6	11986.9	16869.3	21504.2	27676.1	27577.7	11214.7	14367.5	1.35936	0.124962	0.123005	0.305726	0.294605	1.11807	none	146.965	3.73575	1	0	-	-	-	-	Unknown	-	-	-	-	0	-	-	1	Fenclorim	C18832
neg-M147T47	570.037	572.545	553.186	676.183	589.889	701.515	541.435	681.729	698.151	594.913	550.06	534.656	615.715	770.238	729.919	556.557	707.754	633.895	688.438	779.391	1.06263	0.319601	0.352681	0.542688	0.569395	0.281517	none	146.866	0.781817	0	0	-	-	-	-	Unknown	-	-	-	-	0	-	-	0	-	-
neg-M147T55	65940.1	67607.7	76268.8	45656.3	57062.8	61981.6	43932.8	51476.5	45205.8	40603.4	61479.6	50519.4	46814.8	66734.7	49324.7	37865.7	39788.2	75043.8	51685.6	41781.5	0.937564	0.506052	0.528849	0.710317	0.721575	0.277981	none	146.983	0.920725	0	0	-	-	-	-	Unknown	-	-	-	-	0	-	-	0	-	-
neg-M147T578	71100.6	48232.6	76659.5	46740.3	54290.2	35412.6	49344.4	42515.1	52394.3	45187.1	49808.4	58673.8	57565	38383.2	56079.3	54790.6	42974.1	63549.7	41098.7	62630.5	1.00704	0.853749	0.578742	0.932161	0.760779	0.0706578	none	146.965	9.63017	1	0	-	-	-	-	Unknown	-	-	-	-	0	-	-	1	Fenclorim	C18832
neg-M147T632	1829.46	1905.91	1974.22	1579.16	1735.22	1934.05	1808.36	1438.27	6203.71	1944.78	2164.04	2332.53	2464.13	2276.59	2643.75	2328.99	3328.65	10289.6	3098.52	3498.72	1.54007	0.0529202	0.00105003	0.17589	0.0116395	1.19804	none	146.965	10.5256	1	0	-	-	-	-	Unknown	-	-	-	-	0	-	-	1	Fenclorim	C18832
neg-M147T653	2564.26	2091.9	2255.16	1331.94	1858.55	1967.38	1762.76	1291.32	1238.52	1882.4	2094.26	2117.45	2238.79	2211.46	2294.28	2221.92	2764.98	2383.1	2306.66	3055.34	1.2984	0.00647701	0.00388621	0.0441191	0.0293572	0.92967	none	146.965	10.8915	1	0	-	-	-	-	Unknown	-	-	-	-	0	-	-	1	Fenclorim	C18832
neg-M147T85	1811.65	2466.3	1482.4	2341.2	935.632	1543.81	1815.9	1106.15	1080.32	2441.2	1198.78	1068.87	2002.76	1814.38	857.343	1015.56	826.825	1552.09	920.108	2447.68	0.804979	0.178309	0.190316	0.380877	0.387123	0.732116	none	147.066	1.42169	1	0	-	-	-	-	Unknown	-	-	-	-	7	Mevalonic acid;(R) 2,3-Dihydroxy-3-methylvalerate;Glycerol 1-propanoate;(R)-mevalonate;(2-Methoxyethoxy)propanoic acid;N-carbamoyl-beta-alaninate;Isopropyl beta-D-glucoside	HMDB0000227;HMDB0012140;HMDB0031639;HMDB0059629;HMDB0059705;HMDB0062812;HMDB0032705	11	(R)-Mevalonate;(R)-Pantoate;(S)-Mevalonate;3,6-Dideoxy-L-galactose;2,3-Dihydroxy-3-methylpentanoate;(R)-2,3-Dihydroxy-3-methylpentanoate;Abequose;D-Digitoxose;Olivose;Paratose;Tyvelose	C00418;C00522;C02104;C03348;C04104;C06007;C06471;C21045;C21054;C21055;C21062
neg-M148T176	2960.89	3050.63	3242.21	2753.31	2688.19	3666.65	3155.88	3342.18	2186.45	2975.22	3416.99	3290.23	3018.5	2659.65	2951.5	2946.14	3104.77	2560.78	3056.28	2797.91	0.99271	0.96771	0.739364	0.986722	0.864951	0.0487094	none	148.048	2.93185	0	0	-	-	-	-	Unknown	-	-	-	-	0	-	-	0	-	-
neg-M148T55	2518.15	2340.37	2664.58	1568.3	2087.6	2181.46	1349.94	1564.45	1626.94	1248.59	2168.56	1823.82	1474.93	2440.75	1437.31	1223.65	1204.47	2740.26	2091.41	1642.04	0.952838	0.675181	0.684211	0.8274	0.831565	0.184481	none	147.986	0.92085	0	0	-	-	-	-	Unknown	-	-	-	-	0	-	-	0	-	-
neg-M148T58	3754.24	4912.66	5115	5613.34	5105.9	5199.8	5610.02	4156.76	3768.38	4716.24	5172.44	5495.35	4821.25	3397.75	5520.42	4183.65	4740.82	4091.44	5040.81	3554.83	0.959677	0.547596	0.528849	0.742175	0.721575	0.203421	none	148.043	0.96505	1	0	-	-	-	-	Unknown	-	-	-	-	4	L-Methionine;Penicillamine;Racemethionine;3-Methyl sulfolene	HMDB0000696;HMDB0014997;HMDB0033951;HMDB0059667	7	L-Methionine;D-Methionine;Methionine;Penicillamine;THTC;6-Methylergoline;4,4'-Methylene_bis(2-methylaniline)	C00073;C00855;C01733;C07418;C11074;C07540;C19260
neg-M148T85	1945.53	2837.13	3077.32	1989.49	3381.51	3363.64	3319.57	2496.3	1827.86	2734.54	3163.91	3341.45	2488.15	2791.46	3207.17	2960.86	3802.81	3380.56	2968.37	2370.89	1.12986	0.139306	0.314999	0.327449	0.532686	0.608932	none	148.043	1.40978	1	1	Racemethionine	C5H11NO2S	[M-H]-	85.1	Organic acids and derivatives	Carboxylic acids and derivatives	HMDB0033951	C01733	-	0	-	-	0	-	-
neg-M149T222_1	3758.56	4821.51	3559.57	4920.19	2716.21	4264.61	3538.59	3639.57	3362.41	3639.37	2268.14	3682.06	2875.55	2021.15	3861.93	3015.51	3761.31	5615	7779.81	2146.5	0.96877	0.480876	0.578742	0.688819	0.760779	0.333233	none	149.009	3.69625	1	1	2-(2-Thienyl)furan	C8H6OS	[M-H]-	79.3	Organoheterocyclic compounds	Heteroaromatic compounds	HMDB0029715	null	-	13	Tartaric acid;D-Tartaric acid;2,3-Dihydroxybutanedioic acid;2-Methyl-2-(methyldithio)propanal;Resveratrol;(Z)-Resveratrol;Seselin;Oxybenzone;Trioxsalen;Benzyl salicylate;2,4-Difurfurylfuran;5,6-Dihydro-5-hydroxy-6-methyl-2H-pyran-2-one;o-Tolyl salicylate	HMDB0000956;HMDB0029878;HMDB0059916;HMDB0038889;HMDB0003747;HMDB0034118;HMDB0034257;HMDB0015497;HMDB0015575;HMDB0029818;HMDB0032217;HMDB0034270;HMDB0037667	12	meso-Tartaric_acid;(R,R)-Tartaric_acid;(S,S)-Tartaric_acid;Resveratrol;Seselin;Trioxsalen;Xanthyletin;5,6-Dehydrokawain;2-Hydroxy-4-methoxybenzophenone;Benzylparaben;3,4-Dihydro-8,9-dihydroxy-1(2H)-anthracenone;4,4',6-Trimethylangelicin	C00552;C00898;C02107;C03582;C09312;C09314;C09317;C09925;C14285;C14393;C15196;C19538
neg-M149T230	72326.8	126275	34411.2	71708.9	54343.1	98712.2	80910.4	68189.8	96132.1	116234	98024.3	116148	92719	46265.4	23923.6	73830.2	112628	54621.6	53227	131792	0.980392	0.74151	0.911797	0.868175	0.957009	0.606916	none	149.061	3.84146	1	1	3-Methylphenylacetic acid	C9H10O2	[M-H]-	90	Benzenoids	Benzene and substituted derivatives	HMDB0002222	null	-	22	3'-carboxy-alpha-chromanol;Hydrocinnamic acid;4-Ethylbenzoic acid;3-Methylphenylacetic acid;3,4-Dimethylbenzoic acid;4-Coumaryl alcohol;2-Phenylpropionate;2-Methoxy-4-vinylphenol;Benzyl acetate;o-Tolyl acetate;p-Tolyl acetate;2'-Methoxyacetophenone;4'-Methoxyacetophenone;2'-Hydroxy-5'-methylacetophenone;Methyl phenylacetate;Ethyl benzoate;4-Ethoxybenzaldehyde;1-Phenylethyl formate;2-Ethyl-4-(2-fu…	HMDB0062349;HMDB0000764;HMDB0002097;HMDB0002222;HMDB0002237;HMDB0003654;HMDB0011743;HMDB0013744;HMDB0031310;HMDB0032073;HMDB0032075;HMDB0032569;HMDB0032570;HMDB0032592;HMDB0032617;HMDB0033967;HMDB0033970;HMDB0037715;HMDB0038355;HMDB0040428;HMDB0040925;HMDB0059824	9	Tolylacetate;4-Coumaryl_alcohol;Phenylpropanoate;p-Hydroxypropiophenone;Benzyl_acetate;4-Hydroxydihydrocinnamaldehyde;4-Vinylguaiacol;Phenyl_glycidyl_ether;(2E,4E,6E)-4-Methylocta-2,4,6-trienedial	C01963;C02646;C05629;C13342;C15513;C16706;C17883;C19291;C20697
neg-M149T363	5750.34	10025.9	10756.9	8430.39	5990.03	9213.53	7070.6	7634.55	10527.5	6429.07	8586.45	11290.3	8610.78	9225.04	13201.9	8018.57	8580.26	6847.65	11291.5	6917.53	1.13126	0.223559	0.247451	0.43651	0.458458	0.477734	none	149.009	6.05067	1	1	Malonic acid	C3H4O4	[M+FA-H]-	72.8	Organic acids and derivatives	Carboxylic acids and derivatives	HMDB0000691	C00383	(map00240)Pyrimidine metabolism;(map00410)beta-Alanine metabolism	13	Tartaric acid;D-Tartaric acid;2,3-Dihydroxybutanedioic acid;2-Methyl-2-(methyldithio)propanal;Resveratrol;(Z)-Resveratrol;Seselin;Oxybenzone;Trioxsalen;Benzyl salicylate;2,4-Difurfurylfuran;5,6-Dihydro-5-hydroxy-6-methyl-2H-pyran-2-one;o-Tolyl salicylate	HMDB0000956;HMDB0029878;HMDB0059916;HMDB0038889;HMDB0003747;HMDB0034118;HMDB0034257;HMDB0015497;HMDB0015575;HMDB0029818;HMDB0032217;HMDB0034270;HMDB0037667	12	meso-Tartaric_acid;(R,R)-Tartaric_acid;(S,S)-Tartaric_acid;Resveratrol;Seselin;Trioxsalen;Xanthyletin;5,6-Dehydrokawain;2-Hydroxy-4-methoxybenzophenone;Benzylparaben;3,4-Dihydro-8,9-dihydroxy-1(2H)-anthracenone;4,4',6-Trimethylangelicin	C00552;C00898;C02107;C03582;C09312;C09314;C09317;C09925;C14285;C14393;C15196;C19538
neg-M149T425	3834.96	4335.95	3844.47	9371.79	3562.94	5073.24	5268.33	5146.33	5054.71	3722.45	4989.9	5189.21	5244.86	5211.01	4540.6	5350.73	4591	4005.7	8127.98	3996.17	1.04129	0.580782	0.279861	0.766222	0.494079	0.234029	none	149.009	7.08833	1	1	Oxalic acid	C2H2O4	[M+Hac-H]-	84.2	Organic acids and derivatives	Carboxylic acids and derivatives	HMDB0002329	C00209	(map00625)Chloroalkane and chloroalkene degradation;(map00630)Glyoxylate and dicarboxylate metabolism;(map01100)Metabolic pathways;(map01120)Microbial metabolism in diverse environments	13	Tartaric acid;D-Tartaric acid;2,3-Dihydroxybutanedioic acid;2-Methyl-2-(methyldithio)propanal;Resveratrol;(Z)-Resveratrol;Seselin;Oxybenzone;Trioxsalen;Benzyl salicylate;2,4-Difurfurylfuran;5,6-Dihydro-5-hydroxy-6-methyl-2H-pyran-2-one;o-Tolyl salicylate	HMDB0000956;HMDB0029878;HMDB0059916;HMDB0038889;HMDB0003747;HMDB0034118;HMDB0034257;HMDB0015497;HMDB0015575;HMDB0029818;HMDB0032217;HMDB0034270;HMDB0037667	12	meso-Tartaric_acid;(R,R)-Tartaric_acid;(S,S)-Tartaric_acid;Resveratrol;Seselin;Trioxsalen;Xanthyletin;5,6-Dehydrokawain;2-Hydroxy-4-methoxybenzophenone;Benzylparaben;3,4-Dihydro-8,9-dihydroxy-1(2H)-anthracenone;4,4',6-Trimethylangelicin	C00552;C00898;C02107;C03582;C09312;C09314;C09317;C09925;C14285;C14393;C15196;C19538
neg-M149T53	2985.1	3178.01	2579.01	4041.98	3002.22	2622.8	3194.45	2928.31	2132.89	2905.41	2216.19	2668.77	2570.34	3108.43	3206.66	2879.46	3208.52	2779.15	2737.58	2365.09	0.938114	0.386529	0.481251	0.607591	0.683941	0.232194	none	149.045	0.888325	1	0	-	-	-	-	Unknown	-	-	-	-	19	D-Xylose;D-Ribose;2-Deoxyribonic acid;D-Ribulose;L-Arabinose;L-Threo-2-pentulose;D-Xylulose;L-Ribulose;Beta-D-ribopyranose;Arabinofuranose;D-Apiose;D-Arabinose;2-Deoxypentonic acid;Aldehydo-D-xylose;Methyl 3-carbazolecarboxylate;1-Hydroxy-10-methylacridone;6-Methoxy-9H-carbazole-3-carboxaldehyde;Murrayanine;Mukolidine	HMDB0000098;HMDB0000283;HMDB0000366;HMDB0000621;HMDB0000646;HMDB0000751;HMDB0001644;HMDB0003371;HMDB0012194;HMDB0012325;HMDB0029941;HMDB0029942;HMDB0059753;HMDB0060254;HMDB0029744;HMDB0032983;HMDB0038638;HMDB0038849;HMDB0041443	33	D-Ribose;D-Xylose;D-Arabinose;L-Arabinose;D-Ribulose;D-Xylulose;L-Xylulose;D-Lyxose;L-Ribulose;Xylose;D-Apiose;L-Lyxose;L-Xylose;beta-D-Xylose;alpha-D-Lyxose;alpha-D-Xylose;beta-L-Arabinose;alpha-L-Arabinose;Ribulose;L-Arabinofuranose;beta-D-Apiose;beta-D-Ribopyranose;alpha-D-Ribulose;L-Arabinose;beta-D-Ribofuranose;beta-L-Arabinofuranose;Apiose;D-Ribose;D-Arabinofuranose;R-THMF;Murrayanine;(E)-4…	C00121;C00181;C00216;C00259;C00309;C00310;C00312;C00476;C00508;C01394;C01488;C01508;C01510;C02096;C02204;C02205;C02479;C02604;C05052;C06115;C08346;C08353;C08354;C11476;C16639;C20569;C21040;C21057;C21067;C21382;C09228;C14662;C19099
neg-M149T55	21802.2	23132.1	25381.7	16116.7	18375.4	20258.7	14180.3	15822.4	14688.9	13371.1	20459.8	17177.6	16385	21523.2	17077.2	10969.4	13033	24893	17227.8	14383.6	0.945394	0.574472	0.739364	0.761054	0.864951	0.242353	none	148.98	0.921058	0	0	-	-	-	-	Unknown	-	-	-	-	0	-	-	0	-	-
neg-M149T559_1	18577.9	12780.7	841.607	12986.3	19432.2	21356.3	17355.4	4761.18	11676.1	6819.81	6524.54	11030.8	3228.17	13687.6	5790.77	13332.1	17273.7	7734.96	14182.1	14997.8	0.851449	0.996571	0.528849	0.998826	0.721575	0.537974	none	149.009	9.31823	1	0	-	-	-	-	Unknown	-	-	-	-	13	Tartaric acid;D-Tartaric acid;2,3-Dihydroxybutanedioic acid;2-Methyl-2-(methyldithio)propanal;Resveratrol;(Z)-Resveratrol;Seselin;Oxybenzone;Trioxsalen;Benzyl salicylate;2,4-Difurfurylfuran;5,6-Dihydro-5-hydroxy-6-methyl-2H-pyran-2-one;o-Tolyl salicylate	HMDB0000956;HMDB0029878;HMDB0059916;HMDB0038889;HMDB0003747;HMDB0034118;HMDB0034257;HMDB0015497;HMDB0015575;HMDB0029818;HMDB0032217;HMDB0034270;HMDB0037667	12	meso-Tartaric_acid;(R,R)-Tartaric_acid;(S,S)-Tartaric_acid;Resveratrol;Seselin;Trioxsalen;Xanthyletin;5,6-Dehydrokawain;2-Hydroxy-4-methoxybenzophenone;Benzylparaben;3,4-Dihydro-8,9-dihydroxy-1(2H)-anthracenone;4,4',6-Trimethylangelicin	C00552;C00898;C02107;C03582;C09312;C09314;C09317;C09925;C14285;C14393;C15196;C19538
neg-M149T559_2	12105.1	9216.55	10225.4	10715.3	8642.87	5631.17	5123.44	9324.69	8770.76	9428.7	5486.39	8523.98	6208.17	9923.98	11532.6	11159.9	6877.52	4075.85	15929.8	12913.2	1.03866	0.95354	0.911797	0.98082	0.957009	0.0483046	none	149.096	9.31925	1	0	-	-	-	-	Unknown	-	-	-	-	30	(+)-(S)-Carvone;2-Methyl-1-phenyl-2-propanol;4-Phenyl-2-butanol;4-tert-Butylphenol;2-trans-4-trans-7-cis-Decatrienal;1-Methoxy-4-propylbenzene;(2E,4Z,7Z)-2,4,7-Decatrienal;Teresantalal;(R)-Carvone;2,6,6-Trimethyl-1,4-cyclohexadiene-1-carboxaldehyde;Myrtenal;3-Caren-5-one;(-)-Pinocarvone;Safranal;1-Acetyl-4-isopropenylcyclopentene;(R)-Menthofuran;Piperitenone;Linden ether;4,6-Decadiyn-1-ol;(S)-2-m…	HMDB0004487;HMDB0031570;HMDB0031613;HMDB0032063;HMDB0032213;HMDB0032626;HMDB0033544;HMDB0034921;HMDB0035089;HMDB0035172;HMDB0035250;HMDB0035591;HMDB0035761;HMDB0036061;HMDB0036070;HMDB0036089;HMDB0036999;HMDB0037561;HMDB0038913;HMDB0061788;HMDB0001878;HMDB0003647;HMDB0029652;HMDB0031817;HMDB0034846;HMDB0035770;HMDB0035824;HMDB0040093;HMDB0040094;HMDB0040115	28	(-)-Carvone;(+)-Sabinone;Piperitenone;Isopiperitenone;(-)-Isopiperitenone;Perillyl_aldehyde;p-Cumic_alcohol;Carvacrol;Chrysanthenone;Menthofuran;Pinocarvone;Thymol;Umbellulone;Verbenone;(+)-(S)-Carvone;(+)-Chrysanthenone;Myrtenal;2-tert-Butylphenol;2-sec-Butylphenol;4-sec-Butylphenol;3-tert-Butylphenol;4-tert-Butylphenol;4-n-Butylphenol;4-Isopropyl-3-methylphenol;Eucarvone;Safranal;(+)-Menthofura…	C01767;C01868;C01951;C02289;C02485;C02576;C06576;C09840;C09843;C09868;C09884;C09908;C09911;C09913;C11383;C11394;C11939;C14130;C14138;C14139;C14188;C14200;C14464;C14741;C16955;C17062;C18025;C20944
neg-M150T171	1284.16	739.816	1084.06	651.474	834.795	726.232	702.369	1018.64	975.149	550.446	791.994	702.508	1198.02	1938.19	722.322	867.172	1079.61	659.818	900.135	651.292	1.11018	0.575976	0.853428	0.762477	0.926315	0.34784	none	150.041	2.8575	1	1	2-Hydroxyadenine	C5H5N5O	[M-H]-	84.1	Organoheterocyclic compounds	Imidazopyrimidines	HMDB0000403	null	-	2	Guanosine;8-Hydroxy-deoxyguanosine	HMDB0000133;HMDB0003333	2	Guanosine;Isoguanosine	C00387;C08432
neg-M150T191	2245.57	2135.02	1956.68	2255.29	989.094	1778.7	2189.97	1597.69	1299.18	1455.62	896.654	1473.43	2048.52	1406.43	895.1	691.444	964.603	1116.12	682.065	1712.7	0.663978	0.00829895	0.0089307	0.0518852	0.0516199	1.26182	down	150.055	3.18265	1	1	Leukoaminochrome	C8H9NO2	[M-H]-	70.6	Organoheterocyclic compounds	Indoles and derivatives	HMDB0012992	C17756	(map00965)Betalain biosynthesis	0	-	-	0	-	-
neg-M150T210	86502.5	77428.1	74480.3	74071.7	83683.1	81295.1	72306.4	69257.6	78741.1	78522	57661.9	74881	65105.5	79717.9	88943.8	66322.3	108782	107932	80445.4	63953.3	1.02249	0.972318	0.911797	0.988693	0.957009	0.0211171	none	149.994	3.49558	1	1	1,2-Benzisothiazol-3(2H)-one	C7H5NOS	[M-H]-	71.7	Organoheterocyclic compounds	Benzothiazoles	HMDB0034413	null	-	1	6-Methoxy-3-(2-thiazolyl)-1H-indole	HMDB0038632	0	-	-
neg-M150T230	5138.77	9052.83	2712.96	5513.75	4248.9	7995.55	6122.9	6102.55	7310.44	8212.12	7366.69	8741.52	7840.6	3712.85	1740.46	6102.63	8373.59	4008.33	3812.68	9631.7	0.9827	0.713004	1	0.851322	1	0.568862	none	150.064	3.84033	0	0	-	-	-	-	Unknown	-	-	-	-	0	-	-	0	-	-
neg-M150T245	98937.7	83361.6	172401	199128	193955	156593	119305	135299	168707	77515.7	142172	151468	172701	134470	116282	146460	152244	168362	63556.7	160533	1.00217	0.887558	0.853428	0.950866	0.926315	0.3775	none	149.994	4.0805	1	0	-	-	-	-	Unknown	-	-	-	-	1	6-Methoxy-3-(2-thiazolyl)-1H-indole	HMDB0038632	0	-	-
neg-M150T274	134919	25637.8	124015	113528	22659.7	17459.2	135715	13425.9	132335	259156	128966	143086	83814.9	125552	92868.1	134063	136493	86088.7	149079	267857	1.37699	0.0816256	0.190316	0.231849	0.387123	1.82132	none	149.994	4.56023	1	0	-	-	-	-	Unknown	-	-	-	-	1	6-Methoxy-3-(2-thiazolyl)-1H-indole	HMDB0038632	0	-	-
neg-M150T293	124501	120481	77371.1	125660	127709	132550	125268	138580	125482	112734	109933	123858	124888	85412.5	136188	126067	128432	76822.4	124154	118412	0.953592	0.520574	0.393048	0.721072	0.607523	0.231686	none	149.994	4.88993	1	0	-	-	-	-	Unknown	-	-	-	-	1	6-Methoxy-3-(2-thiazolyl)-1H-indole	HMDB0038632	0	-	-
neg-M150T322	53712.5	112522	127823	65941.7	53732.5	179878	167280	65950.4	101737	72187	62730	81541	188421	67567.5	195845	75261.7	63419.6	63265.2	60692	62762.3	0.920802	0.627054	0.684211	0.798536	0.831565	0.400831	none	149.994	5.36548	1	0	-	-	-	-	Unknown	-	-	-	-	1	6-Methoxy-3-(2-thiazolyl)-1H-indole	HMDB0038632	0	-	-
neg-M150T363	262725	228875	461431	143097	150612	161812	224666	242905	225518	209968	388341	286868	164957	201166	210312	104700	210743	157191	235722	242990	0.953013	0.759157	0.970512	0.879808	0.985368	0.1474	none	149.994	6.04175	1	0	-	-	-	-	Unknown	-	-	-	-	1	6-Methoxy-3-(2-thiazolyl)-1H-indole	HMDB0038632	0	-	-
neg-M150T387	139055	123097	144629	118941	145206	155940	131463	122443	151959	138071	117152	218904	126189	139316	141732	116935	139743	152791	153072	117420	1.03826	0.723061	0.970512	0.85754	0.985368	0.129663	none	149.994	6.45025	1	0	-	-	-	-	Unknown	-	-	-	-	1	6-Methoxy-3-(2-thiazolyl)-1H-indole	HMDB0038632	0	-	-
neg-M150T414	110604	160102	25353.7	224349	116907	120451	108563	122736	129151	107814	127136	114720	23109.7	115739	184127	117378	220765	123777	97224.6	123827	1.01776	0.984125	0.853428	0.993901	0.926315	0.0797215	none	149.994	6.9075	1	0	-	-	-	-	Unknown	-	-	-	-	1	6-Methoxy-3-(2-thiazolyl)-1H-indole	HMDB0038632	0	-	-
neg-M150T429	248682	199889	193753	183503	181401	243101	199476	194209	189599	232815	190758	185184	282799	167057	157990	215401	219291	156085	164326	153922	0.915983	0.187498	0.123005	0.392195	0.294605	0.358008	none	149.994	7.14752	1	1	1,2-Benzisothiazol-3(2H)-one	C7H5NOS	[M-H]-	77	Organoheterocyclic compounds	Benzothiazoles	HMDB0034413	null	-	1	6-Methoxy-3-(2-thiazolyl)-1H-indole	HMDB0038632	0	-	-
neg-M150T471_1	775.698	1506.76	1938.05	2098.91	883.199	1357	1335.34	1929.01	1244.1	1011.23	1292.2	953.942	902.495	743.466	1591.19	1048.95	971.638	1120.32	909.061	910.505	0.741782	0.0506017	0.0892096	0.170653	0.237764	0.871068	none	149.533	7.84475	1	0	-	-	-	-	Unknown	-	-	-	-	0	-	-	1	Antimony_trichloride	C15235
neg-M150T471_2	727101	359139	451627	702313	289949	672924	577479	868843	596226	649850	316429	256727	316369	222368	413018	229260	321129	206629	247370	153558	0.455072	3.36E-05	0.000205677	0.00105937	0.00362904	2.29308	down	149.994	7.84438	1	1	1,2-Benzisothiazol-3(2H)-one	C7H5NOS	[M-H]-	79.8	Organoheterocyclic compounds	Benzothiazoles	HMDB0034413	null	-	0	-	-	0	-	-
neg-M150T510	101525	91517.4	77837.2	139935	92087.3	41880.4	87219.2	26564.8	65948.8	99885.1	135101	105849	197842	63413.5	201926	127625	86458	38037.7	153340	59054	1.41757	0.19214	0.247451	0.397747	0.458458	0.982362	none	149.994	8.49695	1	0	-	-	-	-	Unknown	-	-	-	-	1	6-Methoxy-3-(2-thiazolyl)-1H-indole	HMDB0038632	0	-	-
neg-M150T563	1212.06	1439.46	1512.51	1551.86	719.239	1637.84	1353.43	1259.64	505.302	1329.94	677.22	1651.36	1152.37	1267.77	2266.11	1045.5	2883.04	1695.6	1525.48	1415.28	1.24426	0.268331	0.352681	0.488725	0.569395	0.665218	none	150.002	9.39121	1	0	-	-	-	-	Unknown	-	-	-	-	2	1,2-Benzisothiazol-3(2H)-one;4-Thiocyanatophenol	HMDB0034413;HMDB0040578	1	Thiaburimamide	C11800
neg-M151T108	9399.47	19704.4	10524	6228.9	16001.4	15360.9	15907.1	6371.24	8224.95	17284.9	10211	7007.75	6798.21	8602.09	7840.13	14796.8	5194.3	14653.6	15039.4	5408.82	0.764372	0.17052	0.105122	0.371401	0.264813	0.791761	none	151.026	1.80377	1	1	Xanthine	C5H4N4O2	[M-H]-	87.2	Organoheterocyclic compounds	Imidazopyrimidines	HMDB0000292	C00385	(map00230)Purine metabolism;(map00232)Caffeine metabolism;(map01060)Biosynthesis of plant secondary metabolites;(map01065)Biosynthesis of alkaloids derived from histidine and purine;(map01100)Metabolic pathways;(map01110)Biosynthesis of secondary metabolites;(map01120)Microbial metabolism in diverse environments	4	Xanthine;Oxypurinol;6,8-Dihydroxypurine;L-2-Aminoethyl seryl phosphate	HMDB0000292;HMDB0000786;HMDB0001182;HMDB0031950	5	Xanthine;Alloxanthine;2-Oxo-10-methylthiodecanoic_acid;Chloromethiuron;L-Serine-phosphoethanolamine	C00385;C07599;C17232;C19026;C03872
neg-M151T191	2473.82	7883.93	6191.14	2357.89	4092.36	2643.41	7141.29	2466.18	2147.73	3086.37	3935.72	5878.61	6400.08	5810.26	2323.2	2452.2	5510.5	5319.48	4478.62	5290.01	1.1708	0.265546	0.528849	0.485673	0.721575	0.895015	none	151.039	3.17538	1	1	Ortho-Hydroxyphenylacetic acid	C8H8O3	[M-H]-	85.3	Benzenoids	Benzene and substituted derivatives	HMDB0000669	C05852	(map00360)Phenylalanine metabolism;(map00643)Styrene degradation;(map01100)Metabolic pathways;(map01120)Microbial metabolism in diverse environments	0	-	-	0	-	-
neg-M151T216	5841.93	5130.41	5287.1	5106.54	5237.25	5795.21	5245.05	1938.68	5190.46	2247.03	5862.16	18342.6	5839.68	6430.35	6406.39	5990.63	6540.03	5793.54	7042.36	7338.39	1.60754	0.0126359	7.58E-05	0.0688823	0.00177344	1.65806	up	151.039	3.60295	1	1	2-Hydroxy-5-methoxybenzaldehyde	C8H8O3	[M-H]-	73.9	Benzenoids	Benzene and substituted derivatives	NA	NA	-	34	p-Hydroxyphenylacetic acid;3-Hydroxyphenylacetic acid;Ortho-Hydroxyphenylacetic acid;Mandelic acid;p-Anisic acid;3-Cresotinic acid;3,4-Dihydroxyphenylacetaldehyde;4-Hydroxy-3-methylbenzoic acid;Vanillin;2,4'-Dihydroxyacetophenone;2',3'-Dihydroxyacetophenone;2',4'-Dihydroxyacetophenone;2',6'-Dihydroxyacetophenone;3',4'-Dihydroxyacetophenone;3',5'-Dihydroxyacetophenone;Phenoxyacetic acid;Methyl fur…	HMDB0000020;HMDB0000440;HMDB0000669;HMDB0000703;HMDB0001101;HMDB0002390;HMDB0003791;HMDB0004815;HMDB0012308;HMDB0029657;HMDB0029658;HMDB0029659;HMDB0029660;HMDB0029661;HMDB0029662;HMDB0031609;HMDB0032399;HMDB0032572;HMDB0032594;HMDB0032604;HMDB0032606;HMDB0032629;HMDB0032919;HMDB0033003;HMDB0034172;HMDB0036907;HMDB0041283;HMDB0060390;HMDB0062635;HMDB0013075;HMDB0028917;HMDB0028939;HMDB0029064;HMD…	24	4-Hydroxyphenylacetate;4-Hydroxy-3-methoxy-benzaldehyde;(R)-Mandelate;(S)-Mandelate;Phenoxyacetate;4-Methoxybenzoate;3-Methoxytropolone;6-Methylsalicylate;2',4'-Dihydroxyacetophenone;3,4-Dihydroxyphenylacetaldehyde;3-Hydroxyphenylacetate;2-Hydroxyphenylacetate;3',4'-Dihydroxyacetophenone;2-(Hydroxymethyl)benzoic_acid;Resorcinol_monoacetate;Methyl_salicylate;4-Hydroxyphenacyl_alcohol;4-Hydroxyphen…	C00642;C00755;C01983;C01984;C02181;C02519;C02639;C02657;C03663;C04043;C05593;C05852;C10675;C10804;C12064;C12305;C13635;C13636;C14088;C14103;C14108;C17900;C21167;C13811
neg-M151T219	5206.81	11425.9	3499.38	5372.95	5387.61	7939.29	10176.8	7037.7	5501.28	9277.85	3657.68	4062.78	6651.55	6092.94	2742.21	5159.48	4751.9	7880.06	4035.48	7804.51	0.746039	0.0904603	0.0892096	0.247588	0.237764	0.920499	none	151.076	3.64598	1	1	Toluene	C7H8	[M+Hac-H]-	85.9	Benzenoids	Benzene and substituted derivatives	HMDB0034168	C01455	(map00623)Toluene degradation;(map01100)Metabolic pathways;(map01120)Microbial metabolism in diverse environments;(map01220)Degradation of aromatic compounds	14	2-Isopropyl-1,4-benzenediol;3-(4-Hydroxyphenyl)-1-propanol;3-(5-Methyl-2-furanyl)butanal;2-Propenyl 2,4-hexadienoate;1-(2-Furanyl)-1-pentanone;4-(Ethoxymethyl)phenol;4-Ethyl-2-methoxyphenol;2,6,6-Trimethyl-2-cyclohexene-1,4-dione;2-(Ethoxymethyl)phenol;(Dimethoxymethyl)benzene;2-Isopropoxyphenol;3,5-Dimethoxytoluene;4-(Hydroxymethyl)benzenediazonium(1+);Metyrapol	HMDB0032132;HMDB0032599;HMDB0036169;HMDB0036227;HMDB0039801;HMDB0039956;HMDB0040175;HMDB0040216;HMDB0040449;HMDB0041326;HMDB0041804;HMDB0059853;HMDB0032593;HMDB0060605	1	3-Isopropylcatechol	C01014
neg-M151T471	24112.1	23916.2	27087.8	14752.3	30535.5	10159.4	30445.1	40109.6	30647.5	32818.7	17540.3	14875.1	19709.4	16000	22360.6	8771.82	16129.1	14077.8	14010.4	8746.75	0.575322	0.00476167	0.00519604	0.0359706	0.0358065	1.56407	down	150.997	7.84257	0	0	-	-	-	-	Unknown	-	-	-	-	0	-	-	0	-	-
neg-M151T49	36742.8	35492.7	38355.9	38820.2	35767.5	36757.9	36889	35572.3	34837.6	36085.9	37225.6	39315	36826.1	41326.3	37947.1	36181.4	36564.7	35583.5	36474.6	36947.3	1.02483	0.191909	0.165494	0.397601	0.353868	0.244356	none	150.886	0.808717	0	0	-	-	-	-	Unknown	-	-	-	-	0	-	-	0	-	-
neg-M151T560_1	1057.91	1137.7	691.693	1014.94	1069.34	908.157	576.656	903.145	641.979	440.161	3698.73	1114.92	2791.26	677.344	2484.92	787.934	779.37	2050.75	1791.11	2282.97	2.18669	0.00791747	0.0232306	0.0502602	0.0981781	2.13419	up	150.889	9.32769	0	0	-	-	-	-	Unknown	-	-	-	-	0	-	-	0	-	-
neg-M152T203	3114.21	1865.62	1169.28	1317.43	1454.06	2345.44	2415.88	1648.11	1184.35	1969.96	696.789	1425.49	822.292	642.764	1061.25	1367.12	659.189	689.43	757.93	2163.28	0.556446	0.00169957	0.00388621	0.0180029	0.0293572	1.96143	down	152.071	3.39127	1	1	Dopamine	C8H11NO2	[M-H]-	85.6	Benzenoids	Phenols	HMDB0000073	C03758	(map00350)Tyrosine metabolism;(map00950)Isoquinoline alkaloid biosynthesis;(map00965)Betalain biosynthesis;(map01060)Biosynthesis of plant secondary metabolites;(map01063)Biosynthesis of alkaloids derived from shikimate pathway;(map01100)Metabolic pathways;(map01110)Biosynthesis of secondary metabolites;(map04024)cAMP signaling pathway;(map04080)Neuroactive ligand-receptor interaction;(map04540)G…	20	Dopamine;p-Octopamine;Vanillylamine;M-toluic Acid;Phenylacetic acid;2-Methylbenzoic acid;4-Hydroxyphenylacetaldehyde;4-Methylbenzoic acid;4-Methoxybenzaldehyde;3-Methoxybenzaldehyde;3-(5-Methyl-2-furyl)prop-2-enal;2'-Hydroxyacetophenone;2-Hydroxy-4-methylbenzaldehyde;4-(2-Furanyl)-3-buten-2-one;2-Methoxybenzaldehyde;Methyl benzoate;alpha-Methyl-2-furanacrolein;3-(3-Furanyl)-2-methyl-2-propenal;Ph…	HMDB0000073;HMDB0004825;HMDB0012309;HMDB0062810;HMDB0000209;HMDB0002340;HMDB0003767;HMDB0029635;HMDB0029686;HMDB0031459;HMDB0032400;HMDB0032568;HMDB0032603;HMDB0033128;HMDB0033766;HMDB0033968;HMDB0038176;HMDB0040638;HMDB0040733;HMDB0041485	19	Dopamine;Octopamine;Vanillylamine;Phenyl_acetate;Toluate;4-Hydroxyphenylacetaldehyde;Benzylformate;3,4-Dihydroxystyrene;3-Vinylcatechol;Phenylacetic_acid;2-Hydroxyacetophenone;m-Methylbenzoate;o-Toluate;4'-Hydroxyacetophenone;p-Anisaldehyde;3-Methylsalicylaldehyde;Phenyl_acetate;Methyl_benzoate;4-Hydroxy-3-methylbenzaldehyde	C03758;C04227;C16666;C00548;C01454;C03765;C05613;C06224;C07085;C07086;C07189;C07211;C07215;C10700;C10761;C14087;C15583;C20645;C21166
neg-M152T211	991.919	765.473	576.716	680.524	1628.49	1024.73	838.526	1382.22	896.116	639.205	1209.3	873.451	698.469	2084.84	892.619	983.588	788.796	976.434	1400.95	888.493	1.14569	0.359478	0.435872	0.581964	0.645482	0.504444	none	151.998	3.51622	1	0	-	-	-	-	Unknown	-	-	-	-	1	Methyl 2-propenyl selenide	HMDB0030878	0	-	-
neg-M152T247	2672.09	2388.35	3980.55	2481.94	2072.26	2012.77	2039.3	2039.51	3918.67	2958.96	3827.51	3018.68	2618.17	3261.56	2673.71	3299.64	6264.3	451.926	2994.48	2380.53	1.15909	0.889668	0.217563	0.951906	0.421861	0.246991	none	152.035	4.1098	1	0	-	-	-	-	Unknown	-	-	-	-	6	3-Hydroxyanthranilic acid;3-Aminosalicylic acid;Aminosalicylic Acid;Mesalazine;6-Methoxy-pyridine-3-carboxylic acid;2-Nitro-p-cresol	HMDB0001476;HMDB0001972;HMDB0014378;HMDB0014389;HMDB0059749;HMDB0059811	10	3-Hydroxyanthranilate;3-Hydroxy-2-methylpyridine-5-carboxylate;4-Aminosalicylate;(5R)-Carbapen-2-em-3-carboxylate;4-Nitroanisole;Salicylhydroxamic_acid;3-Amino-5-hydroxybenzoate;3-Amino-4-hydroxybenzoate;o-Hydroxylaminobenzoate;2-Nitroanisole	C00632;C01270;C02518;C06669;C07555;C11343;C12107;C12115;C16235;C19270
neg-M152T472	3195.67	2023.27	3169.51	1708.42	1878.37	2737.62	3680.84	3671.84	2691.4	2679.5	2184.8	1893.42	1683	2130.57	2099.39	1144.37	1652.52	1929.99	1810.08	938.362	0.636617	0.00179772	0.00519604	0.0186601	0.0358065	1.30076	down	151.998	7.86433	1	0	-	-	-	-	Unknown	-	-	-	-	1	Methyl 2-propenyl selenide	HMDB0030878	0	-	-
neg-M153T196	20621.4	37463.6	8389.8	10297.8	13974.1	16821.2	40839	24280.7	11692.3	42605.4	4777.97	4958.04	14927	12058.5	7712.99	19426.2	25702.9	14487.7	8613.45	12163.6	0.54994	0.0378215	0.0892096	0.141264	0.237764	1.21626	down	153.019	3.27147	1	1	2,6-Dihydroxybenzoic acid	C7H6O4	[M-H]-	90.3	Benzenoids	Benzene and substituted derivatives	HMDB0013676	null	-	7	Gentisic acid;2-Pyrocatechuic acid;Protocatechuic acid;2,6-Dihydroxybenzoic acid;3,5-Dihydroxybenzoic acid;2,4-Dihydroxybenzoic acid;Patulin	HMDB0000152;HMDB0000397;HMDB0001856;HMDB0013676;HMDB0013677;HMDB0029666;HMDB0034299	5	2,3-Dihydroxybenzoate;3,4-Dihydroxybenzoate;2,5-Dihydroxybenzoate;Patulin;2,6-Dihydroxybenzoate	C00196;C00230;C00628;C16748;C21298
neg-M153T236	711.793	570.714	685.307	795.286	729.242	626.554	516.354	528.898	704.742	856.362	541.104	820.287	656.978	603.794	569.731	559.305	564.85	726.739	617.828	607.676	0.932053	0.344156	0.352681	0.567751	0.569395	0.34407	none	153.006	3.93063	1	0	-	-	-	-	Unknown	-	-	-	-	4	1,4-Dithiothreitol;2-hydroxy-4-nitrophenolate;Paracetamol sulfate;Benzeneacetamide-4-O-sulphate	HMDB0013593;HMDB0062694;HMDB0059911;HMDB0059994	5	Dithiothreitol;Dithioerythritol;Buturon;2-(4'-Methylthio)butylmalic_acid;3-(4'-Methylthio)butylmalic_acid	C00265;C00950;C19074;C17218;C17219
neg-M153T49	35481.6	36950	36405.2	37318.7	35577.7	36865.3	36842	35972.4	35017.2	35209.1	36102	36831.8	37757.7	39256.4	37261.6	38038.1	37805.3	37590.2	36556.6	35530.1	1.03067	0.0184209	0.0288056	0.0880853	0.113035	0.285373	none	152.883	0.808725	0	0	-	-	-	-	Unknown	-	-	-	-	0	-	-	0	-	-
neg-M153T53	1548.78	1858.51	1840.39	2846.22	2318.15	2751.43	1902.02	1567.96	1748.73	1526.8	1362.94	1856.97	1845.11	1271.59	2255.24	2675.16	1808.5	1240.09	711.656	1654.23	0.837888	0.149832	0.190316	0.342395	0.387123	0.854405	none	153.017	0.8766	1	0	-	-	-	-	Unknown	-	-	-	-	2	Carbamazepine;Glycosminine	HMDB0014704;HMDB0033122	4	Carbamazepine;Glycosminine;alpha-(p-Methoxyphenyl)-3-pyridineacrylonitrile;alpha-(p-Methoxyphenyl)-2-pyridineacrylonitrile	C06868;C10688;C14904;C15121
neg-M153T85	1338.12	1447.52	1215.53	1447.78	1230.33	960.913	1563.81	1310.74	884.382	1580.59	973.294	1125.76	1234.3	1335.81	1227	736.851	1066.25	1320.78	869.209	1175.68	0.852479	0.0821887	0.0630128	0.232809	0.189804	0.718003	none	153.03	1.42262	1	1	4-Fluorophenylacetic acid	C8H7FO2	[M-H]-	83.6	Benzenoids	Benzene and substituted derivatives	NA	NA	-	5	Ureidopropionic acid;L-Asparagine;Glycyl-glycine;N-Carbamoylsarcosine;D-Asparagine	HMDB0000026;HMDB0000168;HMDB0011733;HMDB0012265;HMDB0033780	8	L-Asparagine;N-Carbamoylsarcosine;D-Asparagine;Glycylglycine;3-Ureidopropionate;Asparagine;Methylazoxymethanol_acetate;N-Nitroso-N-methylurethane	C00152;C01043;C01905;C02037;C02642;C16438;C19258;C19301
neg-M154T196	1373.32	2474.15	701.122	791.255	1040.97	1255.1	3056.15	1827.19	1021.89	3211.74	423.807	381.111	977.008	1045.3	707.39	1584.56	1072.12	1088.76	558.727	1083.51	0.532582	0.0191638	0.0630128	0.0902241	0.189804	1.33774	down	154.022	3.26292	0	0	-	-	-	-	Unknown	-	-	-	-	0	-	-	0	-	-
neg-M154T223	1449.62	1404.6	1158.71	1394.79	1596.84	1110.07	2154.62	1062.23	814.219	701.5	1785.52	2657.34	622.032	2722.13	3625.04	803.096	2570.32	1797.57	2472.78	969.817	1.55876	0.12318	0.123005	0.303005	0.294605	1.10195	none	154.014	3.71304	1	0	-	-	-	-	Unknown	-	-	-	-	2	4-Nitrocatechol;2,4-Dihydroxy-nitrophenol	HMDB0002916;HMDB0006200	2	4-Nitrocatechol;2,6-Dihydroxynicotinate	C02235;C15523
neg-M154T286	3454.8	1641.73	2054.73	3316.98	2383.2	1987.8	2401.22	2065.92	1904.17	2632.47	2828.27	1834.87	2553.99	3041.2	3263.14	2359.17	2036.05	2425.81	1705.66	1708.98	0.996399	0.985828	0.970512	0.994473	0.985368	0.121147	none	154.063	4.76972	1	1	L-Histidine	C6H9N3O2	[M-H]-	85.7	Organic acids and derivatives	Carboxylic acids and derivatives	HMDB0000177	C00135	(map00340)Histidine metabolism;(map00410)beta-Alanine metabolism;(map00970)Aminoacyl-tRNA biosynthesis;(map01060)Biosynthesis of plant secondary metabolites;(map01065)Biosynthesis of alkaloids derived from histidine and purine;(map01100)Metabolic pathways;(map01110)Biosynthesis of secondary metabolites;(map01230)Biosynthesis of amino acids;(map02010)ABC transporters;(map04974)Protein digestion an…	7	L-Histidine;L-2-Amino-3-(1-pyrazolyl)propanoic acid;Urocanic acid;Nicotinamide N-oxide;5-Oxo-2(5H)-isoxazolepropanenitrile;(E)-Urocanic acid;2-Aminonicotinic acid	HMDB0000177;HMDB0034267;HMDB0000301;HMDB0002730;HMDB0031338;HMDB0034174;HMDB0061680	7	L-Histidine;Histidine;3-(Pyrazol-1-yl)-L-alanine;D-Histidine;Urocanate;4-Nitroaniline;para-Benzoquinone_dioxime	C00135;C00768;C01162;C06419;C00785;C02126;C19345
neg-M154T54	9697.06	13055	14302.5	13468.2	11625.7	14013.6	11235.3	9760.01	11460.5	12115.7	11563.2	9325.88	8669.2	8626.9	8575.17	10591.5	9911.89	11447.4	11288.9	7497.66	0.807545	0.00352757	0.00519604	0.0299488	0.0358065	0.901363	none	154.062	0.898717	1	1	L-Histidine	C6H9N3O2	[M-H]-	89.7	Organic acids and derivatives	Carboxylic acids and derivatives	HMDB0000177	C00135	(map00340)Histidine metabolism;(map00410)beta-Alanine metabolism;(map00970)Aminoacyl-tRNA biosynthesis;(map01060)Biosynthesis of plant secondary metabolites;(map01065)Biosynthesis of alkaloids derived from histidine and purine;(map01100)Metabolic pathways;(map01110)Biosynthesis of secondary metabolites;(map01230)Biosynthesis of amino acids;(map02010)ABC transporters;(map04974)Protein digestion an…	7	L-Histidine;L-2-Amino-3-(1-pyrazolyl)propanoic acid;Urocanic acid;Nicotinamide N-oxide;5-Oxo-2(5H)-isoxazolepropanenitrile;(E)-Urocanic acid;2-Aminonicotinic acid	HMDB0000177;HMDB0034267;HMDB0000301;HMDB0002730;HMDB0031338;HMDB0034174;HMDB0061680	7	L-Histidine;Histidine;3-(Pyrazol-1-yl)-L-alanine;D-Histidine;Urocanate;4-Nitroaniline;para-Benzoquinone_dioxime	C00135;C00768;C01162;C06419;C00785;C02126;C19345
neg-M154T563	458.378	522.003	584.706	480.032	449.255	536.105	395.212	519.827	642.169	430.203	5393.05	3036.55	2178.78	821.465	1839.76	1269.23	1506.19	2828.21	1180.46	1406.59	4.27675	2.18E-05	1.08E-05	0.000760029	0.000466231	3.6913	up	153.868	9.37747	0	0	-	-	-	-	Unknown	-	-	-	-	0	-	-	0	-	-
neg-M155T213	8783.75	4125.47	5874.06	5495.65	3857.97	9655.71	4680.37	4426.13	7998.64	5102.49	2804.7	5206.87	3017.39	2482.61	5364.15	2828.22	2330.16	4884.49	2438.37	2539.78	0.564944	0.00106672	0.00519604	0.0128712	0.0358065	1.97003	down	155.107	3.55777	1	0	-	-	-	-	Unknown	-	-	-	-	30	4-Hydroxynonenal;2,4-Nonanedione;2-Nonenoic acid;6-Butyltetrahydro-2H-pyran-2-one;Dihydro-5-pentyl-2(3H)-furanone;cis-Ethyl 4-heptenoate;Hept-trans-2-en-1-yl acetate;Methyl 2-octenoate;Prenyl isobutyrate;Ethyl cyclohexanecarboxylate;4-Oxononanal;Quercuslactone a;2-Propenyl 2-ethylbutanoate;Cyclohexyl propionate;2-Hydroxy-2,6,6-trimethylcyclohexanone;Methyl (E)-2-octenoate;(E)-3-Heptenyl acetate;I…	HMDB0004362;HMDB0031263;HMDB0031271;HMDB0031514;HMDB0031531;HMDB0032265;HMDB0032307;HMDB0032413;HMDB0032491;HMDB0033167;HMDB0034716;HMDB0035307;HMDB0036208;HMDB0036222;HMDB0037023;HMDB0037496;HMDB0037618;HMDB0037629;HMDB0038272;HMDB0038275;HMDB0039736;HMDB0039794;HMDB0040210;HMDB0059728;HMDB0059817;HMDB0059840;HMDB0059894;HMDB0060286;HMDB0014426;HMDB0039671	5	Nonane-4,6-dione;Chalcogran;gamma-Nonalactone;Lidocaine;Angustifoline	C02445;C08471;C08501;C07073;C10751
neg-M155T263	4189.65	3996.59	4366.76	4672.11	4040.88	4982.52	4715.98	4152.9	4100.9	4864.34	4012.4	4004.58	6684.95	8692.45	3792.41	3603.69	4284.25	3516.47	7460.36	3775.84	1.13032	0.537519	0.352681	0.734758	0.569395	0.333216	none	155.107	4.38548	1	1	2-Hydroxy-2,6,6-trimethylcyclohexanone	C9H16O2	[M-H]-	73.4	Organic oxygen compounds	Organooxygen compounds	HMDB0037023	null	-	30	4-Hydroxynonenal;2,4-Nonanedione;2-Nonenoic acid;6-Butyltetrahydro-2H-pyran-2-one;Dihydro-5-pentyl-2(3H)-furanone;cis-Ethyl 4-heptenoate;Hept-trans-2-en-1-yl acetate;Methyl 2-octenoate;Prenyl isobutyrate;Ethyl cyclohexanecarboxylate;4-Oxononanal;Quercuslactone a;2-Propenyl 2-ethylbutanoate;Cyclohexyl propionate;2-Hydroxy-2,6,6-trimethylcyclohexanone;Methyl (E)-2-octenoate;(E)-3-Heptenyl acetate;I…	HMDB0004362;HMDB0031263;HMDB0031271;HMDB0031514;HMDB0031531;HMDB0032265;HMDB0032307;HMDB0032413;HMDB0032491;HMDB0033167;HMDB0034716;HMDB0035307;HMDB0036208;HMDB0036222;HMDB0037023;HMDB0037496;HMDB0037618;HMDB0037629;HMDB0038272;HMDB0038275;HMDB0039736;HMDB0039794;HMDB0040210;HMDB0059728;HMDB0059817;HMDB0059840;HMDB0059894;HMDB0060286;HMDB0014426;HMDB0039671	5	Nonane-4,6-dione;Chalcogran;gamma-Nonalactone;Lidocaine;Angustifoline	C02445;C08471;C08501;C07073;C10751
neg-M155T272	3287.98	1813.41	1659.83	1466.1	1776.08	2244.33	958.072	2099.13	1663.19	1806.93	1337.32	4868.2	2434.08	2942.39	2217.35	4390.37	2237.17	885.857	1942.63	2252.54	1.35861	0.216229	0.123005	0.427767	0.294605	0.897276	none	155.026	4.54053	1	0	-	-	-	-	Unknown	-	-	-	-	4	Obtustyrene;(E)-3,5-Dimethoxystilbene;1-Acetoxy-4,6-tetradecadiene-8,10,12-triyne;Phenethyl phenylacetate	HMDB0030672;HMDB0030722;HMDB0030881;HMDB0035009	7	4-Chloro-3,5-dimethylphenol;Lapachenole;Dimethylstilbestrol;2,5-Dimethoxystilbene;Navenone_C;Methoxyphenone;Benzo[b]naphtho[2,1-d]thiophene	C14715;C09950;C14234;C15131;C17021;C19124;C20124
neg-M155T471	2696.76	2343.66	2669.06	2647.25	2191.31	4815.35	2212.59	2712.16	2106.19	2145.57	3219.34	2686	4545.18	2361.49	3685.72	2458.08	2503.55	2758.63	2164.75	1236.53	1.04067	0.885435	0.481251	0.949506	0.683941	0.228103	none	155.082	7.84475	1	0	-	-	-	-	Unknown	-	-	-	-	3	3,4-Dihydroxybenzylamine;5-Acetyl-2,4-dimethyloxazole;Ethyl 2-pyrrolecarboxylate	HMDB0012153;HMDB0038174;HMDB0059856	1	Gabaculine	C12110
neg-M155T48	10696.2	10825.8	12077.2	11302.7	10848.5	11101.9	10694.1	10759.2	10944.4	10616.6	11366.5	12136.7	11225.4	11603.3	12149.9	11302.6	11704.2	10501.6	11103.8	11045.9	1.0389	0.0562336	0.035463	0.183317	0.129797	0.36277	none	154.88	0.808317	0	0	-	-	-	-	Unknown	-	-	-	-	0	-	-	0	-	-
neg-M155T573	2073.83	1797.65	1939.13	1948.31	2163.32	2062.37	1932.12	2053.78	2208.06	1877.29	1837.19	1907.79	1707.87	1770.16	2130.48	2051.31	2312.23	2594.09	1959.96	1801.12	1.00081	0.910597	0.578742	0.961771	0.760779	0.0813628	none	154.996	9.54661	0	0	-	-	-	-	Unknown	-	-	-	-	0	-	-	0	-	-
neg-M155T59	5021.93	4724.4	4373.87	5352.79	4778.25	4523.13	5599.7	5221.34	5093.2	5608.87	3058.14	4990.24	4671.57	4435.85	5332.6	5296.37	4873.92	3290.04	5189.61	3541.3	0.888308	0.0856005	0.165494	0.238336	0.353868	0.676077	none	154.996	0.977092	0	0	-	-	-	-	Unknown	-	-	-	-	0	-	-	0	-	-
neg-M156T179	1605.79	2320.85	1214.73	1139.06	2029.36	1351.38	1815.4	1082.37	1581.1	1988.29	1052.42	1210.61	1814.43	1008.24	1113.94	1010.56	1213.48	1321.46	1364.7	1899.86	0.806637	0.0745785	0.0630128	0.220623	0.189804	0.817499	none	156.066	2.98923	1	1	Tiglylglycine	C7H11NO3	[M-H]-	86.5	Organic acids and derivatives	Carboxylic acids and derivatives	HMDB0000959	null	-	8	3-Methylcrotonylglycine;Tiglylglycine;Paramethadione;N-Acetylproline;Ethyl maltol;Furfuryl acetate;Ethyl furoate;Ethyl 3-furoate	HMDB0000459;HMDB0000959;HMDB0014755;HMDB0094701;HMDB0031735;HMDB0034246;HMDB0059862;HMDB0059880	10	Paramethadione;2-Hydroxyethylclavam;Ethadione;3-Methylcrotonylglycine;2,3,5-Trihydroxytoluene;Gentisyl_alcohol;4-Hydroxymethylcatechol;2,4,6-Trihydroxytoluene;2,4,5-Trihydroxytoluene;Ethyl_maltol	C07411;C17361;C17724;C20828;C03338;C10792;C14110;C16401;C18317;C20362
neg-M156T193	3091.01	2876.95	2553.24	2172.32	2119.88	1674.87	3718.35	2367.95	1890.76	1878.99	1661.89	3275.11	2516.19	1421.48	2315.87	2159.89	2746.36	2010.99	1295.83	2015.13	0.879825	0.275273	0.352681	0.497503	0.569395	0.500572	none	156.066	3.2143	1	0	-	-	-	-	Unknown	-	-	-	-	8	3-Methylcrotonylglycine;Tiglylglycine;Paramethadione;N-Acetylproline;Ethyl maltol;Furfuryl acetate;Ethyl furoate;Ethyl 3-furoate	HMDB0000459;HMDB0000959;HMDB0014755;HMDB0094701;HMDB0031735;HMDB0034246;HMDB0059862;HMDB0059880	10	Paramethadione;2-Hydroxyethylclavam;Ethadione;3-Methylcrotonylglycine;2,3,5-Trihydroxytoluene;Gentisyl_alcohol;4-Hydroxymethylcatechol;2,4,6-Trihydroxytoluene;2,4,5-Trihydroxytoluene;Ethyl_maltol	C07411;C17361;C17724;C20828;C03338;C10792;C14110;C16401;C18317;C20362
neg-M156T52	4864.15	5239.81	4082.95	3677.98	4645.99	4699.28	5532.41	3317.12	3703.44	6314.48	3475.87	3394.1	4355.95	3987.45	3748.23	3038.53	2933.15	3239.84	4459.45	5419.03	0.825815	0.0454806	0.0524259	0.159452	0.168295	0.824446	none	156.027	0.870933	1	0	-	-	-	-	Unknown	-	-	-	-	0	-	-	1	Diphenylcarbazide	C11232
neg-M157T214	28075.1	21143.7	29481	22378.8	18914.7	19081.6	19081.2	28703.6	18894	22711.2	16892.2	17549	16188.8	17780.1	9752.85	16811.3	17631.3	9701.34	14163.6	8575.3	0.634871	0.000532625	1.08E-05	0.00782782	0.000466231	1.89959	down	157.086	3.57335	1	1	Alpha-Ketooctanoic acid	C8H14O3	[M-H]-	87.6	Organic acids and derivatives	Keto acids and derivatives	HMDB0013211	null	-	17	Propyl levulinate;Isobutyric Acid Anhydride;cis-4-Hydroxycyclohexylacetic acid;trans-4-Hydroxycyclohexylacetic acid;3-Oxooctanoic acid;Alpha-Ketooctanoic acid;6-Ethyl-1-methyl-2,7,8-trioxabicyclo[3.2.1]octane;Tetrahydrofurfuryl propionate;Ethyl 3-oxohexanoate;1-Methyl-2-oxopropyl butyrate;2-Methylpropyl 3-oxobutanoate;3-Methylbutyl 2-oxopropanoate;Butyl acetoacetate;5-Butyl-1,4-dioxan-2-one;6-But…	HMDB0041616;HMDB0062788;HMDB0000451;HMDB0000909;HMDB0010721;HMDB0013211;HMDB0030303;HMDB0031177;HMDB0031307;HMDB0036230;HMDB0036395;HMDB0038305;HMDB0040447;HMDB0059938;HMDB0059939;HMDB0060683;HMDB0060685	3	Ethyl_3-oxohexanoate;3-Oxovalproic_acid;2-n-Propyl-4-oxopentanoic_acid	C02975;C16652;C16655
neg-M157T282_1	993.203	1235.15	867.162	1138.02	1214.72	1408.17	1158.53	1058.15	1281.67	1191.42	1300.93	1288.18	1019.31	1309.35	1230.11	1190.3	1563.93	1015.92	1546.02	1250.04	1.10115	0.147515	0.123005	0.339098	0.294605	0.439396	none	156.64	4.70443	0	0	-	-	-	-	Unknown	-	-	-	-	0	-	-	0	-	-
neg-M157T282_2	273584	350896	247031	321074	286460	363900	382847	280698	361197	378386	373326	341789	305422	385934	361658	462891	547645	306831	351423	363048	1.17064	0.0563162	0.123005	0.183531	0.294605	0.708449	none	157.124	4.70592	1	1	Pelargonic acid	C9H18O2	[M-H]-	87.9	Lipids and lipid-like molecules	Fatty Acyls	HMDB0000847	C01601	-	25	Oenanthic ether;Pelargonic acid;xi-2-Ethylheptanoic acid;Methyl caprylate;Heptyl acetate;4-Methyloctanoic acid;Butyl 3-methylbutanoate;3-Heptyl acetate;5-Methylhexyl acetate;3-Octyl formate;Pentyl butanoate;Propyl hexanoate;Hexyl propionate;3-Methylbutyl 2-methylpropanoate;1-Hydroxy-3-nonanone;3-(Hydroxymethyl)-2-octanone;4-Methyl-2-pentyl-1,3-dioxolane;2-Methylpropyl 3-methylbutanoate;Octyl form…	HMDB0000798;HMDB0000847;HMDB0030331;HMDB0031291;HMDB0031480;HMDB0031557;HMDB0032042;HMDB0032309;HMDB0032406;HMDB0032454;HMDB0034162;HMDB0034165;HMDB0034606;HMDB0036234;HMDB0037143;HMDB0037164;HMDB0037288;HMDB0038040;HMDB0038603;HMDB0039216;HMDB0039219;HMDB0040221;HMDB0040295;HMDB0040430;HMDB0059822	1	Nonanoic_acid	C01601
neg-M157T474	27179.9	35507.7	30583.7	30673.1	41198	21755.1	41468.7	21280.7	41611.9	19959.6	33377.3	49834.6	52301.6	31438.8	34833	30265.2	45181.1	44301.7	43404.8	38417.3	1.29605	0.0218712	0.0288056	0.0986151	0.113035	1.02873	none	157.123	7.89807	1	1	Pelargonic acid	C9H18O2	[M-H]-	82.3	Lipids and lipid-like molecules	Fatty Acyls	HMDB0000847	C01601	-	25	Oenanthic ether;Pelargonic acid;xi-2-Ethylheptanoic acid;Methyl caprylate;Heptyl acetate;4-Methyloctanoic acid;Butyl 3-methylbutanoate;3-Heptyl acetate;5-Methylhexyl acetate;3-Octyl formate;Pentyl butanoate;Propyl hexanoate;Hexyl propionate;3-Methylbutyl 2-methylpropanoate;1-Hydroxy-3-nonanone;3-(Hydroxymethyl)-2-octanone;4-Methyl-2-pentyl-1,3-dioxolane;2-Methylpropyl 3-methylbutanoate;Octyl form…	HMDB0000798;HMDB0000847;HMDB0030331;HMDB0031291;HMDB0031480;HMDB0031557;HMDB0032042;HMDB0032309;HMDB0032406;HMDB0032454;HMDB0034162;HMDB0034165;HMDB0034606;HMDB0036234;HMDB0037143;HMDB0037164;HMDB0037288;HMDB0038040;HMDB0038603;HMDB0039216;HMDB0039219;HMDB0040221;HMDB0040295;HMDB0040430;HMDB0059822	1	Nonanoic_acid	C01601
neg-M157T49	1421.37	1422.85	1221.72	1236.28	1205.21	1210.62	1454.15	1377.89	1101.57	1188.83	1272.81	1644.51	1548.37	1496.18	1302.56	1333.03	1385.58	1464.99	1160.35	1331.69	1.08563	0.0838705	0.105122	0.235729	0.264813	0.470956	none	156.877	0.808667	0	0	-	-	-	-	Unknown	-	-	-	-	0	-	-	0	-	-
neg-M157T53	4045.23	3445.22	3614.69	4273.87	3920.36	3263.28	3708.62	3945.77	3514.21	3562.2	1619.22	4194.41	3215.56	3905.85	4077.2	2528.88	3700.09	2392.15	3254.15	3739.57	0.874875	0.120579	0.279861	0.299551	0.494079	0.698872	none	156.99	0.888558	1	0	-	-	-	-	Unknown	-	-	-	-	1	4-phenylbutanic acid-O-sulphate	HMDB0059983	0	-	-
neg-M157T55	20695.9	27835.3	20994.6	24201.7	22563	25294.2	28794.8	24077.1	19647.9	27297.6	17749.4	20317	20326.9	16924.5	18671.9	18823.9	16894.7	17084.1	17463	24047.3	0.780038	0.000301949	0.000324753	0.00515892	0.00501648	1.03481	none	157.036	0.923975	1	0	-	-	-	-	Unknown	-	-	-	-	1	Allantoin	HMDB0000462	3	Allantoin;(R)(-)-Allantoin;(S)-Allantoin	C01551;C02348;C02350
neg-M157T560	42589.9	17157.6	43322.6	44385.2	41289.1	47038.9	17861.9	31458.3	36145.8	20287.7	23307.4	63796.3	54926.6	101026	50717.2	25589.8	86201.2	32099	60350.5	50192.2	1.60511	0.0416183	0.0232306	0.150024	0.0981781	1.24757	up	157.123	9.3398	1	0	-	-	-	-	Unknown	-	-	-	-	25	Oenanthic ether;Pelargonic acid;xi-2-Ethylheptanoic acid;Methyl caprylate;Heptyl acetate;4-Methyloctanoic acid;Butyl 3-methylbutanoate;3-Heptyl acetate;5-Methylhexyl acetate;3-Octyl formate;Pentyl butanoate;Propyl hexanoate;Hexyl propionate;3-Methylbutyl 2-methylpropanoate;1-Hydroxy-3-nonanone;3-(Hydroxymethyl)-2-octanone;4-Methyl-2-pentyl-1,3-dioxolane;2-Methylpropyl 3-methylbutanoate;Octyl form…	HMDB0000798;HMDB0000847;HMDB0030331;HMDB0031291;HMDB0031480;HMDB0031557;HMDB0032042;HMDB0032309;HMDB0032406;HMDB0032454;HMDB0034162;HMDB0034165;HMDB0034606;HMDB0036234;HMDB0037143;HMDB0037164;HMDB0037288;HMDB0038040;HMDB0038603;HMDB0039216;HMDB0039219;HMDB0040221;HMDB0040295;HMDB0040430;HMDB0059822	1	Nonanoic_acid	C01601
neg-M157T572	902.666	616.311	769.465	622.19	507.685	643.2	675.902	639.308	616.194	657.061	860.621	591.244	983.673	781.392	807.198	618.884	1050.78	695.272	640.649	719.259	1.16526	0.0764861	0.105122	0.223522	0.264813	0.614542	none	157.011	9.54069	1	0	-	-	-	-	Unknown	-	-	-	-	3	Metiamide;Indolylacryloylglycine;Haematopodin	HMDB0061722;HMDB0006005;HMDB0040734	1	Metiamide	C07449
neg-M157T58	4873.92	5240.55	4524.28	4036.71	4640.63	4422.45	4029.94	3992.78	4089.31	3160.25	4443.79	4120.69	3802.22	5902.24	5218.99	4002.58	4244.24	3710.53	4519.74	3541.78	1.01153	0.901442	0.795936	0.957598	0.896467	0.170699	none	157.012	0.96115	1	0	-	-	-	-	Unknown	-	-	-	-	2	Indolylacryloylglycine;Haematopodin	HMDB0006005;HMDB0040734	1	Drazoxolon	C18929
neg-M158T171	1474.69	1367.79	1452.45	1438.67	1448.1	1329.63	1544.36	1401.88	1724.76	1510.65	1489.14	1030.56	1096.33	943.472	831.216	914.552	876.05	747.888	664.618	790.548	0.638697	6.61E-05	0.000487129	0.00176073	0.00674369	1.4492	down	157.862	2.84771	0	0	-	-	-	-	Unknown	-	-	-	-	0	-	-	0	-	-
neg-M158T181	7180.63	8891.57	6635.68	4479.7	7496.47	5812.31	8805.24	6064.11	6987.2	7975.84	4778.63	6175.27	7010.39	5323.66	3552.24	4518.71	5037.91	6872.32	6073.3	12445.8	0.878564	0.201464	0.123005	0.409868	0.294605	0.718626	none	158.082	3.00888	1	1	Betonicine	C7H13NO3	[M-H]-	78	Organic acids and derivatives	Carboxylic acids and derivatives	HMDB0029412	C08269	-	19	2-Methylbutyrylglycine;Isovalerylglycine;Valerylglycine;N-Acetylvaline;3-Dehydrocarnitine;5-Acetamidovalerate;4-Hydroxystachydrine;Turicine;Betonicine;Calystegine A6;Calystegine A7;Calystegin A3;Medicanine;Methyl 5-(hydroxymethyl)pyrrolidine-3-carboxylate;5-Ethyl-3-hydroxy-4-methyl-2(5H)-furanone;Homofureanol;Mesifurane;Erinapyrone A;Erinapyrone B	HMDB0000339;HMDB0000678;HMDB0000927;HMDB0011757;HMDB0012154;HMDB0012175;HMDB0029230;HMDB0029409;HMDB0029412;HMDB0031345;HMDB0036384;HMDB0038593;HMDB0038625;HMDB0061678;HMDB0033551;HMDB0033736;HMDB0034230;HMDB0041426;HMDB0041427	5	5-Acetamidopentanoate;(-)-Betonicine;3-Hydroxystachydrine;Calystegin_A3;4-Oxocyclohexanecarboxylate	C03087;C08269;C10151;C10850;C03767
neg-M158T184	1484.98	1997.46	1576.82	3257.76	1365.96	1681.41	1480.22	1376.82	1326.06	1499.58	1761.2	1811.86	1453.3	651.582	1545.43	1931.51	1622.59	1698.09	1960.1	1852.34	0.955473	0.737763	0.314999	0.865936	0.532686	0.198686	none	158.06	3.0689	1	0	-	-	-	-	Unknown	-	-	-	-	4	N-Hydroxy-1-aminonaphthalene;Indoleacetaldehyde;MG(10:0/0:0/0:0);MG(0:0/10:0/0:0)	HMDB0062503;HMDB0001190;HMDB0072866;HMDB0072874	4	Indole-3-acetaldehyde;3-Methyl-quinolin-2-ol;Echinopsine;N-Hydroxy-1-aminonaphthalene	C00637;C06345;C10663;C14789
neg-M158T214	2100.71	2105.53	1675.52	2310.55	1688.04	1711.58	1570.95	2335.55	1774.79	1629.33	1288.49	4156.02	687.68	3196.29	3122.91	1939.29	676.555	2374.48	853.11	2578.86	1.10428	0.743731	0.684211	0.869813	0.831565	0.328749	none	158.09	3.57045	0	0	-	-	-	-	Unknown	-	-	-	-	0	-	-	0	-	-
neg-M158T282	23152.7	30025.3	21935.8	27963	24011.6	31078	31755.3	23993.1	29734.3	32131	32370.5	27594	26226.6	32619.3	30564.6	34847	41294.9	25143.7	27711.4	29609.2	1.11676	0.1127	0.190316	0.285878	0.387123	0.514144	none	158.126	4.70587	0	0	-	-	-	-	Unknown	-	-	-	-	0	-	-	0	-	-
neg-M158T473	5584.58	6797.76	6773.49	7719.41	7207.1	5961.13	7682.87	6833.81	5443.7	7709.6	12446.5	7811.11	12648.2	9746.95	13199	6818.02	9892.28	6188.75	7015.87	5300.91	1.3449	0.0390162	0.075256	0.144079	0.213122	0.703418	none	157.918	7.87567	0	0	-	-	-	-	Unknown	-	-	-	-	0	-	-	0	-	-
neg-M158T55_1	680.89	1138.67	1206.12	1812.1	830.521	597.081	885.015	825.924	995.345	817.604	1299.55	1736.28	1365.77	1644.06	850.26	871.211	1080.44	1720.06	1708.37	851.504	1.34101	0.0438649	0.0524259	0.155175	0.168295	1.06727	none	158.006	0.922075	0	0	-	-	-	-	Unknown	-	-	-	-	0	-	-	0	-	-
neg-M158T55_2	1117.1	2435.17	1435.83	1436.25	1055.93	1454.69	1385.77	1140.07	1309.84	1755.36	2001.61	980.723	2315.13	1104.94	830.334	1093.63	810.61	954.931	2120.77	1476.69	0.942403	0.49169	0.352681	0.697904	0.569395	0.419051	none	158.039	0.921583	1	0	-	-	-	-	Unknown	-	-	-	-	0	-	-	4	4-Chloro-2-methylphenol;4-Chloro-m-cresol;2-Chloro-4-methylphenol;Methylthiouracil	C03359;C14331;C15220;C19265
neg-M158T575	17184.1	15609.7	17744.6	16553	17279.8	17785	11864.7	14706.6	13590.6	15493	17258.5	18507.6	20459.4	17232.6	23872	14396.8	21077	15490.8	16880.3	18289.9	1.16256	0.0305373	0.0630128	0.122862	0.189804	0.781984	none	157.97	9.58757	1	0	-	-	-	-	Unknown	-	-	-	-	0	-	-	1	Isocil	C19108
neg-M159T183	3477.49	5058.76	3627.78	2919.26	4387.58	6393.73	4493.4	3546.98	3944.11	3798.39	5348.93	5196.36	4173.89	2709.06	3182.39	5339.7	4618.61	4136.72	5635.69	5183.17	1.09309	0.415012	0.247451	0.63174	0.458458	0.400548	none	159.092	3.0574	1	1	7-Hydroxyoctanoic acid	C8H16O3	[M-H]-	74.3	Organic acids and derivatives	Hydroxy acids and derivatives	HMDB0000486	null	-	7	Tryptamine;Anatabine;Tolazoline;N-Norgramine;6-Methylquinoline;2-Aminonaphthalene;Quinaldine	HMDB0000303;HMDB0004476;HMDB0014935;HMDB0038456;HMDB0033115;HMDB0041802;HMDB0042004	8	Tryptamine;2-(2-Aminoethyl)indole;Tolazoline;Anatabine;Anabaseine;N-Methylmyosmine;2-Naphthylamine;1-Naphthylamine	C00398;C02548;C07147;C10126;C16906;C21154;C02227;C14790
neg-M159T187	8128.75	13339.2	10355.7	8934.15	9402.99	10232.9	12655	10294.8	10104.2	5358.45	6425.11	7670.16	8283.49	8178.07	5276.85	7783.31	6716.43	9209.05	5424.11	10467.3	0.763453	0.0224787	0.0232306	0.100132	0.0981781	1.17356	none	159.066	3.1241	1	1	Pimelic acid	C7H12O4	[M-H]-	90.2	Lipids and lipid-like molecules	Fatty Acyls	HMDB0000857	C02656	(map00780)Biotin metabolism;(map01100)Metabolic pathways	10	Propyleneglycol diacetate;3-Methyladipic acid;Pimelic acid;3,3-Dimethylglutaric acid;2-Methyladipic acid;Diethyl malonate;Mono-methyl-adipate;2-Ethylglutaric acid;Ethyl methyl_succinate;2,2-Dimethylglutaric acid	HMDB0041605;HMDB0000555;HMDB0000857;HMDB0002441;HMDB0029167;HMDB0029573;HMDB0059722;HMDB0059738;HMDB0059893;HMDB0061676	3	Pimelate;(1S,3R,4S)-3,4-Dihydroxycyclohexane-1-carboxylate;2-Propylsuccinic_acid	C02656;C04687;C16657
neg-M159T282	1732.05	2166.06	1548.23	2048.26	2099.4	2728.82	2979.62	1854.97	2378.3	2175.36	2514.3	2061.75	2577.58	2943	2331.03	2684.82	2994.36	2133.85	2193.45	2405.47	1.1441	0.0707363	0.075256	0.213482	0.213122	0.656066	none	159.128	4.70563	1	0	-	-	-	-	Unknown	-	-	-	-	1	2-ethylhexanoate (isobar with 2-propylpentanoate)	HMDB0062546	0	-	-
neg-M159T47	3168.69	3178.94	2998.29	2738.52	2515.16	2641.38	3254.72	2364.51	2086.12	2508.07	1397.72	1740.72	1673.14	255.2	673.19	690.944	714.378	1706.6	1183.12	1326.36	0.413827	0.000470973	1.08E-05	0.00709835	0.000466231	3.15045	down	158.846	0.781075	1	0	-	-	-	-	Unknown	-	-	-	-	0	-	-	2	Ferric_oxide;Hematite	C19424;C19555
neg-M159T473	3259.47	2427.84	2245.8	3001.36	2488.15	2996.2	393.659	2850.74	2434.93	2423.3	3033.47	1723.32	2790.92	1950.23	3513.29	1463.66	2265.48	1951.14	1777.64	3093.14	0.960885	0.891595	0.528849	0.952715	0.721575	0.169068	none	158.911	7.87638	0	0	-	-	-	-	Unknown	-	-	-	-	0	-	-	0	-	-
neg-M159T55	2466.63	3068.86	6560.35	3527.25	3807.5	6414.3	3025.23	6115.08	2190.37	3990.27	2829.94	1068.22	4166.52	2768.53	3760.78	2125.94	8328.02	3271.44	3215.86	3952.03	0.862056	0.354838	0.481251	0.578221	0.683941	0.667915	none	159.113	0.918558	1	0	-	-	-	-	Unknown	-	-	-	-	5	N(6)-Methyllysine;Isoputreanine;Proline betaine;L-2-Amino-3-methylenehexanoic acid;3beta,6beta-Dihydroxynortropane	HMDB0002038;HMDB0006009;HMDB0004827;HMDB0030410;HMDB0038949	3	N6-Methyl-L-lysine;(E)-4-(Trimethylammonio)but-2-enoate;Stachydrine	C02728;C04114;C10172
neg-M159T608	775.205	710.168	851.976	714.979	738.284	717.864	504.788	733.084	613.319	753.064	826.138	783.284	743.921	721.581	937.335	667.587	726.905	733.59	798.219	674.703	1.07037	0.21161	0.314999	0.422131	0.532686	0.415759	none	158.997	10.127	1	0	-	-	-	-	Unknown	-	-	-	-	1	Pyridoxamine 5'-phosphate	HMDB0001555	1	Pyridoxamine_phosphate	C00647
neg-M160T183	372.281	457.856	525.075	423.327	678.952	633.405	1144.83	356.115	447.259	772.35	598.107	665.41	631.418	489.237	391.769	542.896	393.889	614.567	479.198	620.85	0.933905	0.882281	0.970512	0.947573	0.985368	0.311777	none	160.095	3.0562	0	0	-	-	-	-	Unknown	-	-	-	-	0	-	-	0	-	-
neg-M160T190	4856.24	8542.7	1417.55	8081.23	2763.58	2539.86	5435.54	4094	6073.06	4926.46	5885.67	4690.35	11649.9	3883.74	5389.77	6121.91	3416.03	7065.65	6977.2	3439.15	1.20088	0.281066	0.481251	0.504098	0.683941	0.735668	none	160.04	3.1617	1	1	Indole-2-carboxylic acid	C9H7NO2	[M-H]-	86.6	Organoheterocyclic compounds	Indoles and derivatives	HMDB0002285	NA	-	0	-	-	0	-	-
neg-M160T198	9650.74	8735.14	4682.16	3034.57	8944.88	4660.68	8194.01	5951.24	4720.23	8303.39	2677.22	2910.42	5030.58	3731.31	1787.17	1675.93	4320.05	3772.61	3856.19	6908.19	0.548315	0.00361921	0.00388621	0.0303329	0.0293572	1.95747	down	160.076	3.30816	1	1	Tryptophanol	C10H11NO	[M-H]-	86.1	Organoheterocyclic compounds	Indoles and derivatives	HMDB0003447	C00955	(map00380)Tryptophan metabolism	10	Tryptophanol;(R)-Boschniakine;1-(2,3-Dihydro-1H-pyrrolizin-5-yl)-2-propen-1-one;3-[(5-Methyl-2-furanyl)methyl]-1H-pyrrole;3,4-Dihydro-4-[(5-methyl-2-furanyl)methylene]-2H-pyrrole;Naphthalene epoxide;1-Naphthol;2-Naphthol;(Z)-2-Decene-4,6,8-triyn-1-ol;(1S,2R)-Naphthalene 1,2-oxide	HMDB0003447;HMDB0030267;HMDB0040028;HMDB0040042;HMDB0040048;HMDB0006215;HMDB0012138;HMDB0012322;HMDB0031001;HMDB0060301	6	Indole-3-ethanol;Boschniakine;2-Naphthol;1-Naphthol;(1R,2S)-Naphthalene_1,2-oxide;(1S,2R)-Naphthalene_1,2-oxide	C00955;C09915;C11713;C11714;C14786;C14787
neg-M160T56	603.66	971.543	1004.67	1021.13	736.572	783.629	1147.46	557.22	878.848	821.146	812.614	721.536	868.107	871.93	849.149	732.062	1052.03	811.899	654.427	697.79	0.946711	0.648991	0.481251	0.811337	0.683941	0.187567	none	160.061	0.932467	1	0	-	-	-	-	Unknown	-	-	-	-	1	Abacavir	HMDB0015182	1	Abacavir	C07624
neg-M160T573	1194.64	973.141	1224.63	1087.17	1248.49	1169.93	1009.12	1098.14	1059.67	1285.6	1021.28	1354.75	1161.31	1488.26	1362.9	1212.91	1276.16	1053.02	1410.67	1385.21	1.12122	0.0400673	0.0630128	0.146476	0.189804	0.563072	none	159.986	9.55128	1	0	-	-	-	-	Unknown	-	-	-	-	1	(E)-2-Propenyl [3-(2-propenylthio)-2-propenyl] sulfate	HMDB0039464	2	1,1-Dichloro-2,2-diphenylethane;1-(o-Chlorophenyl)-1-(p-chlorophenyl)ethane	C15123;C15410
neg-M161T171	2347.22	3145.64	2484.1	2915.08	4308.52	2155.89	2590.5	2157.54	4479.16	4785.96	4859.29	2907.29	2070.92	1901.95	2230.11	3016.81	2458.28	2022.93	2790.97	2676.12	0.858624	0.278005	0.314999	0.500344	0.532686	0.436213	none	160.841	2.84667	0	0	-	-	-	-	Unknown	-	-	-	-	0	-	-	0	-	-
neg-M161T172	1726.33	2020.57	1739.33	1632.73	2042.64	2040.59	1662.53	2312.53	2059.38	2023.11	952.622	1271.07	1147.75	1368.42	912.06	1138.29	1191.22	1020.88	996.626	1104.84	0.576528	8.63E-09	1.08E-05	2.61E-06	0.000466231	2.35181	down	161.003	2.86218	1	0	-	-	-	-	Unknown	-	-	-	-	1	N-Nitrosothiazolidine-4-carboxylic acid	HMDB0040192	1	Ethoate-methyl	C18983
neg-M161T176	715.696	751.518	563.126	558.279	541.822	797.848	869.423	672.171	711.175	783.979	518.19	621.696	623.995	666.338	476.621	579.387	555.754	674.137	483.532	688.568	0.845396	0.0265466	0.0288056	0.111811	0.113035	0.585303	none	161.081	2.94132	1	0	-	-	-	-	Unknown	-	-	-	-	2	2-(1-Ethoxyethoxy)propanoic acid;Dimethicone	HMDB0059918;HMDB0033532	2	beta-Cymaropyranose;Oleandrose	C08234;C08237
neg-M161T204	894.621	805.124	604.197	1042.16	579.753	1148.76	1009.08	756.207	987.532	2406.92	861.257	1417.03	1049.33	601.269	832.37	1072.42	1210.52	1144.17	711.498	1734.76	1.03911	0.64342	0.393048	0.807701	0.607523	0.391343	none	161.024	3.4	1	1	Umbelliferone	C9H6O3	[M-H]-	82.1	Phenylpropanoids and polyketides	Coumarins and derivatives	HMDB0029865	C09315	(map01061)Biosynthesis of phenylpropanoids;(map01110)Biosynthesis of secondary metabolites	8	Umbelliferone;3 Hydroxycoumarin;3'-Hydroxyhexobarbital;Epoxy-hexobarbital;Alanyl-Tyrosine;Phenylalanyl-Serine;Serinyl-Phenylalanine;Tyrosyl-Alanine	HMDB0029865;HMDB0002149;HMDB0013940;HMDB0013941;HMDB0028699;HMDB0029004;HMDB0029046;HMDB0029098	3	Umbelliferone;4-Hydroxycoumarin;3-Hydroxyhexobarbital	C09315;C20414;C03068
neg-M161T314	447.609	1075.36	2103.87	2462.97	1047.9	772.274	2113.76	1502.94	2011.14	810.964	2814.2	2613.22	1711.15	3214.89	3427.39	3119.78	2751.18	698.058	682.588	1692.47	1.58375	0.100093	0.075256	0.264161	0.213122	1.23254	none	160.956	5.2408	1	1	2,4-Dichlorophenol	C6H4Cl2O	[M-H]-	85.7	Benzenoids	Benzene and substituted derivatives	HMDB0004811	C02625	(map00361)Chlorocyclohexane and chlorobenzene degradation;(map01120)Microbial metabolism in diverse environments;(map01220)Degradation of aromatic compounds	2	2,4-Dichlorophenol;2,5-Dichlorophenol	HMDB0004811;HMDB0041800	10	2,4-Dichlorophenol;2,5-Dichlorophenol;2,6-Dichlorophenol;3,4-Dichlorophenol;8-Hydroxy-3,4-dichlorodibenzofuran;6-Hydroxy-3,4-dichlorodibenzofuran;3-Hydroxy-2,8-dichlorodibenzofuran;7-Hydroxy-3,4-dichlorodibenzofuran;9-Hydroxy-3,4-dichlorodibenzofuran;9-Hydroxy-2,6-dichlorodibenzofuran	C02625;C06602;C07096;C14462;C15239;C15240;C15243;C15245;C15246;C15247
neg-M161T47	58936.9	54109.2	47101.5	48444.2	48476.2	57363.1	41504.7	45714.6	35493.5	46557.1	23694.6	27488.7	23730.4	14433.3	9151.94	11553.1	11931.6	24290.8	20222.4	21998.1	0.389693	7.64E-06	1.08E-05	0.000347034	0.000466231	3.02982	down	160.842	0.780875	0	0	-	-	-	-	Unknown	-	-	-	-	0	-	-	0	-	-
neg-M161T471	1213.05	1386.19	1666.64	2776.02	1191.86	1373.59	1461.57	1230.82	1196.43	2443.46	1230.51	1042.13	1226.9	999.698	1414.67	2370.21	917.716	732.696	522.462	2392.61	0.806142	0.147084	0.105122	0.338609	0.264813	0.774781	none	161.009	7.85087	1	0	-	-	-	-	Unknown	-	-	-	-	10	4-Hydroxy-2-oxoglutaric acid;D-4-Hydroxy-2-oxoglutarate;S-2-Propenyl 1-propenesulfinothioate;S-1-Propenyl 2-propenesulfinothioate;R-2-Propenyl 1-propenesulfinothioate;R-1-Propenyl 2-propenesulfinothioate;Allicin;Zwiebelane B;Anisindione;7-Hydroxy-2-methylisoflavone	HMDB0002070;HMDB0060466;HMDB0032750;HMDB0032751;HMDB0032752;HMDB0032753;HMDB0033963;HMDB0040718;HMDB0015257;HMDB0033979	8	4-Hydroxy-2-oxoglutarate;(4R)-4-Hydroxy-2-oxoglutarate;(4S)-4-Hydroxy-2-oxoglutarate;Allicin;4'-O-Methylisoflavone;1-[2-(4-Hydroxyphenyl)-1-benzofuran-3-yl]ethanone;7-Methoxyisoflavone;3'-Methoxyflavone	C01127;C05946;C20485;C07600;C03074;C15111;C15616;C20872
neg-M161T473	3959.57	2702.4	3689.34	3835.47	3228.33	2395.2	2399.85	2670.22	2152.12	2562.63	2011.47	491.268	3314.68	2097.48	3737.82	1860.65	1840.97	1697.75	1522.63	1203.91	0.668307	0.0219265	0.00684146	0.0987928	0.0430987	1.32665	none	160.911	7.87547	1	0	-	-	-	-	Unknown	-	-	-	-	0	-	-	1	gamma-Pentachlorocyclohexene	C06596
neg-M161T515	2824.63	2671.74	3285.89	2191.94	346.567	3006.69	2500.03	2307.57	2658.35	2845.34	3516.01	1565.14	11530	9832.96	12063.6	4704.5	5441.9	4295.77	5754.67	1075.67	2.42627	0.0321436	0.0146896	0.126897	0.0721339	1.7988	up	161.045	8.57513	1	0	-	-	-	-	Unknown	-	-	-	-	10	2-Hydroxyadipic acid;3-Hydroxyadipic acid;3-Hydroxymethylglutaric acid;2(R)-Hydroxyadipic acid;Levoglucosan;D-1-Deoxy-erythro-hexo-2,3-diulose;Diethyl dicarbonate;D-1,5-Anhydrofructose;2-Hydroxy-2-ethylsuccinic acid;(-)-1-Methylpropyl 1-propenyl disulfide	HMDB0000321;HMDB0000345;HMDB0000355;HMDB0000368;HMDB0000640;HMDB0029934;HMDB0032873;HMDB0041561;HMDB0059758;HMDB0034426	20	Lichenin;(R)-3,3-Dimethylmalate;3-Ethylmalate;2-Hydroxyadipate;(R)-2-Ethylmalate;L-Rhamnono-1,4-lactone;(2R,3S)-2,3-Dimethylmalate;3-Hydroxy-3-methylglutarate;2-Dehydro-3-deoxy-L-fuconate;2-Dehydro-3-deoxy-L-rhamnonate;D-Fucono-1,4-lactone;2-Dehydro-3-deoxy-D-fuconate;3,6-Anhydrogalactose;3,6-Anhydroglucose;1,5-Anhydro-D-fructose;Diethyl_pyrocarbonate;(S)-2-(Hydroxymethyl)glutarate;2-Deoxy-scyllo…	C00478;C01088;C01989;C02360;C02488;C02991;C03652;C03761;C03827;C03979;C06158;C06159;C06474;C06478;C06485;C11592;C16390;C17209;C18028;C20902
neg-M161T53	11682.5	10846.7	11427.2	13800.9	10835.3	9127.22	10760.5	9989.23	9021.64	9753.69	9567.27	10021.8	10740.3	10757	13250.8	10168.6	10651.9	9410.73	9275.1	10147.1	0.969656	0.589075	0.435872	0.771665	0.645482	0.169975	none	161.045	0.888075	1	0	-	-	-	-	Unknown	-	-	-	-	10	2-Hydroxyadipic acid;3-Hydroxyadipic acid;3-Hydroxymethylglutaric acid;2(R)-Hydroxyadipic acid;Levoglucosan;D-1-Deoxy-erythro-hexo-2,3-diulose;Diethyl dicarbonate;D-1,5-Anhydrofructose;2-Hydroxy-2-ethylsuccinic acid;(-)-1-Methylpropyl 1-propenyl disulfide	HMDB0000321;HMDB0000345;HMDB0000355;HMDB0000368;HMDB0000640;HMDB0029934;HMDB0032873;HMDB0041561;HMDB0059758;HMDB0034426	20	Lichenin;(R)-3,3-Dimethylmalate;3-Ethylmalate;2-Hydroxyadipate;(R)-2-Ethylmalate;L-Rhamnono-1,4-lactone;(2R,3S)-2,3-Dimethylmalate;3-Hydroxy-3-methylglutarate;2-Dehydro-3-deoxy-L-fuconate;2-Dehydro-3-deoxy-L-rhamnonate;D-Fucono-1,4-lactone;2-Dehydro-3-deoxy-D-fuconate;3,6-Anhydrogalactose;3,6-Anhydroglucose;1,5-Anhydro-D-fructose;Diethyl_pyrocarbonate;(S)-2-(Hydroxymethyl)glutarate;2-Deoxy-scyllo…	C00478;C01088;C01989;C02360;C02488;C02991;C03652;C03761;C03827;C03979;C06158;C06159;C06474;C06478;C06485;C11592;C16390;C17209;C18028;C20902
neg-M161T560	6837.14	7770.9	1941.99	8349.95	7794.49	7002.36	2422.11	2957.94	1726.46	5733.67	5135.36	11158.5	3869.84	16941.4	9636.02	17399.9	24631.6	7238.01	7190.62	3702.3	2.03482	0.0291797	0.0524259	0.119016	0.168295	1.8041	up	161.045	9.33244	1	0	-	-	-	-	Unknown	-	-	-	-	10	2-Hydroxyadipic acid;3-Hydroxyadipic acid;3-Hydroxymethylglutaric acid;2(R)-Hydroxyadipic acid;Levoglucosan;D-1-Deoxy-erythro-hexo-2,3-diulose;Diethyl dicarbonate;D-1,5-Anhydrofructose;2-Hydroxy-2-ethylsuccinic acid;(-)-1-Methylpropyl 1-propenyl disulfide	HMDB0000321;HMDB0000345;HMDB0000355;HMDB0000368;HMDB0000640;HMDB0029934;HMDB0032873;HMDB0041561;HMDB0059758;HMDB0034426	20	Lichenin;(R)-3,3-Dimethylmalate;3-Ethylmalate;2-Hydroxyadipate;(R)-2-Ethylmalate;L-Rhamnono-1,4-lactone;(2R,3S)-2,3-Dimethylmalate;3-Hydroxy-3-methylglutarate;2-Dehydro-3-deoxy-L-fuconate;2-Dehydro-3-deoxy-L-rhamnonate;D-Fucono-1,4-lactone;2-Dehydro-3-deoxy-D-fuconate;3,6-Anhydrogalactose;3,6-Anhydroglucose;1,5-Anhydro-D-fructose;Diethyl_pyrocarbonate;(S)-2-(Hydroxymethyl)glutarate;2-Deoxy-scyllo…	C00478;C01088;C01989;C02360;C02488;C02991;C03652;C03761;C03827;C03979;C06158;C06159;C06474;C06478;C06485;C11592;C16390;C17209;C18028;C20902
neg-M161T72_2	1458.49	686.686	582.661	1073.64	737.635	1073.51	937.293	1187.58	728.748	1405.49	1782.37	347.85	880.96	650.408	1690.35	825.761	599.815	659.585	303.589	419.211	0.826593	0.166739	0.165494	0.365995	0.353868	0.976956	none	160.998	1.20712	1	0	-	-	-	-	Unknown	-	-	-	-	4	Hydroxyzileuton;Zileuton sulfoxide;Cysteinyl-Methionine;Methionyl-Cysteine	HMDB0013968;HMDB0013969;HMDB0028781;HMDB0028970	2	2-Chloro-1,1,2-trifluoroethyl_ethyl_ether;S-(4-Methylthiobutylthiohydroximoyl)-L-cysteine	C14700;C17242
neg-M162T193	578.047	1004.9	1884.81	634.995	596.511	425.22	1088.69	424.995	840.32	1483.69	1031.87	1720.16	1484.18	3146.3	1140.94	1066.95	1714.87	1913.93	1095.82	1418.59	1.75556	0.00549675	0.00684146	0.0396405	0.0430987	1.81893	up	162.055	3.22376	1	1	4-Oxo-1-(3-pyridyl)-1-butanone	C9H9NO2	[M-H]-	72.4	Organic oxygen compounds	Organooxygen compounds	HMDB0062406	C19567	(map00760)Nicotinate and nicotinamide metabolism;(map00980)Metabolism of xenobiotics by cytochrome P450;(map01120)Microbial metabolism in diverse environments;(map05204)Chemical carcinogenesis	7	4-Oxo-1-(3-pyridyl)-1-butanone;4-(3-Pyridyl)-3-butenoic acid;3-Methyldioxyindole;Coumarin;Phenylpropiolic acid;Chromone;2-Benzofurancarboxaldehyde	HMDB0062406;HMDB0001424;HMDB0004186;HMDB0001218;HMDB0002359;HMDB0032938;HMDB0033183	3	3-Methyldioxyindole;4-Oxo-1-(3-pyridyl)-1-butanone;Coumarin	C05834;C19567;C05851
neg-M162T47	1313.72	1008.53	938.683	1130.53	1028.77	1204.79	1276.61	814.628	821.644	1025.6	560.668	804.623	541.74	406.027	385.995	348.548	463.203	428.95	558.704	681.736	0.490386	1.94E-06	1.08E-05	0.000126876	0.000466231	2.49782	down	161.842	0.783825	0	0	-	-	-	-	Unknown	-	-	-	-	0	-	-	0	-	-
neg-M162T50	1217.99	1056.34	952.25	972.42	825.698	1311.38	768.291	1502.6	694.148	1233.37	701.228	595.469	954.901	797.897	727.447	959.217	560.743	946.172	931.439	763.725	0.753548	0.0150443	0.0185434	0.0772732	0.0842535	1.06108	none	161.993	0.8314	0	0	-	-	-	-	Unknown	-	-	-	-	0	-	-	0	-	-
neg-M162T52	956.513	611.651	765.165	512.315	822.545	743.937	433.614	672.167	1138.55	754.208	495.377	749.912	627.03	700.297	671.366	1211.6	905.296	1100.91	2908.56	498.07	1.33165	0.384286	0.795936	0.605909	0.896467	0.602166	none	162.047	0.864117	1	0	-	-	-	-	Unknown	-	-	-	-	0	-	-	1	Ferimzone	C18579
neg-M162T551	9755.56	8316.62	8559.17	9925.51	9183.58	7000	9751.57	11274.8	18179.9	8019.3	33443.7	28162.5	11090.9	12044.8	10163.9	9819.4	10155.9	20943.3	10003.1	7933.07	1.53813	0.0776343	0.0288056	0.224958	0.113035	1.26795	none	161.913	9.1762	0	0	-	-	-	-	Unknown	-	-	-	-	0	-	-	0	-	-
neg-M162T563	1258.28	3160.97	5362.88	2764.24	3186.81	4639.7	752.425	3816.59	6197.51	4382.36	21308.9	9985.15	7238.45	6671.09	9215.72	8364.23	3944.22	8515.11	7644.97	6094.36	2.50501	0.00125321	0.000205677	0.01438	0.00362904	3.25643	up	161.913	9.38177	0	0	-	-	-	-	Unknown	-	-	-	-	0	-	-	0	-	-
neg-M163T171	2010.39	2410.41	2230.46	2353.7	2254.81	2076.11	2191.3	1900.29	4291.43	2492.42	4676.9	4355.99	4514.91	2012.9	1854.41	3067.42	2617.86	1857.28	2240.77	2514.52	1.22723	0.232669	0.314999	0.448444	0.532686	0.519418	none	162.838	2.84733	0	0	-	-	-	-	Unknown	-	-	-	-	0	-	-	0	-	-
neg-M163T247	2306.71	4060.77	1737.17	4397.61	1753.24	3048.56	2175	175.419	2089.03	3959.91	2948.32	1654.96	2066.27	2230.64	2188.59	1846.4	1845.42	1813.28	1957.37	1720.39	0.788675	0.957155	0.217563	0.982568	0.421861	0.119961	none	163.076	4.11006	1	1	4-Isopropylbenzoic acid	C10H12O2	[M-H]-	86.6	Lipids and lipid-like molecules	Prenol lipids	HMDB0035268	C06578	(map00622)Xylene degradation;(map01120)Microbial metabolism in diverse environments;(map01220)Degradation of aromatic compounds	46	4-Isopropylbenzoic acid;Phenyl butyrate;2-Phenylbutyric acid;Benzenebutanoic acid;3-Phenylbutyric acid;Isoeugenol;Eugenol;Methyl 3-phenylpropanoate;Benzyl propionate;Propyl benzoate;Isopropyl benzoate;3-Hydroxy-4-phenylbutan-2-one;3-(4-Methoxyphenyl)-2-propen-1-ol;Ethyl phenylacetate;1-Phenylethyl acetate;1-(4-Methoxyphenyl)-2-propanone;4-(4-Hydroxyphenyl)-2-butanone;2-Phenylethyl acetate;3-Pheny…	HMDB0035268;HMDB0041612;HMDB0000329;HMDB0000543;HMDB0001955;HMDB0005802;HMDB0005809;HMDB0030060;HMDB0030063;HMDB0031761;HMDB0032038;HMDB0032336;HMDB0032586;HMDB0032618;HMDB0032620;HMDB0032891;HMDB0033723;HMDB0033945;HMDB0034471;HMDB0034615;HMDB0034732;HMDB0035213;HMDB0035414;HMDB0036098;HMDB0037160;HMDB0037174;HMDB0038184;HMDB0040359;HMDB0040460;HMDB0041472;HMDB0041473;HMDB0030911;HMDB0031900;HMD…	22	p-Cumate;Evodone;beta-Thujaplicin;gamma-Thujaplicin;Eugenol;Isoeugenol;Phenethyl_acetate;Dihydrosafrole;(2E,4E,6E)-2,6-Dimethylocta-2,4,6-trienedial;alpha-Santonin;Achillin;Ambrosin;Aromaticin;Desacetoxymatricarin;7alpha-Hydroxydehydrocostus_lactone;beta-Santonin;Xanthatin;Xerantholide;Zaluzanin_C;Zederone;Zedoarol;Isozaluzanin_C	C06578;C09858;C09904;C09905;C10453;C10469;C12303;C19229;C19729;C02206;C09287;C09292;C09300;C09394;C09476;C09545;C09601;C09605;C09606;C17085;C17490;C17912
neg-M163T314_1	371.401	726.044	968.115	1498.53	541.77	554.164	1351.6	1056.85	1339.2	265.116	1834.23	1787.02	940.213	2024.06	2238	1871.66	1407.01	352.436	528.784	1201.93	1.63562	0.0846965	0.075256	0.236509	0.213122	1.05882	none	162.953	5.24055	1	0	-	-	-	-	Unknown	-	-	-	-	1	Methoxyflurane	HMDB0015162	1	Methoxyflurane	C07517
neg-M163T314_2	1818.41	1403.64	1733.76	1707.76	2149.35	1507.74	1016.95	945.42	1716.37	1559.81	1706.63	1619.49	1756.73	1775.55	1797.02	1762.2	1707.51	1509.78	1471.72	1450.69	1.06415	0.329993	0.630529	0.553365	0.796363	0.469523	none	163.112	5.24164	1	0	-	-	-	-	Unknown	-	-	-	-	13	1-(1-Methoxy-1-methylethyl)-4-methylbenzene;Benzyl butyl ether;trans-Jasmone;5-Phenyl-1-pentanol;1-Phenyl-2-pentanol;2-Methyl-4-phenyl-2-butanol;2-Butyl-4-methylphenol;(Z)-3-Methyl-2-(2-pentenyl)-2-cyclopenten-1-one;Thymol methyl ether;Norbicycloekasantalal;Santalone;Norecasantalal;2-Methyl-3-(2-pentenyl)-2-cyclopenten-1-one	HMDB0029653;HMDB0031311;HMDB0031454;HMDB0031624;HMDB0031625;HMDB0031866;HMDB0032060;HMDB0035601;HMDB0035989;HMDB0036719;HMDB0036814;HMDB0036816;HMDB0037294	4	Jasmone;p-tert-Amylphenol;4-n-Pentylphenol;4-Isopentylphenol	C08490;C14226;C14466;C14697
[truncated: 11,418 more rows]

## Sheet: Significant
ID	XL01	XL02	XL03	XL04	XL05	XL06	XL07	XL08	XL09	XL10	HL01	HL02	HL03	HL04	HL05	HL06	HL07	HL08	HL09	HL10	ratio	t.test_p.value	wilcox.test_p.value	t.test_p.value_BHcorrect	wilcox.test_p.value_BHcorrect	VIP	regulated	MZ	RT	IsAnnotated	IsMS2ident	MS2Metabolite	MS2MetaboliteFormula	MS2MetaboliteAdductedIon	MS2MetaboliteScore	MS2superclass	MS2class	MS2hmdb	MS2kegg	MS2keggPathway	NumberMS1hmdb	MS1hmdbName	MS1hmdbID	NumberMS1kegg	MS1keggName	MS1keggID
[truncated: 217 more rows]
